# Supplementary material for: A cross-sectional study on adult lifestyle habits during the COVID-19 pandemic
Source: PLoS One. 2024 May 20;19(5):e0299668. doi: 10.1371/journal.pone.0299668 (PMC11104606; doi:10.1371/journal.pone.0299668)
Supplement: S1 File — (XLSX) [file pone.0299668.s002.xlsx]

## Sheet: Original
	1=Jordan				1+أسرة مكونة من شخص واحد		1=1	1=أعمل بدوام مدفوع الأجر (بدوام كامل أو بدوام جزئي)		أذهب للتسوق بشكل أقل من المعتاد	أذهب للتسوق كما كنت معتاداً على ذلك قبل فترة الحجر المنزلي	لقد زادت عدد مرات ذهابي للتسوق	أقوم بشراء كميات أقل من المعتاد	أقوم بالتسوق بنفس الكميات التي اعتدت على شرائها قبل الجائحة	أقوم بشراء كميات أكثر من المعتاد	شراء الطعام المحلي (المنتج في بلدك)	طلب المشتريات عبر الإنترنت	شراء الطعام شخصياً من سوبر ماركت كبير	شراء الطعام شخصيا من سوبر ماركت صغير أو متجر بقالة	توصيل وجبات الطعام مباشرة إلى منزلي	الفواكه/ الخضروات	اللحوم والدجاج	الغذاء الصحي	الوجبات السريعة	الأطعمة المعلبة	الحلوى والكعك والمعجنات	الوجبات الخفيفة الصحية	الوجبات الخفيفة غير الصحية	الأطعمة المجمدة المعبأة	تناول الطعام في المنزل لوحدي	تناول الطعام مع أفراد العائلة	تناول الطعام في الخارج (مثل المطاعم / الكافيتريا / الوجبات السريعة)	تناول الطعام في منول شخص آخر كصديق لك	طلب الوجبات السريعة مع توصيلها إلى منزلك	الطهي وإعداد الطعام	قضاء الكثير من الوقت في الطهي	إعداد وجبات سهلة مثل الأطعمة الفورية وما إلى ذلك	تناول الأكلات الخفيفة بين الوجبات الرئيسية		الحبوب ومنتجاتها (مثل الخبز والأرز والمعكرونة والدقيق، إلخ)	الجذور والدرنات (مثل البطاطا والجزر، إلخ)	اللحوم والدجاج	الأسماك والمأكولات البحرية	الحليب ومنتجات الألبان	الأغذية المعلبة	الحبوب ومنتجاتها (مثل الخبز والأرز والمعكرونة والدقيق، إلخ)	الجذور والدرنات (مثل البطاطا والجزر، إلخ)	البقوليات (مثل البازلاء والحمص)	السكر
	2=Palistine			1=HighSchool	2+في منزل مع والديّ		2=2	2=لا اعمل ولكنني ابحث عن عمل
	3=Saudia		1=(18-25)	2=College	3+متزوج ولدي أطفال	1=Single	3=3	3=طالب		1-Yes
	4=UAE		2=(26-45)	3=Bachelorsdegree	4+متزوج وليس لدي أطفال	2=Married	4=4	4=ربة منزل		2-No	1-Yes	1-Yes	1-Yes	1-Yes	1-Yes	1=لم تتغير إطلاقاً	1=لم تتغير إطلاقاً	1=لم تتغير إطلاقاً	1=لم تتغير إطلاقاً	1=لم تتغير إطلاقاً
		1 = Female	3=(46-65)	4= Masters	5+أسرة كبيرة	3=Widowd	5=5	5=متقاعد/ ة	1=Yes		2-No	2-No	2-No	2-No	2-No	2=المرة الأولى التي أقوم بها	2=المرة الأولى التي أقوم بها	2=المرة الأولى التي أقوم بها	2=المرة الأولى التي أقوم بها	2=المرة الأولى التي أقوم بها	1=أقل من المعتاد	1=أقل من المعتاد	1=أقل من المعتاد	1=أقل من المعتاد	1=أقل من المعتاد	1=أقل من المعتاد	1=أقل من المعتاد	1=أقل من المعتاد	1=أقل من المعتاد	1=أقل من المعتاد	1=أقل من المعتاد	1=أقل من المعتاد	1=أقل من المعتاد	1=أقل من المعتاد	1=أقل من المعتاد	1=أقل من المعتاد	1=أقل من المعتاد	1=أقل من المعتاد	1=نعم	1=نعم	1=نعم	1=نعم	1=نعم	1=نعم	1=نعم	1=نعم	1=نعم	1=نعم	1=نعم
				5=PhD	6+في سكن مع صديق أو مجموعة من الأصدقاء		6=6	6=Others								3=أقل من ذي قبل	3=أقل من ذي قبل	3=أقل من ذي قبل	3=أقل من ذي قبل	3=أقل من ذي قبل	2=كالمعتاد	2=كالمعتاد	2=كالمعتاد	2=كالمعتاد	2=كالمعتاد	2=كالمعتاد	2=كالمعتاد	2=كالمعتاد	2=كالمعتاد	2=كالمعتاد	2=كالمعتاد	2=كالمعتاد	2=كالمعتاد	2=كالمعتاد	2=كالمعتاد	2=كالمعتاد	2=كالمعتاد	2=كالمعتاد	2=لا	2=لا	2=لا	2=لا	2=لا	2=لا	2=لا	2=لا	2=لا	2=لا	2=لا
		2 = Male	4=(Over 65)	6=Uneducated	7+اخرى	4=Divorced	7=7		2=No							4=تقريبا نفس الشيء	4=تقريبا نفس الشيء	4=تقريبا نفس الشيء	4=تقريبا نفس الشيء	4=تقريبا نفس الشيء	3=أكثر من المعتاد	3=أكثر من المعتاد	3=أكثر من المعتاد	3=أكثر من المعتاد	3=أكثر من المعتاد	3=أكثر من المعتاد	3=أكثر من المعتاد	3=أكثر من المعتاد	3=أكثر من المعتاد	3=أكثر من المعتاد	3=أكثر من المعتاد	3=أكثر من المعتاد	3=أكثر من المعتاد	3=أكثر من المعتاد	3=أكثر من المعتاد	3=أكثر من المعتاد	3=أكثر من المعتاد	3=أكثر من المعتاد
							8=8									5=أكثر من ذي قبل	5=أكثر من ذي قبل	5=أكثر من ذي قبل	5=أكثر من ذي قبل	5=أكثر من ذي قبل
							9=9
							10=10
							11=more than 10
ID		Gender	AgeGroup	EducationLevel	Where do you live	MartialStatus	كم عدد الأشخاص الذين يعيشون في منزلك؟	المهنة الأساسية	هل فقدت وظيفتك أو تم تقليل راتبك خلال جائحة كورونا؟	ما الذي تغير في سلوك التسوق لديك في فترة الحجر المنزلي خلال جائحة كورونا؟	ما الذي تغير في سلوك التسوق لديك في فترة الحجر المنزلي خلال جائحة كورونا؟	ما الذي تغير في سلوك التسوق لديك في فترة الحجر المنزلي خلال جائحة كورونا؟	ما الذي تغير في كمية مشترياتك أثناء فترة الحجر المنزلي والإغلاق خلال جائحة كورونا؟	ما الذي تغير في كمية مشترياتك أثناء فترة الحجر المنزلي والإغلاق خلال جائحة كورونا؟	ما الذي تغير في كمية مشترياتك أثناء فترة الحجر المنزلي والإغلاق خلال جائحة كورونا؟	فيما يلي قائمة بالسلوكيات المتعلقة بكيفية الحصول على الأطعمة. يرجى الإشارة إلى كيفية تغير هذا السلوك نتيجة الحجر المنزلي خلال جائحة COVID-19؟	فيما يلي قائمة بالسلوكيات المتعلقة بكيفية الحصول على الأطعمة. يرجى الإشارة إلى كيفية تغير هذا السلوك نتيجة الحجر المنزلي خلال جائحة COVID-19؟	فيما يلي قائمة بالسلوكيات المتعلقة بكيفية الحصول على الأطعمة. يرجى الإشارة إلى كيفية تغير هذا السلوك نتيجة الحجر المنزلي خلال جائحة COVID-19؟	فيما يلي قائمة بالسلوكيات المتعلقة بكيفية الحصول على الأطعمة. يرجى الإشارة إلى كيفية تغير هذا السلوك نتيجة الحجر المنزلي خلال جائحة COVID-19؟	فيما يلي قائمة بالسلوكيات المتعلقة بكيفية الحصول على الأطعمة. يرجى الإشارة إلى كيفية تغير هذا السلوك نتيجة الحجر المنزلي خلال جائحة COVID-19؟	خلال فترة الحجر المنزلي في جائحة كورونا، كيف كان استهلاكك للأطعمة التالية	خلال فترة الحجر المنزلي في جائحة كورونا، كيف كان استهلاكك للأطعمة التالية	خلال فترة الحجر المنزلي في جائحة كورونا، كيف كان استهلاكك للأطعمة التالية	خلال فترة الحجر المنزلي في جائحة كورونا، كيف كان استهلاكك للأطعمة التالية	خلال فترة الحجر المنزلي في جائحة كورونا، كيف كان استهلاكك للأطعمة التالية	خلال فترة الحجر المنزلي في جائحة كورونا، كيف كان استهلاكك للأطعمة التالية	خلال فترة الحجر المنزلي في جائحة كورونا، كيف كان استهلاكك للأطعمة التالية	خلال فترة الحجر المنزلي في جائحة كورونا، كيف كان استهلاكك للأطعمة التالية	خلال فترة الحجر المنزلي في جائحة كورونا، كيف كان استهلاكك للأطعمة التالية	خلال فترة الحجر المنزلي في جائحة كورونا، ماذا تغير على سلوكيات تناولك للطعام وتحضيره:	خلال فترة الحجر المنزلي في جائحة كورونا، ماذا تغير على سلوكيات تناولك للطعام وتحضيره:	خلال فترة الحجر المنزلي في جائحة كورونا، ماذا تغير على سلوكيات تناولك للطعام وتحضيره:	خلال فترة الحجر المنزلي في جائحة كورونا، ماذا تغير على سلوكيات تناولك للطعام وتحضيره:	خلال فترة الحجر المنزلي في جائحة كورونا، ماذا تغير على سلوكيات تناولك للطعام وتحضيره:	خلال فترة الحجر المنزلي في جائحة كورونا، ماذا تغير على سلوكيات تناولك للطعام وتحضيره:	خلال فترة الحجر المنزلي في جائحة كورونا، ماذا تغير على سلوكيات تناولك للطعام وتحضيره:	خلال فترة الحجر المنزلي في جائحة كورونا، ماذا تغير على سلوكيات تناولك للطعام وتحضيره:	خلال فترة الحجر المنزلي في جائحة كورونا، ماذا تغير على سلوكيات تناولك للطعام وتحضيره:	هل قمت بتخزين الطعام خلال فترة الحجر المنزلي في جائحة كورونا؟	هل قمت بتخزين أي من الأطعمة التالية خلال فترة الحجر المنزلي في جائحة COVID-19؟	هل قمت بتخزين أي من الأطعمة التالية خلال فترة الحجر المنزلي في جائحة COVID-19؟	هل قمت بتخزين أي من الأطعمة التالية خلال فترة الحجر المنزلي في جائحة COVID-19؟	هل قمت بتخزين أي من الأطعمة التالية خلال فترة الحجر المنزلي في جائحة COVID-19؟	هل قمت بتخزين أي من الأطعمة التالية خلال فترة الحجر المنزلي في جائحة COVID-19؟	هل قمت بتخزين أي من الأطعمة التالية خلال فترة الحجر المنزلي في جائحة COVID-19؟	هل لاحظت وجود نقص في أي من الأطعمة التالية خلال فترة الحجر المنزلي في جائحة كورونا؟	هل لاحظت وجود نقص في أي من الأطعمة التالية خلال فترة الحجر المنزلي في جائحة كورونا؟	هل لاحظت وجود نقص في أي من الأطعمة التالية خلال فترة الحجر المنزلي في جائحة كورونا؟	هل لاحظت وجود نقص في أي من الأطعمة التالية خلال فترة الحجر المنزلي في جائحة كورونا؟
1	الأردن	أنثى	18-25	البكلوريوس	في منزل مع والديّ	أعزب	6	طالب	لا	أذهب للتسوق بشكل أقل من المعتاد	أذهب للتسوق بشكل أقل من المعتاد	أذهب للتسوق بشكل أقل من المعتاد	أقوم بشراء كميات أكثر من المعتاد	أقوم بشراء كميات أكثر من المعتاد	أقوم بشراء كميات أكثر من المعتاد	أكثر من ذي قبل	أكثر من ذي قبل	أقل من ذي قبل	أكثر من ذي قبل	أكثر من ذي قبل	كالمعتاد	كالمعتاد	أقل من المعتاد	أكثر من المعتاد	أكثر من المعتاد	أكثر من المعتاد	أقل من المعتاد	أكثر من المعتاد	كالمعتاد	أقل من المعتاد	أكثر من المعتاد	أقل من المعتاد	كالمعتاد	أكثر من المعتاد	أكثر من المعتاد	أكثر من المعتاد	أكثر من المعتاد	أكثر من المعتاد	نعم	نعم	نعم	نعم	لا	لا	نعم	لا	لا	لا	لا
2	الأردن	أنثى	46-65	البكلوريوس	متزوج ولدي أطفال	متزوج	5	متقاعد/ ة	لا	أذهب للتسوق بشكل أقل من المعتاد	أذهب للتسوق بشكل أقل من المعتاد	أذهب للتسوق بشكل أقل من المعتاد	أقوم بالتسوق بنفس الكميات التي اعتدت على شرائها قبل الجائحة	أقوم بالتسوق بنفس الكميات التي اعتدت على شرائها قبل الجائحة	أقوم بالتسوق بنفس الكميات التي اعتدت على شرائها قبل الجائحة	لم تتغير إطلاقاً	أكثر من ذي قبل	لم تتغير إطلاقاً	أكثر من ذي قبل	أقل من ذي قبل	كالمعتاد	كالمعتاد	كالمعتاد	أقل من المعتاد	كالمعتاد	أقل من المعتاد	كالمعتاد	أقل من المعتاد	كالمعتاد	كالمعتاد	أقل من المعتاد	أقل من المعتاد	أقل من المعتاد	أقل من المعتاد	كالمعتاد	كالمعتاد	كالمعتاد	كالمعتاد	لا	لا	نعم	لا	لا	لا	لا	لا	لا	نعم	نعم
3	الأردن	أنثى	18-25	البكلوريوس	أسرة كبيرة	أعزب	10	طالب	لا	أذهب للتسوق بشكل أقل من المعتاد	أذهب للتسوق بشكل أقل من المعتاد	أذهب للتسوق بشكل أقل من المعتاد	أقوم بشراء كميات أكثر من المعتاد	أقوم بشراء كميات أكثر من المعتاد	أقوم بشراء كميات أكثر من المعتاد	أكثر من ذي قبل	تقريبا نفس الشيء	أقل من ذي قبل	تقريبا نفس الشيء	أكثر من ذي قبل	أكثر من المعتاد	أكثر من المعتاد	أكثر من المعتاد	أقل من المعتاد	كالمعتاد	أكثر من المعتاد	أكثر من المعتاد	أكثر من المعتاد	كالمعتاد	أقل من المعتاد	أكثر من المعتاد	أقل من المعتاد	أقل من المعتاد	أقل من المعتاد	أكثر من المعتاد	أكثر من المعتاد	أكثر من المعتاد	أكثر من المعتاد	نعم	نعم	نعم	نعم	لا	نعم	نعم	لا	لا	لا	لا
4	الأردن	أنثى	18-25	البكلوريوس	متزوج ولدي أطفال	متزوج	2	ربة منزل	لا	أذهب للتسوق بشكل أقل من المعتاد	أذهب للتسوق بشكل أقل من المعتاد	أذهب للتسوق بشكل أقل من المعتاد	أقوم بشراء كميات أكثر من المعتاد	أقوم بشراء كميات أكثر من المعتاد	أقوم بشراء كميات أكثر من المعتاد	لم تتغير إطلاقاً	تقريبا نفس الشيء	أقل من ذي قبل	أكثر من ذي قبل	أكثر من ذي قبل	كالمعتاد	كالمعتاد	كالمعتاد	أقل من المعتاد	أكثر من المعتاد	أكثر من المعتاد	كالمعتاد	كالمعتاد	أكثر من المعتاد	كالمعتاد	أكثر من المعتاد	أقل من المعتاد	أقل من المعتاد	أكثر من المعتاد	أكثر من المعتاد	كالمعتاد	أقل من المعتاد	أكثر من المعتاد	نعم	نعم	لا	نعم	لا	لا	نعم	لا	نعم	لا	لا
5	الأردن	أنثى	26-45	البكلوريوس	متزوج ولدي أطفال	متزوج	3	لا اعمل ولكنني ابحث عن عمل	لا	أذهب للتسوق كما كنت معتاداً على ذلك قبل فترة الحجر المنزلي	أذهب للتسوق كما كنت معتاداً على ذلك قبل فترة الحجر المنزلي	أذهب للتسوق كما كنت معتاداً على ذلك قبل فترة الحجر المنزلي	أقوم بالتسوق بنفس الكميات التي اعتدت على شرائها قبل الجائحة	أقوم بالتسوق بنفس الكميات التي اعتدت على شرائها قبل الجائحة	أقوم بالتسوق بنفس الكميات التي اعتدت على شرائها قبل الجائحة	تقريبا نفس الشيء	أكثر من ذي قبل	أقل من ذي قبل	أكثر من ذي قبل	أكثر من ذي قبل	كالمعتاد	كالمعتاد	كالمعتاد	أكثر من المعتاد	أكثر من المعتاد	أكثر من المعتاد	كالمعتاد	أكثر من المعتاد	أكثر من المعتاد	كالمعتاد	أكثر من المعتاد	أقل من المعتاد	أقل من المعتاد	أكثر من المعتاد	أكثر من المعتاد	أقل من المعتاد	كالمعتاد	كالمعتاد	لا	لا	لا	لا	لا	لا	لا	لا	لا	لا	لا
6	الأردن	أنثى	أكبر من 65	الماجستير	اخرى	متزوج	3	ربة منزل	لا	أذهب للتسوق بشكل أقل من المعتاد	أذهب للتسوق بشكل أقل من المعتاد	أذهب للتسوق بشكل أقل من المعتاد	أقوم بشراء كميات أكثر من المعتاد	أقوم بشراء كميات أكثر من المعتاد	أقوم بشراء كميات أكثر من المعتاد	لم تتغير إطلاقاً	أكثر من ذي قبل	تقريبا نفس الشيء	لم تتغير إطلاقاً	تقريبا نفس الشيء	أكثر من المعتاد	كالمعتاد	كالمعتاد	أقل من المعتاد	أكثر من المعتاد	أقل من المعتاد	أقل من المعتاد	أقل من المعتاد	أكثر من المعتاد	أقل من المعتاد	كالمعتاد	أقل من المعتاد	أقل من المعتاد	أقل من المعتاد	أكثر من المعتاد	أكثر من المعتاد	كالمعتاد	كالمعتاد	نعم	نعم	لا	نعم	نعم	نعم	نعم	لا	نعم	لا	لا
7	الأردن	أنثى	46-65	الثانوية	متزوج ولدي أطفال	متزوج	5	ربة منزل	لا	أذهب للتسوق بشكل أقل من المعتاد	أذهب للتسوق بشكل أقل من المعتاد	أذهب للتسوق بشكل أقل من المعتاد	أقوم بشراء كميات أقل من المعتاد	أقوم بشراء كميات أقل من المعتاد	أقوم بشراء كميات أقل من المعتاد	تقريبا نفس الشيء	تقريبا نفس الشيء	لم تتغير إطلاقاً	لم تتغير إطلاقاً	تقريبا نفس الشيء	كالمعتاد	كالمعتاد	كالمعتاد	أقل من المعتاد	كالمعتاد	كالمعتاد	كالمعتاد	كالمعتاد	أقل من المعتاد	كالمعتاد	أكثر من المعتاد	أقل من المعتاد	أقل من المعتاد	أقل من المعتاد	كالمعتاد	أقل من المعتاد	كالمعتاد	كالمعتاد	لا	لا	لا	لا	لا	لا	لا	لا	لا	لا	لا
8	الأردن	أنثى	18-25	البكلوريوس	في منزل مع والديّ	أعزب	7	طالب	لا	أذهب للتسوق بشكل أقل من المعتاد	أذهب للتسوق بشكل أقل من المعتاد	أذهب للتسوق بشكل أقل من المعتاد	أقوم بشراء كميات أكثر من المعتاد	أقوم بشراء كميات أكثر من المعتاد	أقوم بشراء كميات أكثر من المعتاد	تقريبا نفس الشيء	أكثر من ذي قبل	أقل من ذي قبل	أكثر من ذي قبل	أكثر من ذي قبل	كالمعتاد	كالمعتاد	كالمعتاد	أكثر من المعتاد	أكثر من المعتاد	أكثر من المعتاد	كالمعتاد	أكثر من المعتاد	أكثر من المعتاد	كالمعتاد	أقل من المعتاد	أكثر من المعتاد	أقل من المعتاد	أكثر من المعتاد	كالمعتاد	كالمعتاد	أكثر من المعتاد	أكثر من المعتاد	نعم	نعم	نعم	نعم	لا	نعم	نعم	نعم	لا	لا	نعم
9	الأردن	أنثى	18-25	البكلوريوس	في منزل مع والديّ	أعزب	4	أعمل بدوام مدفوع الأجر (بدوام كامل أو بدوام جزئي)	لا	أذهب للتسوق بشكل أقل من المعتاد	أذهب للتسوق بشكل أقل من المعتاد	أذهب للتسوق بشكل أقل من المعتاد	أقوم بشراء كميات أكثر من المعتاد	أقوم بشراء كميات أكثر من المعتاد	أقوم بشراء كميات أكثر من المعتاد	أكثر من ذي قبل	أقل من ذي قبل	أكثر من ذي قبل	أكثر من ذي قبل	أكثر من ذي قبل	أكثر من المعتاد	أكثر من المعتاد	أكثر من المعتاد	أقل من المعتاد	أقل من المعتاد	أكثر من المعتاد	أكثر من المعتاد	أقل من المعتاد	أقل من المعتاد	كالمعتاد	كالمعتاد	أقل من المعتاد	كالمعتاد	أقل من المعتاد	أكثر من المعتاد	كالمعتاد	كالمعتاد	كالمعتاد	نعم	نعم	نعم	نعم	نعم	نعم	نعم	لا	لا	لا	لا
10	الأردن	أنثى	18-25	البكلوريوس	أسرة كبيرة	أعزب	10	طالب	لا	أذهب للتسوق بشكل أقل من المعتاد	أذهب للتسوق بشكل أقل من المعتاد	أذهب للتسوق بشكل أقل من المعتاد	أقوم بشراء كميات أكثر من المعتاد	أقوم بشراء كميات أكثر من المعتاد	أقوم بشراء كميات أكثر من المعتاد	أكثر من ذي قبل	تقريبا نفس الشيء	أقل من ذي قبل	تقريبا نفس الشيء	أكثر من ذي قبل	أكثر من المعتاد	أكثر من المعتاد	أكثر من المعتاد	أقل من المعتاد	كالمعتاد	أكثر من المعتاد	أكثر من المعتاد	أكثر من المعتاد	كالمعتاد	أقل من المعتاد	أكثر من المعتاد	أقل من المعتاد	أقل من المعتاد	أقل من المعتاد	أكثر من المعتاد	أكثر من المعتاد	أكثر من المعتاد	أكثر من المعتاد	نعم	نعم	نعم	نعم	لا	نعم	نعم	لا	لا	لا	لا
11	الأردن	أنثى	18-25	البكلوريوس	في سكن مع صديق أو مجموعة من الأصدقاء	أعزب	2	طالب	لا	أذهب للتسوق بشكل أقل من المعتاد	أذهب للتسوق بشكل أقل من المعتاد	أذهب للتسوق بشكل أقل من المعتاد	أقوم بشراء كميات أكثر من المعتاد	أقوم بشراء كميات أكثر من المعتاد	أقوم بشراء كميات أكثر من المعتاد	تقريبا نفس الشيء	أكثر من ذي قبل	أكثر من ذي قبل	أقل من ذي قبل	أكثر من ذي قبل	كالمعتاد	كالمعتاد	أكثر من المعتاد	كالمعتاد	أقل من المعتاد	أقل من المعتاد	كالمعتاد	أكثر من المعتاد	أقل من المعتاد	كالمعتاد	أقل من المعتاد	أقل من المعتاد	أقل من المعتاد	أكثر من المعتاد	أكثر من المعتاد	كالمعتاد	أكثر من المعتاد	أكثر من المعتاد	نعم	نعم	نعم	نعم	لا	لا	لا	لا	لا	لا	لا
12	الأردن	ذكر	18-25	البكلوريوس	أسرة كبيرة	أعزب	11	طالب	لا	أذهب للتسوق كما كنت معتاداً على ذلك قبل فترة الحجر المنزلي	أذهب للتسوق كما كنت معتاداً على ذلك قبل فترة الحجر المنزلي	أذهب للتسوق كما كنت معتاداً على ذلك قبل فترة الحجر المنزلي	أقوم بالتسوق بنفس الكميات التي اعتدت على شرائها قبل الجائحة	أقوم بالتسوق بنفس الكميات التي اعتدت على شرائها قبل الجائحة	أقوم بالتسوق بنفس الكميات التي اعتدت على شرائها قبل الجائحة	أكثر من ذي قبل	أكثر من ذي قبل	أقل من ذي قبل	تقريبا نفس الشيء	أكثر من ذي قبل	كالمعتاد	كالمعتاد	كالمعتاد	كالمعتاد	كالمعتاد	كالمعتاد	كالمعتاد	كالمعتاد	كالمعتاد	كالمعتاد	كالمعتاد	أقل من المعتاد	كالمعتاد	أكثر من المعتاد	كالمعتاد	كالمعتاد	كالمعتاد	كالمعتاد	لا	لا	لا	لا	لا	لا	نعم	نعم	لا	لا	لا
13	الأردن	أنثى	46-65	الثانوية	متزوج ولدي أطفال	متزوج	5	ربة منزل	لا	أذهب للتسوق بشكل أقل من المعتاد	أذهب للتسوق بشكل أقل من المعتاد	أذهب للتسوق بشكل أقل من المعتاد	أقوم بشراء كميات أقل من المعتاد	أقوم بشراء كميات أقل من المعتاد	أقوم بشراء كميات أقل من المعتاد	تقريبا نفس الشيء	أقل من ذي قبل	تقريبا نفس الشيء	أكثر من ذي قبل	تقريبا نفس الشيء	أكثر من المعتاد	كالمعتاد	كالمعتاد	كالمعتاد	كالمعتاد	كالمعتاد	كالمعتاد	كالمعتاد	كالمعتاد	أقل من المعتاد	أكثر من المعتاد	أقل من المعتاد	أقل من المعتاد	أقل من المعتاد	كالمعتاد	كالمعتاد	أقل من المعتاد	كالمعتاد	لا	لا	لا	لا	لا	نعم	لا	لا	لا	لا	لا
14	الأردن	ذكر	46-65	البكلوريوس	متزوج ولدي أطفال	متزوج	4	متقاعد/ ة	لا	أذهب للتسوق بشكل أقل من المعتاد	أذهب للتسوق بشكل أقل من المعتاد	أذهب للتسوق بشكل أقل من المعتاد	أقوم بالتسوق بنفس الكميات التي اعتدت على شرائها قبل الجائحة	أقوم بالتسوق بنفس الكميات التي اعتدت على شرائها قبل الجائحة	أقوم بالتسوق بنفس الكميات التي اعتدت على شرائها قبل الجائحة	لم تتغير إطلاقاً	لم تتغير إطلاقاً	لم تتغير إطلاقاً	لم تتغير إطلاقاً	لم تتغير إطلاقاً	كالمعتاد	أقل من المعتاد	كالمعتاد	أقل من المعتاد	كالمعتاد	أقل من المعتاد	كالمعتاد	كالمعتاد	كالمعتاد	كالمعتاد	كالمعتاد	أقل من المعتاد	أقل من المعتاد	أقل من المعتاد	كالمعتاد	كالمعتاد	كالمعتاد	أقل من المعتاد	نعم	نعم	لا	لا	لا	نعم	لا	لا	لا	لا	لا
15	الأردن	أنثى	18-25	البكلوريوس	في منزل مع والديّ	أعزب	5	طالب	لا	أذهب للتسوق كما كنت معتاداً على ذلك قبل فترة الحجر المنزلي	أذهب للتسوق كما كنت معتاداً على ذلك قبل فترة الحجر المنزلي	أذهب للتسوق كما كنت معتاداً على ذلك قبل فترة الحجر المنزلي	أقوم بشراء كميات أقل من المعتاد	أقوم بشراء كميات أقل من المعتاد	أقوم بشراء كميات أقل من المعتاد	تقريبا نفس الشيء	أقل من ذي قبل	تقريبا نفس الشيء	تقريبا نفس الشيء	أقل من ذي قبل	كالمعتاد	كالمعتاد	كالمعتاد	أقل من المعتاد	أكثر من المعتاد	أكثر من المعتاد	أكثر من المعتاد	أكثر من المعتاد	أقل من المعتاد	كالمعتاد	كالمعتاد	أقل من المعتاد	أقل من المعتاد	أقل من المعتاد	أكثر من المعتاد	كالمعتاد	كالمعتاد	كالمعتاد	نعم	نعم	لا	نعم	نعم	نعم	نعم	لا	لا	لا	لا
16	الأردن	أنثى	18-25	البكلوريوس	في منزل مع والديّ	أعزب	5	طالب	لا	أذهب للتسوق بشكل أقل من المعتاد	أذهب للتسوق بشكل أقل من المعتاد	أذهب للتسوق بشكل أقل من المعتاد	أقوم بشراء كميات أكثر من المعتاد	أقوم بشراء كميات أكثر من المعتاد	أقوم بشراء كميات أكثر من المعتاد	لم تتغير إطلاقاً	لم تتغير إطلاقاً	لم تتغير إطلاقاً	لم تتغير إطلاقاً	لم تتغير إطلاقاً	كالمعتاد	أقل من المعتاد	كالمعتاد	أقل من المعتاد	أكثر من المعتاد	أقل من المعتاد	أقل من المعتاد	أقل من المعتاد	أكثر من المعتاد	كالمعتاد	كالمعتاد	أقل من المعتاد	أقل من المعتاد	أقل من المعتاد	كالمعتاد	كالمعتاد	كالمعتاد	أقل من المعتاد	نعم	نعم	نعم	نعم	لا	لا	نعم	نعم	نعم	نعم	نعم
17	الأردن	أنثى	18-25	البكلوريوس	في منزل مع والديّ	أعزب	5	طالب	لا	أذهب للتسوق بشكل أقل من المعتاد	أذهب للتسوق بشكل أقل من المعتاد	أذهب للتسوق بشكل أقل من المعتاد	أقوم بشراء كميات أكثر من المعتاد	أقوم بشراء كميات أكثر من المعتاد	أقوم بشراء كميات أكثر من المعتاد	تقريبا نفس الشيء	أكثر من ذي قبل	أقل من ذي قبل	تقريبا نفس الشيء	أكثر من ذي قبل	أكثر من المعتاد	كالمعتاد	أكثر من المعتاد	أقل من المعتاد	كالمعتاد	كالمعتاد	كالمعتاد	كالمعتاد	أقل من المعتاد	أقل من المعتاد	أكثر من المعتاد	أقل من المعتاد	أقل من المعتاد	أكثر من المعتاد	أكثر من المعتاد	أكثر من المعتاد	أكثر من المعتاد	أكثر من المعتاد	نعم	نعم	لا	نعم	لا	نعم	نعم	لا	لا	لا	لا
18	الأردن	أنثى	18-25	البكلوريوس	في منزل مع والديّ	أعزب	7	طالب	لا	أذهب للتسوق كما كنت معتاداً على ذلك قبل فترة الحجر المنزلي	أذهب للتسوق كما كنت معتاداً على ذلك قبل فترة الحجر المنزلي	أذهب للتسوق كما كنت معتاداً على ذلك قبل فترة الحجر المنزلي	أقوم بالتسوق بنفس الكميات التي اعتدت على شرائها قبل الجائحة	أقوم بالتسوق بنفس الكميات التي اعتدت على شرائها قبل الجائحة	أقوم بالتسوق بنفس الكميات التي اعتدت على شرائها قبل الجائحة	لم تتغير إطلاقاً	أكثر من ذي قبل	لم تتغير إطلاقاً	لم تتغير إطلاقاً	أكثر من ذي قبل	كالمعتاد	كالمعتاد	كالمعتاد	كالمعتاد	كالمعتاد	كالمعتاد	كالمعتاد	كالمعتاد	كالمعتاد	كالمعتاد	كالمعتاد	أقل من المعتاد	كالمعتاد	أكثر من المعتاد	أكثر من المعتاد	كالمعتاد	كالمعتاد	كالمعتاد	نعم	لا	لا	لا	لا	لا	لا	لا	لا	لا	لا
19	الأردن	أنثى	18-25	البكلوريوس	أسرة كبيرة	أعزب	4	طالب	لا	أذهب للتسوق بشكل أقل من المعتاد	أذهب للتسوق بشكل أقل من المعتاد	أذهب للتسوق بشكل أقل من المعتاد	أقوم بشراء كميات أكثر من المعتاد	أقوم بشراء كميات أكثر من المعتاد	أقوم بشراء كميات أكثر من المعتاد	تقريبا نفس الشيء	تقريبا نفس الشيء	تقريبا نفس الشيء	تقريبا نفس الشيء	تقريبا نفس الشيء	كالمعتاد	كالمعتاد	كالمعتاد	كالمعتاد	كالمعتاد	كالمعتاد	كالمعتاد	كالمعتاد	كالمعتاد	كالمعتاد	كالمعتاد	كالمعتاد	كالمعتاد	كالمعتاد	كالمعتاد	كالمعتاد	كالمعتاد	كالمعتاد	نعم	نعم	نعم	نعم	نعم	نعم	نعم	لا	نعم	لا	نعم
20	الأردن	أنثى	18-25	البكلوريوس	في منزل مع والديّ	أعزب	4	طالب	لا	أذهب للتسوق كما كنت معتاداً على ذلك قبل فترة الحجر المنزلي	أذهب للتسوق كما كنت معتاداً على ذلك قبل فترة الحجر المنزلي	أذهب للتسوق كما كنت معتاداً على ذلك قبل فترة الحجر المنزلي	أقوم بالتسوق بنفس الكميات التي اعتدت على شرائها قبل الجائحة	أقوم بالتسوق بنفس الكميات التي اعتدت على شرائها قبل الجائحة	أقوم بالتسوق بنفس الكميات التي اعتدت على شرائها قبل الجائحة	لم تتغير إطلاقاً	لم تتغير إطلاقاً	لم تتغير إطلاقاً	لم تتغير إطلاقاً	لم تتغير إطلاقاً	كالمعتاد	كالمعتاد	أكثر من المعتاد	أقل من المعتاد	كالمعتاد	كالمعتاد	كالمعتاد	كالمعتاد	أقل من المعتاد	كالمعتاد	كالمعتاد	أقل من المعتاد	أقل من المعتاد	أقل من المعتاد	كالمعتاد	كالمعتاد	كالمعتاد	كالمعتاد	لا	لا	لا	نعم	لا	لا	لا	لا	لا	لا	لا
21	الأردن	أنثى	18-25	البكلوريوس	في منزل مع والديّ	أعزب	6	طالب	لا	أذهب للتسوق بشكل أقل من المعتاد	أذهب للتسوق بشكل أقل من المعتاد	أذهب للتسوق بشكل أقل من المعتاد	أقوم بشراء كميات أكثر من المعتاد	أقوم بشراء كميات أكثر من المعتاد	أقوم بشراء كميات أكثر من المعتاد	تقريبا نفس الشيء	تقريبا نفس الشيء	أقل من ذي قبل	أقل من ذي قبل	لم تتغير إطلاقاً	أكثر من المعتاد	كالمعتاد	أكثر من المعتاد	كالمعتاد	كالمعتاد	كالمعتاد	أكثر من المعتاد	كالمعتاد	كالمعتاد	أقل من المعتاد	أكثر من المعتاد	أقل من المعتاد	أقل من المعتاد	كالمعتاد	أكثر من المعتاد	كالمعتاد	كالمعتاد	أكثر من المعتاد	نعم	نعم	لا	لا	نعم	لا	نعم	نعم	لا	لا	نعم
22	الأردن	أنثى	18-25	البكلوريوس	أسرة كبيرة	أعزب	7	طالب	لا	أذهب للتسوق بشكل أقل من المعتاد	أذهب للتسوق بشكل أقل من المعتاد	أذهب للتسوق بشكل أقل من المعتاد	أقوم بشراء كميات أكثر من المعتاد	أقوم بشراء كميات أكثر من المعتاد	أقوم بشراء كميات أكثر من المعتاد	أقل من ذي قبل	أكثر من ذي قبل	لم تتغير إطلاقاً	لم تتغير إطلاقاً	أكثر من ذي قبل	أكثر من المعتاد	أكثر من المعتاد	أكثر من المعتاد	أكثر من المعتاد	أكثر من المعتاد	أكثر من المعتاد	أكثر من المعتاد	أكثر من المعتاد	أكثر من المعتاد	أقل من المعتاد	أكثر من المعتاد	أقل من المعتاد	أقل من المعتاد	أكثر من المعتاد	أكثر من المعتاد	أكثر من المعتاد	أكثر من المعتاد	أكثر من المعتاد	لا	نعم	نعم	نعم	لا	نعم	نعم	لا	لا	لا	لا
23	الأردن	ذكر	18-25	البكلوريوس	أسرة كبيرة	أعزب	5	طالب	لا	أذهب للتسوق بشكل أقل من المعتاد	أذهب للتسوق بشكل أقل من المعتاد	أذهب للتسوق بشكل أقل من المعتاد	أقوم بشراء كميات أكثر من المعتاد	أقوم بشراء كميات أكثر من المعتاد	أقوم بشراء كميات أكثر من المعتاد	لم تتغير إطلاقاً	لم تتغير إطلاقاً	لم تتغير إطلاقاً	لم تتغير إطلاقاً	لم تتغير إطلاقاً	كالمعتاد	كالمعتاد	أكثر من المعتاد	كالمعتاد	أكثر من المعتاد	كالمعتاد	أكثر من المعتاد	كالمعتاد	كالمعتاد	أكثر من المعتاد	كالمعتاد	أكثر من المعتاد	كالمعتاد	كالمعتاد	كالمعتاد	كالمعتاد	كالمعتاد	كالمعتاد	نعم	لا	نعم	نعم	لا	نعم	نعم	لا	لا	لا	لا
24	الأردن	أنثى	18-25	الثانوية	أسرة كبيرة	أعزب	8	طالب	نعم	أذهب للتسوق بشكل أقل من المعتاد	أذهب للتسوق بشكل أقل من المعتاد	أذهب للتسوق بشكل أقل من المعتاد	أقوم بالتسوق بنفس الكميات التي اعتدت على شرائها قبل الجائحة	أقوم بالتسوق بنفس الكميات التي اعتدت على شرائها قبل الجائحة	أقوم بالتسوق بنفس الكميات التي اعتدت على شرائها قبل الجائحة	لم تتغير إطلاقاً	المرة الأولى التي أقوم بها	أقل من ذي قبل	أقل من ذي قبل	لم تتغير إطلاقاً	أقل من المعتاد	كالمعتاد	كالمعتاد	أكثر من المعتاد	كالمعتاد	كالمعتاد	أكثر من المعتاد	أكثر من المعتاد	كالمعتاد	كالمعتاد	كالمعتاد	أكثر من المعتاد	كالمعتاد	كالمعتاد	كالمعتاد	كالمعتاد	أكثر من المعتاد	كالمعتاد	نعم	نعم	لا	نعم	لا	نعم	لا	نعم	نعم	لا	لا
25	الأردن	ذكر	18-25	البكلوريوس	أسرة كبيرة	أعزب	5	طالب	لا	أذهب للتسوق بشكل أقل من المعتاد	أذهب للتسوق بشكل أقل من المعتاد	أذهب للتسوق بشكل أقل من المعتاد	أقوم بشراء كميات أكثر من المعتاد	أقوم بشراء كميات أكثر من المعتاد	أقوم بشراء كميات أكثر من المعتاد	تقريبا نفس الشيء	تقريبا نفس الشيء	أقل من ذي قبل	تقريبا نفس الشيء	أكثر من ذي قبل	كالمعتاد	كالمعتاد	أقل من المعتاد	أكثر من المعتاد	أقل من المعتاد	أكثر من المعتاد	أقل من المعتاد	أكثر من المعتاد	أقل من المعتاد	كالمعتاد	كالمعتاد	أكثر من المعتاد	كالمعتاد	أكثر من المعتاد	كالمعتاد	كالمعتاد	أكثر من المعتاد	أكثر من المعتاد	نعم	نعم	لا	نعم	لا	نعم	لا	لا	لا	لا	لا
26	الأردن	ذكر	18-25	الثانوية	أسرة كبيرة	أعزب	5	طالب	لا	أذهب للتسوق بشكل أقل من المعتاد	أذهب للتسوق بشكل أقل من المعتاد	أذهب للتسوق بشكل أقل من المعتاد	أقوم بشراء كميات أكثر من المعتاد	أقوم بشراء كميات أكثر من المعتاد	أقوم بشراء كميات أكثر من المعتاد	تقريبا نفس الشيء	أكثر من ذي قبل	أقل من ذي قبل	تقريبا نفس الشيء	أكثر من ذي قبل	كالمعتاد	كالمعتاد	كالمعتاد	كالمعتاد	كالمعتاد	كالمعتاد	كالمعتاد	كالمعتاد	كالمعتاد	كالمعتاد	كالمعتاد	كالمعتاد	كالمعتاد	كالمعتاد	كالمعتاد	كالمعتاد	كالمعتاد	كالمعتاد	لا	لا	لا	لا	لا	لا	لا	لا	نعم	لا	لا
27	الأردن	أنثى	18-25	البكلوريوس	أسرة كبيرة	أعزب	5	طالب	لا	أذهب للتسوق بشكل أقل من المعتاد	أذهب للتسوق بشكل أقل من المعتاد	أذهب للتسوق بشكل أقل من المعتاد	أقوم بشراء كميات أقل من المعتاد	أقوم بشراء كميات أقل من المعتاد	أقوم بشراء كميات أقل من المعتاد	أقل من ذي قبل	المرة الأولى التي أقوم بها	أقل من ذي قبل	لم تتغير إطلاقاً	لم تتغير إطلاقاً	أقل من المعتاد	أقل من المعتاد	أقل من المعتاد	أقل من المعتاد	أقل من المعتاد	أقل من المعتاد	أقل من المعتاد	أقل من المعتاد	أقل من المعتاد	أقل من المعتاد	أقل من المعتاد	أقل من المعتاد	أقل من المعتاد	أقل من المعتاد	أقل من المعتاد	أقل من المعتاد	أقل من المعتاد	أقل من المعتاد	نعم	نعم	نعم	نعم	نعم	نعم	نعم	نعم	نعم	لا	نعم
28	الأردن	ذكر	18-25	الثانوية	أسرة كبيرة	أعزب	6	طالب	لا	أذهب للتسوق بشكل أقل من المعتاد	أذهب للتسوق بشكل أقل من المعتاد	أذهب للتسوق بشكل أقل من المعتاد	أقوم بشراء كميات أكثر من المعتاد	أقوم بشراء كميات أكثر من المعتاد	أقوم بشراء كميات أكثر من المعتاد	أقل من ذي قبل	أكثر من ذي قبل	تقريبا نفس الشيء	أكثر من ذي قبل	أكثر من ذي قبل	كالمعتاد	كالمعتاد	أقل من المعتاد	أكثر من المعتاد	كالمعتاد	كالمعتاد	أقل من المعتاد	كالمعتاد	أقل من المعتاد	كالمعتاد	كالمعتاد	أكثر من المعتاد	كالمعتاد	أكثر من المعتاد	أكثر من المعتاد	أكثر من المعتاد	أكثر من المعتاد	أكثر من المعتاد	لا	نعم	نعم	نعم	لا	لا	لا	لا	لا	نعم	لا
29	الأردن	أنثى	18-25	البكلوريوس	في سكن مع صديق أو مجموعة من الأصدقاء	أعزب	5	طالب	لا	أذهب للتسوق بشكل أقل من المعتاد	أذهب للتسوق بشكل أقل من المعتاد	أذهب للتسوق بشكل أقل من المعتاد	أقوم بشراء كميات أكثر من المعتاد	أقوم بشراء كميات أكثر من المعتاد	أقوم بشراء كميات أكثر من المعتاد	تقريبا نفس الشيء	أكثر من ذي قبل	أقل من ذي قبل	أقل من ذي قبل	أكثر من ذي قبل	أكثر من المعتاد	كالمعتاد	كالمعتاد	أقل من المعتاد	كالمعتاد	كالمعتاد	كالمعتاد	كالمعتاد	كالمعتاد	أقل من المعتاد	أكثر من المعتاد	أقل من المعتاد	أقل من المعتاد	أقل من المعتاد	أكثر من المعتاد	أكثر من المعتاد	أكثر من المعتاد	أكثر من المعتاد	نعم	نعم	لا	نعم	لا	نعم	لا	لا	لا	لا	لا
30	الأردن	أنثى	18-25	الماجستير	أسرة كبيرة	أعزب	7	أعمل بدوام مدفوع الأجر (بدوام كامل أو بدوام جزئي)	نعم	أذهب للتسوق بشكل أقل من المعتاد	أذهب للتسوق بشكل أقل من المعتاد	أذهب للتسوق بشكل أقل من المعتاد	أقوم بشراء كميات أقل من المعتاد	أقوم بشراء كميات أقل من المعتاد	أقوم بشراء كميات أقل من المعتاد	أكثر من ذي قبل	أكثر من ذي قبل	لم تتغير إطلاقاً	لم تتغير إطلاقاً	أكثر من ذي قبل	أكثر من المعتاد	أكثر من المعتاد	كالمعتاد	أكثر من المعتاد	أكثر من المعتاد	أكثر من المعتاد	أقل من المعتاد	أكثر من المعتاد	أكثر من المعتاد	كالمعتاد	أكثر من المعتاد	أقل من المعتاد	أقل من المعتاد	أكثر من المعتاد	أكثر من المعتاد	أكثر من المعتاد	أقل من المعتاد	أكثر من المعتاد	نعم	نعم	نعم	نعم	نعم	نعم	نعم	لا	لا	لا	لا
31	الأردن	أنثى	18-25	البكلوريوس	في منزل مع والديّ	مطلق	5	أعمل بدوام مدفوع الأجر (بدوام كامل أو بدوام جزئي)	نعم	أذهب للتسوق بشكل أقل من المعتاد	أذهب للتسوق بشكل أقل من المعتاد	أذهب للتسوق بشكل أقل من المعتاد	أقوم بشراء كميات أقل من المعتاد	أقوم بشراء كميات أقل من المعتاد	أقوم بشراء كميات أقل من المعتاد	لم تتغير إطلاقاً	المرة الأولى التي أقوم بها	المرة الأولى التي أقوم بها	المرة الأولى التي أقوم بها	المرة الأولى التي أقوم بها	أقل من المعتاد	كالمعتاد	كالمعتاد	كالمعتاد	كالمعتاد	أقل من المعتاد	كالمعتاد	كالمعتاد	كالمعتاد	كالمعتاد	أكثر من المعتاد	كالمعتاد	كالمعتاد	أكثر من المعتاد	أكثر من المعتاد	كالمعتاد	كالمعتاد	أكثر من المعتاد	لا	نعم	لا	لا	لا	لا	لا	لا	نعم	نعم	نعم
32	الأردن	أنثى	46-65	البكلوريوس	أسرة مكونة من شخص واحد	أعزب	1	صاحب عمل	لا	أذهب للتسوق كما كنت معتاداً على ذلك قبل فترة الحجر المنزلي	أذهب للتسوق كما كنت معتاداً على ذلك قبل فترة الحجر المنزلي	أذهب للتسوق كما كنت معتاداً على ذلك قبل فترة الحجر المنزلي	أقوم بشراء كميات أكثر من المعتاد	أقوم بشراء كميات أكثر من المعتاد	أقوم بشراء كميات أكثر من المعتاد	تقريبا نفس الشيء	أقل من ذي قبل	تقريبا نفس الشيء	تقريبا نفس الشيء	لم تتغير إطلاقاً	كالمعتاد	أكثر من المعتاد	أقل من المعتاد	أقل من المعتاد	أكثر من المعتاد	كالمعتاد	كالمعتاد	أقل من المعتاد	أكثر من المعتاد	أقل من المعتاد	أكثر من المعتاد	أقل من المعتاد	كالمعتاد	أقل من المعتاد	أكثر من المعتاد	أكثر من المعتاد	أقل من المعتاد	أقل من المعتاد	نعم	نعم	نعم	نعم	لا	نعم	نعم	لا	لا	لا	لا
33	الأردن	أنثى	18-25	البكلوريوس	أسرة كبيرة	أعزب	6	طالب	لا	أذهب للتسوق بشكل أقل من المعتاد	أذهب للتسوق بشكل أقل من المعتاد	أذهب للتسوق بشكل أقل من المعتاد	أقوم بالتسوق بنفس الكميات التي اعتدت على شرائها قبل الجائحة	أقوم بالتسوق بنفس الكميات التي اعتدت على شرائها قبل الجائحة	أقوم بالتسوق بنفس الكميات التي اعتدت على شرائها قبل الجائحة	تقريبا نفس الشيء	أكثر من ذي قبل	تقريبا نفس الشيء	أقل من ذي قبل	تقريبا نفس الشيء	كالمعتاد	كالمعتاد	كالمعتاد	كالمعتاد	كالمعتاد	كالمعتاد	أكثر من المعتاد	كالمعتاد	أكثر من المعتاد	كالمعتاد	كالمعتاد	كالمعتاد	كالمعتاد	أكثر من المعتاد	كالمعتاد	كالمعتاد	أكثر من المعتاد	أكثر من المعتاد	لا	نعم	لا	لا	لا	لا	نعم	لا	لا	لا	لا
34	الأردن	أنثى	26-45	الماجستير	في منزل مع والديّ	أعزب	6	طالب	نعم	أذهب للتسوق كما كنت معتاداً على ذلك قبل فترة الحجر المنزلي	أذهب للتسوق كما كنت معتاداً على ذلك قبل فترة الحجر المنزلي	أذهب للتسوق كما كنت معتاداً على ذلك قبل فترة الحجر المنزلي	أقوم بالتسوق بنفس الكميات التي اعتدت على شرائها قبل الجائحة	أقوم بالتسوق بنفس الكميات التي اعتدت على شرائها قبل الجائحة	أقوم بالتسوق بنفس الكميات التي اعتدت على شرائها قبل الجائحة	تقريبا نفس الشيء	لم تتغير إطلاقاً	لم تتغير إطلاقاً	لم تتغير إطلاقاً	لم تتغير إطلاقاً	كالمعتاد	كالمعتاد	كالمعتاد	أقل من المعتاد	كالمعتاد	كالمعتاد	كالمعتاد	كالمعتاد	أقل من المعتاد	أقل من المعتاد	أكثر من المعتاد	أقل من المعتاد	أقل من المعتاد	أقل من المعتاد	كالمعتاد	كالمعتاد	كالمعتاد	كالمعتاد	لا	لا	لا	لا	لا	لا	لا	لا	لا	لا	لا
35	الأردن	ذكر	18-25	البكلوريوس	أسرة كبيرة	أعزب	8	لا اعمل ولكنني ابحث عن عمل	لا	أذهب للتسوق بشكل أقل من المعتاد	أذهب للتسوق بشكل أقل من المعتاد	أذهب للتسوق بشكل أقل من المعتاد	أقوم بشراء كميات أقل من المعتاد	أقوم بشراء كميات أقل من المعتاد	أقوم بشراء كميات أقل من المعتاد	تقريبا نفس الشيء	أكثر من ذي قبل	تقريبا نفس الشيء	تقريبا نفس الشيء	أكثر من ذي قبل	كالمعتاد	كالمعتاد	كالمعتاد	كالمعتاد	كالمعتاد	أكثر من المعتاد	كالمعتاد	كالمعتاد	كالمعتاد	كالمعتاد	كالمعتاد	أقل من المعتاد	أقل من المعتاد	أكثر من المعتاد	كالمعتاد	كالمعتاد	أكثر من المعتاد	أكثر من المعتاد	نعم	نعم	نعم	نعم	نعم	نعم	نعم	لا	لا	لا	لا
36	الأردن	ذكر	18-25	البكلوريوس	في منزل مع والديّ	أعزب	7	طالب	نعم	أذهب للتسوق كما كنت معتاداً على ذلك قبل فترة الحجر المنزلي	أذهب للتسوق كما كنت معتاداً على ذلك قبل فترة الحجر المنزلي	أذهب للتسوق كما كنت معتاداً على ذلك قبل فترة الحجر المنزلي	أقوم بشراء كميات أقل من المعتاد	أقوم بشراء كميات أقل من المعتاد	أقوم بشراء كميات أقل من المعتاد	لم تتغير إطلاقاً	المرة الأولى التي أقوم بها	أقل من ذي قبل	تقريبا نفس الشيء	أكثر من ذي قبل	كالمعتاد	كالمعتاد	كالمعتاد	كالمعتاد	كالمعتاد	كالمعتاد	كالمعتاد	كالمعتاد	كالمعتاد	كالمعتاد	كالمعتاد	كالمعتاد	كالمعتاد	كالمعتاد	كالمعتاد	كالمعتاد	كالمعتاد	كالمعتاد	نعم	نعم	نعم	نعم	نعم	نعم	نعم	نعم	نعم	نعم	نعم
37	الأردن	ذكر	18-25	البكلوريوس	في منزل مع والديّ	أعزب	5	طالب	لا	أذهب للتسوق كما كنت معتاداً على ذلك قبل فترة الحجر المنزلي	أذهب للتسوق كما كنت معتاداً على ذلك قبل فترة الحجر المنزلي	أذهب للتسوق كما كنت معتاداً على ذلك قبل فترة الحجر المنزلي	أقوم بشراء كميات أكثر من المعتاد	أقوم بشراء كميات أكثر من المعتاد	أقوم بشراء كميات أكثر من المعتاد	أقل من ذي قبل	تقريبا نفس الشيء	أكثر من ذي قبل	أكثر من ذي قبل	أكثر من ذي قبل	أقل من المعتاد	أكثر من المعتاد	كالمعتاد	أكثر من المعتاد	كالمعتاد	كالمعتاد	كالمعتاد	كالمعتاد	أقل من المعتاد	أقل من المعتاد	أكثر من المعتاد	أقل من المعتاد	كالمعتاد	أكثر من المعتاد	أكثر من المعتاد	كالمعتاد	أكثر من المعتاد	أكثر من المعتاد	نعم	نعم	نعم	نعم	نعم	نعم	نعم	لا	نعم	نعم	لا
38	الأردن	ذكر	26-45	البكلوريوس	في سكن مع صديق أو مجموعة من الأصدقاء	أعزب	2	أعمل بدوام مدفوع الأجر (بدوام كامل أو بدوام جزئي)	نعم	أذهب للتسوق بشكل أقل من المعتاد	أذهب للتسوق بشكل أقل من المعتاد	أذهب للتسوق بشكل أقل من المعتاد	أقوم بشراء كميات أقل من المعتاد	أقوم بشراء كميات أقل من المعتاد	أقوم بشراء كميات أقل من المعتاد	أكثر من ذي قبل	أكثر من ذي قبل	أقل من ذي قبل	تقريبا نفس الشيء	أكثر من ذي قبل	كالمعتاد	كالمعتاد	أكثر من المعتاد	أقل من المعتاد	كالمعتاد	أقل من المعتاد	أكثر من المعتاد	أقل من المعتاد	كالمعتاد	كالمعتاد	كالمعتاد	أقل من المعتاد	كالمعتاد	أكثر من المعتاد	كالمعتاد	أقل من المعتاد	أكثر من المعتاد	أكثر من المعتاد	لا	لا	لا	نعم	لا	لا	لا	لا	لا	لا	لا
39	الأردن	ذكر	18-25	الثانوية	أسرة كبيرة	أرمل	6	طالب	لا	أذهب للتسوق كما كنت معتاداً على ذلك قبل فترة الحجر المنزلي	أذهب للتسوق كما كنت معتاداً على ذلك قبل فترة الحجر المنزلي	أذهب للتسوق كما كنت معتاداً على ذلك قبل فترة الحجر المنزلي	أقوم بالتسوق بنفس الكميات التي اعتدت على شرائها قبل الجائحة	أقوم بالتسوق بنفس الكميات التي اعتدت على شرائها قبل الجائحة	أقوم بالتسوق بنفس الكميات التي اعتدت على شرائها قبل الجائحة	أكثر من ذي قبل	أكثر من ذي قبل	تقريبا نفس الشيء	المرة الأولى التي أقوم بها	أكثر من ذي قبل	أقل من المعتاد	كالمعتاد	أكثر من المعتاد	أكثر من المعتاد	أقل من المعتاد	أكثر من المعتاد	أقل من المعتاد	أكثر من المعتاد	أقل من المعتاد	أقل من المعتاد	أكثر من المعتاد	أقل من المعتاد	أكثر من المعتاد	أقل من المعتاد	أكثر من المعتاد	أقل من المعتاد	أكثر من المعتاد	أقل من المعتاد	لا	لا	نعم	لا	نعم	لا	نعم	نعم	لا	نعم	نعم
40	الأردن	ذكر	18-25	البكلوريوس	في منزل مع والديّ	أعزب	5	طالب	لا	أذهب للتسوق بشكل أقل من المعتاد	أذهب للتسوق بشكل أقل من المعتاد	أذهب للتسوق بشكل أقل من المعتاد	أقوم بشراء كميات أكثر من المعتاد	أقوم بشراء كميات أكثر من المعتاد	أقوم بشراء كميات أكثر من المعتاد	أكثر من ذي قبل	أكثر من ذي قبل	تقريبا نفس الشيء	تقريبا نفس الشيء	أكثر من ذي قبل	كالمعتاد	كالمعتاد	كالمعتاد	أكثر من المعتاد	كالمعتاد	أكثر من المعتاد	كالمعتاد	كالمعتاد	كالمعتاد	كالمعتاد	كالمعتاد	أقل من المعتاد	أقل من المعتاد	كالمعتاد	كالمعتاد	كالمعتاد	كالمعتاد	كالمعتاد	نعم	لا	لا	لا	لا	لا	لا	لا	لا	لا	لا
41	الأردن	أنثى	18-25	البكلوريوس	أسرة كبيرة	أعزب	8	طالب	لا	أذهب للتسوق بشكل أقل من المعتاد	أذهب للتسوق بشكل أقل من المعتاد	أذهب للتسوق بشكل أقل من المعتاد	أقوم بشراء كميات أكثر من المعتاد	أقوم بشراء كميات أكثر من المعتاد	أقوم بشراء كميات أكثر من المعتاد	لم تتغير إطلاقاً	لم تتغير إطلاقاً	لم تتغير إطلاقاً	لم تتغير إطلاقاً	لم تتغير إطلاقاً	أكثر من المعتاد	كالمعتاد	كالمعتاد	كالمعتاد	كالمعتاد	كالمعتاد	كالمعتاد	كالمعتاد	كالمعتاد	كالمعتاد	كالمعتاد	كالمعتاد	أقل من المعتاد	كالمعتاد	كالمعتاد	كالمعتاد	كالمعتاد	كالمعتاد	نعم	نعم	لا	لا	لا	لا	لا	لا	لا	لا	لا
42	الأردن	أنثى	46-65	الماجستير	أسرة كبيرة	متزوج	4	لا اعمل ولكنني ابحث عن عمل	نعم	أذهب للتسوق بشكل أقل من المعتاد	أذهب للتسوق بشكل أقل من المعتاد	أذهب للتسوق بشكل أقل من المعتاد	أقوم بشراء كميات أقل من المعتاد	أقوم بشراء كميات أقل من المعتاد	أقوم بشراء كميات أقل من المعتاد	لم تتغير إطلاقاً	لم تتغير إطلاقاً	لم تتغير إطلاقاً	لم تتغير إطلاقاً	لم تتغير إطلاقاً	كالمعتاد	كالمعتاد	كالمعتاد	كالمعتاد	كالمعتاد	كالمعتاد	كالمعتاد	كالمعتاد	كالمعتاد	أكثر من المعتاد	أكثر من المعتاد	أكثر من المعتاد	أكثر من المعتاد	أكثر من المعتاد	أكثر من المعتاد	أكثر من المعتاد	أكثر من المعتاد	أكثر من المعتاد	نعم	نعم	نعم	نعم	نعم	نعم	نعم	نعم	نعم	نعم	نعم
43	الأردن	أنثى	18-25	البكلوريوس	أسرة كبيرة	أعزب	6	طالب	لا	أذهب للتسوق بشكل أقل من المعتاد	أذهب للتسوق بشكل أقل من المعتاد	أذهب للتسوق بشكل أقل من المعتاد	أقوم بشراء كميات أكثر من المعتاد	أقوم بشراء كميات أكثر من المعتاد	أقوم بشراء كميات أكثر من المعتاد	لم تتغير إطلاقاً	المرة الأولى التي أقوم بها	لم تتغير إطلاقاً	المرة الأولى التي أقوم بها	لم تتغير إطلاقاً	كالمعتاد	كالمعتاد	كالمعتاد	أقل من المعتاد	كالمعتاد	أكثر من المعتاد	كالمعتاد	أكثر من المعتاد	أقل من المعتاد	أقل من المعتاد	كالمعتاد	أقل من المعتاد	أقل من المعتاد	أقل من المعتاد	أكثر من المعتاد	أكثر من المعتاد	أقل من المعتاد	أكثر من المعتاد	لا	لا	لا	لا	لا	لا	لا	لا	لا	لا	لا
44	الأردن	أنثى	18-25	البكلوريوس	في منزل مع والديّ	أعزب	6	طالب	لا	أذهب للتسوق بشكل أقل من المعتاد	أذهب للتسوق بشكل أقل من المعتاد	أذهب للتسوق بشكل أقل من المعتاد	أقوم بالتسوق بنفس الكميات التي اعتدت على شرائها قبل الجائحة	أقوم بالتسوق بنفس الكميات التي اعتدت على شرائها قبل الجائحة	أقوم بالتسوق بنفس الكميات التي اعتدت على شرائها قبل الجائحة	أقل من ذي قبل	تقريبا نفس الشيء	أقل من ذي قبل	تقريبا نفس الشيء	أكثر من ذي قبل	أقل من المعتاد	أقل من المعتاد	أقل من المعتاد	أقل من المعتاد	أكثر من المعتاد	أكثر من المعتاد	كالمعتاد	أكثر من المعتاد	أكثر من المعتاد	كالمعتاد	كالمعتاد	أقل من المعتاد	أقل من المعتاد	أكثر من المعتاد	أقل من المعتاد	كالمعتاد	أكثر من المعتاد	أكثر من المعتاد	نعم	نعم	نعم	لا	لا	لا	نعم	لا	لا	لا	لا
45	الأردن	ذكر	18-25	البكلوريوس	في منزل مع والديّ	أعزب	9	طالب	نعم	أذهب للتسوق بشكل أقل من المعتاد	أذهب للتسوق بشكل أقل من المعتاد	أذهب للتسوق بشكل أقل من المعتاد	أقوم بالتسوق بنفس الكميات التي اعتدت على شرائها قبل الجائحة	أقوم بالتسوق بنفس الكميات التي اعتدت على شرائها قبل الجائحة	أقوم بالتسوق بنفس الكميات التي اعتدت على شرائها قبل الجائحة	أقل من ذي قبل	تقريبا نفس الشيء	المرة الأولى التي أقوم بها	تقريبا نفس الشيء	المرة الأولى التي أقوم بها	أكثر من المعتاد	كالمعتاد	كالمعتاد	كالمعتاد	أقل من المعتاد	أكثر من المعتاد	كالمعتاد	أكثر من المعتاد	كالمعتاد	كالمعتاد	أكثر من المعتاد	كالمعتاد	أكثر من المعتاد	كالمعتاد	أكثر من المعتاد	كالمعتاد	أكثر من المعتاد	كالمعتاد	لا	لا	نعم	لا	نعم	لا	نعم	نعم	لا	نعم	لا
46	الأردن	أنثى	18-25	البكلوريوس	في منزل مع والديّ	أعزب	3	طالب	لا	أذهب للتسوق كما كنت معتاداً على ذلك قبل فترة الحجر المنزلي	أذهب للتسوق كما كنت معتاداً على ذلك قبل فترة الحجر المنزلي	أذهب للتسوق كما كنت معتاداً على ذلك قبل فترة الحجر المنزلي	أقوم بالتسوق بنفس الكميات التي اعتدت على شرائها قبل الجائحة	أقوم بالتسوق بنفس الكميات التي اعتدت على شرائها قبل الجائحة	أقوم بالتسوق بنفس الكميات التي اعتدت على شرائها قبل الجائحة	لم تتغير إطلاقاً	لم تتغير إطلاقاً	لم تتغير إطلاقاً	لم تتغير إطلاقاً	لم تتغير إطلاقاً	كالمعتاد	كالمعتاد	كالمعتاد	كالمعتاد	كالمعتاد	كالمعتاد	كالمعتاد	كالمعتاد	كالمعتاد	كالمعتاد	كالمعتاد	كالمعتاد	كالمعتاد	كالمعتاد	كالمعتاد	كالمعتاد	كالمعتاد	كالمعتاد	لا	لا	لا	لا	لا	لا	لا	لا	لا	لا	لا
47	الأردن	أنثى	26-45	البكلوريوس	متزوج ولدي أطفال	متزوج	4	أعمل بدوام مدفوع الأجر (بدوام كامل أو بدوام جزئي)	لا	أذهب للتسوق كما كنت معتاداً على ذلك قبل فترة الحجر المنزلي	أذهب للتسوق كما كنت معتاداً على ذلك قبل فترة الحجر المنزلي	أذهب للتسوق كما كنت معتاداً على ذلك قبل فترة الحجر المنزلي	أقوم بشراء كميات أكثر من المعتاد	أقوم بشراء كميات أكثر من المعتاد	أقوم بشراء كميات أكثر من المعتاد	أقل من ذي قبل	لم تتغير إطلاقاً	أقل من ذي قبل	لم تتغير إطلاقاً	أكثر من ذي قبل	أكثر من المعتاد	أكثر من المعتاد	أكثر من المعتاد	أقل من المعتاد	أكثر من المعتاد	أقل من المعتاد	أقل من المعتاد	أقل من المعتاد	أكثر من المعتاد	أكثر من المعتاد	أكثر من المعتاد	أقل من المعتاد	أقل من المعتاد	أقل من المعتاد	أكثر من المعتاد	أكثر من المعتاد	أكثر من المعتاد	أكثر من المعتاد	نعم	نعم	نعم	نعم	نعم	نعم	نعم	لا	نعم	لا	لا
48	الأردن	ذكر	26-45	البكلوريوس	في منزل مع والديّ	أعزب	4	Footballer	لا	أذهب للتسوق بشكل أقل من المعتاد	أذهب للتسوق بشكل أقل من المعتاد	أذهب للتسوق بشكل أقل من المعتاد	أقوم بالتسوق بنفس الكميات التي اعتدت على شرائها قبل الجائحة	أقوم بالتسوق بنفس الكميات التي اعتدت على شرائها قبل الجائحة	أقوم بالتسوق بنفس الكميات التي اعتدت على شرائها قبل الجائحة	تقريبا نفس الشيء	تقريبا نفس الشيء	تقريبا نفس الشيء	تقريبا نفس الشيء	تقريبا نفس الشيء	كالمعتاد	كالمعتاد	كالمعتاد	كالمعتاد	كالمعتاد	كالمعتاد	كالمعتاد	كالمعتاد	كالمعتاد	كالمعتاد	كالمعتاد	كالمعتاد	كالمعتاد	كالمعتاد	كالمعتاد	كالمعتاد	كالمعتاد	كالمعتاد	نعم	لا	لا	نعم	لا	لا	لا	نعم	نعم	نعم	نعم
49	الأردن	أنثى	18-25	البكلوريوس	في منزل مع والديّ	أعزب	4	طالب	لا	أذهب للتسوق بشكل أقل من المعتاد	أذهب للتسوق بشكل أقل من المعتاد	أذهب للتسوق بشكل أقل من المعتاد	أقوم بالتسوق بنفس الكميات التي اعتدت على شرائها قبل الجائحة	أقوم بالتسوق بنفس الكميات التي اعتدت على شرائها قبل الجائحة	أقوم بالتسوق بنفس الكميات التي اعتدت على شرائها قبل الجائحة	لم تتغير إطلاقاً	لم تتغير إطلاقاً	أقل من ذي قبل	أكثر من ذي قبل	لم تتغير إطلاقاً	أقل من المعتاد	كالمعتاد	كالمعتاد	أكثر من المعتاد	كالمعتاد	أكثر من المعتاد	كالمعتاد	أكثر من المعتاد	كالمعتاد	كالمعتاد	أكثر من المعتاد	أقل من المعتاد	أقل من المعتاد	أكثر من المعتاد	أكثر من المعتاد	كالمعتاد	كالمعتاد	كالمعتاد	نعم	نعم	لا	نعم	لا	لا	نعم	لا	لا	لا	لا
50	الأردن	ذكر	18-25	البكلوريوس	في منزل مع والديّ	أعزب	5	لا اعمل ولكنني ابحث عن عمل	لا	أذهب للتسوق كما كنت معتاداً على ذلك قبل فترة الحجر المنزلي	أذهب للتسوق كما كنت معتاداً على ذلك قبل فترة الحجر المنزلي	أذهب للتسوق كما كنت معتاداً على ذلك قبل فترة الحجر المنزلي	أقوم بشراء كميات أكثر من المعتاد	أقوم بشراء كميات أكثر من المعتاد	أقوم بشراء كميات أكثر من المعتاد	لم تتغير إطلاقاً	أكثر من ذي قبل	لم تتغير إطلاقاً	لم تتغير إطلاقاً	لم تتغير إطلاقاً	كالمعتاد	كالمعتاد	كالمعتاد	أكثر من المعتاد	أكثر من المعتاد	كالمعتاد	كالمعتاد	أقل من المعتاد	أكثر من المعتاد	كالمعتاد	أكثر من المعتاد	أقل من المعتاد	أقل من المعتاد	أكثر من المعتاد	أكثر من المعتاد	كالمعتاد	كالمعتاد	أكثر من المعتاد	نعم	نعم	نعم	نعم	لا	نعم	نعم	نعم	نعم	نعم	نعم
51	الأردن	أنثى	18-25	الثانوية	متزوج وليس لدي أطفال	متزوج	2	ربة منزل	لا	أذهب للتسوق بشكل أقل من المعتاد	أذهب للتسوق بشكل أقل من المعتاد	أذهب للتسوق بشكل أقل من المعتاد	أقوم بشراء كميات أكثر من المعتاد	أقوم بشراء كميات أكثر من المعتاد	أقوم بشراء كميات أكثر من المعتاد	تقريبا نفس الشيء	أكثر من ذي قبل	أقل من ذي قبل	أقل من ذي قبل	تقريبا نفس الشيء	أكثر من المعتاد	كالمعتاد	أكثر من المعتاد	أقل من المعتاد	كالمعتاد	أكثر من المعتاد	أكثر من المعتاد	أقل من المعتاد	كالمعتاد	أقل من المعتاد	أكثر من المعتاد	أقل من المعتاد	أقل من المعتاد	أقل من المعتاد	أكثر من المعتاد	كالمعتاد	كالمعتاد	كالمعتاد	نعم	نعم	نعم	نعم	نعم	نعم	نعم	نعم	لا	لا	لا
52	الأردن	أنثى	18-25	الثانوية	أسرة كبيرة	أعزب	5	طالب	لا	أذهب للتسوق بشكل أقل من المعتاد	أذهب للتسوق بشكل أقل من المعتاد	أذهب للتسوق بشكل أقل من المعتاد	أقوم بشراء كميات أكثر من المعتاد	أقوم بشراء كميات أكثر من المعتاد	أقوم بشراء كميات أكثر من المعتاد	تقريبا نفس الشيء	أقل من ذي قبل	أكثر من ذي قبل	أكثر من ذي قبل	أكثر من ذي قبل	كالمعتاد	كالمعتاد	كالمعتاد	أقل من المعتاد	كالمعتاد	أكثر من المعتاد	أقل من المعتاد	أقل من المعتاد	أكثر من المعتاد	أقل من المعتاد	أكثر من المعتاد	أقل من المعتاد	أقل من المعتاد	أقل من المعتاد	أكثر من المعتاد	أكثر من المعتاد	أكثر من المعتاد	أكثر من المعتاد	نعم	نعم	نعم	نعم	لا	نعم	نعم	لا	لا	لا	لا
53	الأردن	ذكر	18-25	البكلوريوس	في منزل مع والديّ	أعزب	7	طالب	نعم	أذهب للتسوق كما كنت معتاداً على ذلك قبل فترة الحجر المنزلي	أذهب للتسوق كما كنت معتاداً على ذلك قبل فترة الحجر المنزلي	أذهب للتسوق كما كنت معتاداً على ذلك قبل فترة الحجر المنزلي	أقوم بالتسوق بنفس الكميات التي اعتدت على شرائها قبل الجائحة	أقوم بالتسوق بنفس الكميات التي اعتدت على شرائها قبل الجائحة	أقوم بالتسوق بنفس الكميات التي اعتدت على شرائها قبل الجائحة	أكثر من ذي قبل	تقريبا نفس الشيء	تقريبا نفس الشيء	تقريبا نفس الشيء	أكثر من ذي قبل	كالمعتاد	كالمعتاد	كالمعتاد	كالمعتاد	كالمعتاد	كالمعتاد	كالمعتاد	كالمعتاد	كالمعتاد	كالمعتاد	كالمعتاد	كالمعتاد	كالمعتاد	كالمعتاد	كالمعتاد	كالمعتاد	كالمعتاد	كالمعتاد	نعم	لا	لا	لا	لا	لا	لا	لا	لا	لا	لا
54	الأردن	أنثى	18-25	البكلوريوس	في منزل مع والديّ	أعزب	9	طالب	لا	أذهب للتسوق بشكل أقل من المعتاد	أذهب للتسوق بشكل أقل من المعتاد	أذهب للتسوق بشكل أقل من المعتاد	أقوم بشراء كميات أكثر من المعتاد	أقوم بشراء كميات أكثر من المعتاد	أقوم بشراء كميات أكثر من المعتاد	أقل من ذي قبل	المرة الأولى التي أقوم بها	أقل من ذي قبل	أقل من ذي قبل	المرة الأولى التي أقوم بها	أكثر من المعتاد	أكثر من المعتاد	أكثر من المعتاد	أقل من المعتاد	كالمعتاد	أكثر من المعتاد	أكثر من المعتاد	أقل من المعتاد	أقل من المعتاد	أكثر من المعتاد	أكثر من المعتاد	أقل من المعتاد	أقل من المعتاد	أكثر من المعتاد	أكثر من المعتاد	أكثر من المعتاد	أكثر من المعتاد	أكثر من المعتاد	نعم	نعم	نعم	نعم	نعم	نعم	نعم	لا	لا	لا	لا
55	الأردن	أنثى	18-25	الثانوية	متزوج ولدي أطفال	متزوج	4	ربة منزل	لا	أذهب للتسوق كما كنت معتاداً على ذلك قبل فترة الحجر المنزلي	أذهب للتسوق كما كنت معتاداً على ذلك قبل فترة الحجر المنزلي	أذهب للتسوق كما كنت معتاداً على ذلك قبل فترة الحجر المنزلي	أقوم بالتسوق بنفس الكميات التي اعتدت على شرائها قبل الجائحة	أقوم بالتسوق بنفس الكميات التي اعتدت على شرائها قبل الجائحة	أقوم بالتسوق بنفس الكميات التي اعتدت على شرائها قبل الجائحة	لم تتغير إطلاقاً	لم تتغير إطلاقاً	أقل من ذي قبل	أقل من ذي قبل	لم تتغير إطلاقاً	كالمعتاد	كالمعتاد	كالمعتاد	أقل من المعتاد	أكثر من المعتاد	أكثر من المعتاد	أكثر من المعتاد	كالمعتاد	كالمعتاد	كالمعتاد	كالمعتاد	كالمعتاد	كالمعتاد	كالمعتاد	كالمعتاد	كالمعتاد	كالمعتاد	كالمعتاد	نعم	نعم	لا	نعم	لا	لا	نعم	لا	لا	لا	لا
56	الأردن	أنثى	18-25	الثانوية	أسرة مكونة من شخص واحد	أعزب	2	طالب	لا	لقد زادت عدد مرات ذهابي للتسوق	لقد زادت عدد مرات ذهابي للتسوق	لقد زادت عدد مرات ذهابي للتسوق	أقوم بشراء كميات أقل من المعتاد	أقوم بشراء كميات أقل من المعتاد	أقوم بشراء كميات أقل من المعتاد	لم تتغير إطلاقاً	لم تتغير إطلاقاً	لم تتغير إطلاقاً	لم تتغير إطلاقاً	لم تتغير إطلاقاً	أكثر من المعتاد	كالمعتاد	كالمعتاد	كالمعتاد	كالمعتاد	كالمعتاد	كالمعتاد	كالمعتاد	كالمعتاد	كالمعتاد	كالمعتاد	كالمعتاد	كالمعتاد	كالمعتاد	كالمعتاد	كالمعتاد	كالمعتاد	كالمعتاد	نعم	نعم	نعم	نعم	لا	نعم	نعم	نعم	نعم	لا	لا
57	الأردن	أنثى	18-25	البكلوريوس	أسرة مكونة من شخص واحد	أعزب	6	طالب	لا	أذهب للتسوق بشكل أقل من المعتاد	أذهب للتسوق بشكل أقل من المعتاد	أذهب للتسوق بشكل أقل من المعتاد	أقوم بشراء كميات أقل من المعتاد	أقوم بشراء كميات أقل من المعتاد	أقوم بشراء كميات أقل من المعتاد	أقل من ذي قبل	لم تتغير إطلاقاً	أقل من ذي قبل	لم تتغير إطلاقاً	أقل من ذي قبل	كالمعتاد	كالمعتاد	أقل من المعتاد	كالمعتاد	كالمعتاد	أكثر من المعتاد	كالمعتاد	أقل من المعتاد	كالمعتاد	أقل من المعتاد	كالمعتاد	أكثر من المعتاد	كالمعتاد	أقل من المعتاد	كالمعتاد	أكثر من المعتاد	أقل من المعتاد	كالمعتاد	نعم	نعم	لا	نعم	لا	نعم	لا	نعم	لا	نعم	لا
58	الأردن	أنثى	18-25	الدبلوم المهني	أسرة كبيرة	أعزب	3	طالب	نعم	أذهب للتسوق بشكل أقل من المعتاد	أذهب للتسوق بشكل أقل من المعتاد	أذهب للتسوق بشكل أقل من المعتاد	أقوم بشراء كميات أكثر من المعتاد	أقوم بشراء كميات أكثر من المعتاد	أقوم بشراء كميات أكثر من المعتاد	لم تتغير إطلاقاً	أقل من ذي قبل	لم تتغير إطلاقاً	لم تتغير إطلاقاً	تقريبا نفس الشيء	أكثر من المعتاد	أقل من المعتاد	كالمعتاد	أقل من المعتاد	أكثر من المعتاد	أكثر من المعتاد	أقل من المعتاد	كالمعتاد	أكثر من المعتاد	أقل من المعتاد	كالمعتاد	أقل من المعتاد	أقل من المعتاد	أكثر من المعتاد	أكثر من المعتاد	أكثر من المعتاد	أقل من المعتاد	أكثر من المعتاد	نعم	نعم	نعم	نعم	لا	نعم	نعم	لا	لا	نعم	لا
59	الأردن	أنثى	26-45	الثانوية	متزوج ولدي أطفال	متزوج	4	ربة منزل	لا	أذهب للتسوق بشكل أقل من المعتاد	أذهب للتسوق بشكل أقل من المعتاد	أذهب للتسوق بشكل أقل من المعتاد	أقوم بشراء كميات أقل من المعتاد	أقوم بشراء كميات أقل من المعتاد	أقوم بشراء كميات أقل من المعتاد	لم تتغير إطلاقاً	المرة الأولى التي أقوم بها	المرة الأولى التي أقوم بها	لم تتغير إطلاقاً	المرة الأولى التي أقوم بها	أقل من المعتاد	أقل من المعتاد	أكثر من المعتاد	أقل من المعتاد	أقل من المعتاد	أقل من المعتاد	أكثر من المعتاد	أكثر من المعتاد	أكثر من المعتاد	أقل من المعتاد	أكثر من المعتاد	أقل من المعتاد	أقل من المعتاد	أقل من المعتاد	أكثر من المعتاد	أكثر من المعتاد	أكثر من المعتاد	أكثر من المعتاد	نعم	نعم	لا	نعم	لا	لا	نعم	لا	لا	لا	لا
60	الأردن	أنثى	18-25	البكلوريوس	أسرة كبيرة	أعزب	9	طالب	لا	أذهب للتسوق بشكل أقل من المعتاد	أذهب للتسوق بشكل أقل من المعتاد	أذهب للتسوق بشكل أقل من المعتاد	أقوم بالتسوق بنفس الكميات التي اعتدت على شرائها قبل الجائحة	أقوم بالتسوق بنفس الكميات التي اعتدت على شرائها قبل الجائحة	أقوم بالتسوق بنفس الكميات التي اعتدت على شرائها قبل الجائحة	تقريبا نفس الشيء	أكثر من ذي قبل	تقريبا نفس الشيء	أقل من ذي قبل	أكثر من ذي قبل	كالمعتاد	كالمعتاد	كالمعتاد	كالمعتاد	أقل من المعتاد	كالمعتاد	كالمعتاد	كالمعتاد	كالمعتاد	كالمعتاد	أكثر من المعتاد	أقل من المعتاد	أقل من المعتاد	أكثر من المعتاد	أكثر من المعتاد	أكثر من المعتاد	أكثر من المعتاد	أكثر من المعتاد	نعم	نعم	لا	نعم	لا	لا	لا	لا	لا	نعم	لا
61	الأردن	أنثى	46-65	البكلوريوس	أسرة كبيرة	متزوج	7	ربة منزل	لا	أذهب للتسوق بشكل أقل من المعتاد	أذهب للتسوق بشكل أقل من المعتاد	أذهب للتسوق بشكل أقل من المعتاد	أقوم بالتسوق بنفس الكميات التي اعتدت على شرائها قبل الجائحة	أقوم بالتسوق بنفس الكميات التي اعتدت على شرائها قبل الجائحة	أقوم بالتسوق بنفس الكميات التي اعتدت على شرائها قبل الجائحة	تقريبا نفس الشيء	أكثر من ذي قبل	تقريبا نفس الشيء	المرة الأولى التي أقوم بها	أكثر من ذي قبل	كالمعتاد	كالمعتاد	كالمعتاد	أكثر من المعتاد	كالمعتاد	كالمعتاد	كالمعتاد	كالمعتاد	كالمعتاد	أقل من المعتاد	كالمعتاد	أقل من المعتاد	أقل من المعتاد	أكثر من المعتاد	أكثر من المعتاد	أكثر من المعتاد	أكثر من المعتاد	أكثر من المعتاد	لا	لا	لا	لا	لا	لا	لا	لا	لا	لا	لا
62	الأردن	ذكر	26-45	الماجستير	أسرة كبيرة	أعزب	6	أعمل بدوام مدفوع الأجر (بدوام كامل أو بدوام جزئي)	لا	أذهب للتسوق بشكل أقل من المعتاد	أذهب للتسوق بشكل أقل من المعتاد	أذهب للتسوق بشكل أقل من المعتاد	أقوم بالتسوق بنفس الكميات التي اعتدت على شرائها قبل الجائحة	أقوم بالتسوق بنفس الكميات التي اعتدت على شرائها قبل الجائحة	أقوم بالتسوق بنفس الكميات التي اعتدت على شرائها قبل الجائحة	لم تتغير إطلاقاً	أكثر من ذي قبل	تقريبا نفس الشيء	تقريبا نفس الشيء	أكثر من ذي قبل	كالمعتاد	كالمعتاد	كالمعتاد	أقل من المعتاد	كالمعتاد	كالمعتاد	كالمعتاد	كالمعتاد	كالمعتاد	أقل من المعتاد	أكثر من المعتاد	أقل من المعتاد	كالمعتاد	أكثر من المعتاد	أكثر من المعتاد	أكثر من المعتاد	كالمعتاد	كالمعتاد	نعم	نعم	لا	نعم	لا	لا	نعم	لا	نعم	لا	لا
63	الأردن	أنثى	18-25	البكلوريوس	في منزل مع والديّ	أعزب	5	طالب	لا	أذهب للتسوق بشكل أقل من المعتاد	أذهب للتسوق بشكل أقل من المعتاد	أذهب للتسوق بشكل أقل من المعتاد	أقوم بالتسوق بنفس الكميات التي اعتدت على شرائها قبل الجائحة	أقوم بالتسوق بنفس الكميات التي اعتدت على شرائها قبل الجائحة	أقوم بالتسوق بنفس الكميات التي اعتدت على شرائها قبل الجائحة	لم تتغير إطلاقاً	تقريبا نفس الشيء	لم تتغير إطلاقاً	لم تتغير إطلاقاً	تقريبا نفس الشيء	كالمعتاد	كالمعتاد	أقل من المعتاد	أقل من المعتاد	أكثر من المعتاد	أقل من المعتاد	أقل من المعتاد	أكثر من المعتاد	أكثر من المعتاد	أقل من المعتاد	أكثر من المعتاد	أقل من المعتاد	كالمعتاد	أكثر من المعتاد	أكثر من المعتاد	أقل من المعتاد	كالمعتاد	أكثر من المعتاد	نعم	لا	لا	لا	لا	لا	لا	لا	لا	لا	لا
64	فلسطين	أنثى	46-65	البكلوريوس	متزوج ولدي أطفال	متزوج	6	لا اعمل ولكنني ابحث عن عمل	نعم	أذهب للتسوق بشكل أقل من المعتاد	أذهب للتسوق بشكل أقل من المعتاد	أذهب للتسوق بشكل أقل من المعتاد	أقوم بشراء كميات أقل من المعتاد	أقوم بشراء كميات أقل من المعتاد	أقوم بشراء كميات أقل من المعتاد	المرة الأولى التي أقوم بها	المرة الأولى التي أقوم بها	المرة الأولى التي أقوم بها	المرة الأولى التي أقوم بها	المرة الأولى التي أقوم بها	أقل من المعتاد	كالمعتاد	كالمعتاد	كالمعتاد	كالمعتاد	أقل من المعتاد	كالمعتاد	أقل من المعتاد	أقل من المعتاد	أقل من المعتاد	أقل من المعتاد	كالمعتاد	كالمعتاد	أقل من المعتاد	أقل من المعتاد	كالمعتاد	كالمعتاد	أقل من المعتاد	لا	نعم	نعم	لا	لا	نعم	نعم	نعم	نعم	نعم	نعم
65	الأردن	أنثى	46-65	البكلوريوس	أسرة كبيرة	متزوج	7	ربة منزل	لا	أذهب للتسوق بشكل أقل من المعتاد	أذهب للتسوق بشكل أقل من المعتاد	أذهب للتسوق بشكل أقل من المعتاد	أقوم بالتسوق بنفس الكميات التي اعتدت على شرائها قبل الجائحة	أقوم بالتسوق بنفس الكميات التي اعتدت على شرائها قبل الجائحة	أقوم بالتسوق بنفس الكميات التي اعتدت على شرائها قبل الجائحة	تقريبا نفس الشيء	أكثر من ذي قبل	تقريبا نفس الشيء	المرة الأولى التي أقوم بها	أكثر من ذي قبل	كالمعتاد	كالمعتاد	كالمعتاد	أكثر من المعتاد	كالمعتاد	كالمعتاد	كالمعتاد	كالمعتاد	كالمعتاد	أقل من المعتاد	كالمعتاد	أقل من المعتاد	أقل من المعتاد	أكثر من المعتاد	أكثر من المعتاد	أكثر من المعتاد	أكثر من المعتاد	أكثر من المعتاد	لا	لا	لا	لا	لا	لا	لا	لا	لا	لا	لا
66	الأردن	أنثى	18-25	الثانوية	أسرة كبيرة	أعزب	6	طالب	لا	لقد زادت عدد مرات ذهابي للتسوق	لقد زادت عدد مرات ذهابي للتسوق	لقد زادت عدد مرات ذهابي للتسوق	أقوم بالتسوق بنفس الكميات التي اعتدت على شرائها قبل الجائحة	أقوم بالتسوق بنفس الكميات التي اعتدت على شرائها قبل الجائحة	أقوم بالتسوق بنفس الكميات التي اعتدت على شرائها قبل الجائحة	لم تتغير إطلاقاً	أقل من ذي قبل	لم تتغير إطلاقاً	لم تتغير إطلاقاً	تقريبا نفس الشيء	كالمعتاد	كالمعتاد	أقل من المعتاد	أكثر من المعتاد	كالمعتاد	أقل من المعتاد	أقل من المعتاد	كالمعتاد	كالمعتاد	أقل من المعتاد	كالمعتاد	أكثر من المعتاد	أكثر من المعتاد	كالمعتاد	كالمعتاد	كالمعتاد	كالمعتاد	أقل من المعتاد	نعم	نعم	نعم	نعم	نعم	نعم	نعم	لا	لا	لا	لا
67	السعودية	ذكر	26-45	البكلوريوس	في سكن مع صديق أو مجموعة من الأصدقاء	أعزب	3	أعمل بدوام مدفوع الأجر (بدوام كامل أو بدوام جزئي)	لا	أذهب للتسوق كما كنت معتاداً على ذلك قبل فترة الحجر المنزلي	أذهب للتسوق كما كنت معتاداً على ذلك قبل فترة الحجر المنزلي	أذهب للتسوق كما كنت معتاداً على ذلك قبل فترة الحجر المنزلي	أقوم بشراء كميات أكثر من المعتاد	أقوم بشراء كميات أكثر من المعتاد	أقوم بشراء كميات أكثر من المعتاد	تقريبا نفس الشيء	أكثر من ذي قبل	تقريبا نفس الشيء	لم تتغير إطلاقاً	أكثر من ذي قبل	أكثر من المعتاد	أكثر من المعتاد	أقل من المعتاد	كالمعتاد	كالمعتاد	كالمعتاد	كالمعتاد	كالمعتاد	كالمعتاد	كالمعتاد	كالمعتاد	كالمعتاد	كالمعتاد	أكثر من المعتاد	أكثر من المعتاد	أكثر من المعتاد	كالمعتاد	أكثر من المعتاد	لا	لا	لا	لا	لا	لا	لا	لا	لا	لا	لا
68	الأردن	ذكر	18-25	البكلوريوس	في منزل مع والديّ	أعزب	3	طالب	لا	أذهب للتسوق كما كنت معتاداً على ذلك قبل فترة الحجر المنزلي	أذهب للتسوق كما كنت معتاداً على ذلك قبل فترة الحجر المنزلي	أذهب للتسوق كما كنت معتاداً على ذلك قبل فترة الحجر المنزلي	أقوم بالتسوق بنفس الكميات التي اعتدت على شرائها قبل الجائحة	أقوم بالتسوق بنفس الكميات التي اعتدت على شرائها قبل الجائحة	أقوم بالتسوق بنفس الكميات التي اعتدت على شرائها قبل الجائحة	أقل من ذي قبل	أقل من ذي قبل	أقل من ذي قبل	أقل من ذي قبل	أقل من ذي قبل	كالمعتاد	كالمعتاد	كالمعتاد	كالمعتاد	كالمعتاد	كالمعتاد	كالمعتاد	كالمعتاد	كالمعتاد	كالمعتاد	كالمعتاد	كالمعتاد	أقل من المعتاد	أقل من المعتاد	أقل من المعتاد	أقل من المعتاد	أقل من المعتاد	أقل من المعتاد	لا	نعم	لا	لا	لا	نعم	نعم	نعم	نعم	لا	لا
69	الأردن	أنثى	18-25	البكلوريوس	في منزل مع والديّ	أعزب	7	طالب	لا	لقد زادت عدد مرات ذهابي للتسوق	لقد زادت عدد مرات ذهابي للتسوق	لقد زادت عدد مرات ذهابي للتسوق	أقوم بشراء كميات أكثر من المعتاد	أقوم بشراء كميات أكثر من المعتاد	أقوم بشراء كميات أكثر من المعتاد	أكثر من ذي قبل	أكثر من ذي قبل	أقل من ذي قبل	أقل من ذي قبل	أكثر من ذي قبل	كالمعتاد	كالمعتاد	كالمعتاد	كالمعتاد	كالمعتاد	أكثر من المعتاد	أكثر من المعتاد	أكثر من المعتاد	كالمعتاد	أكثر من المعتاد	أكثر من المعتاد	أقل من المعتاد	أقل من المعتاد	كالمعتاد	كالمعتاد	كالمعتاد	كالمعتاد	كالمعتاد	نعم	نعم	لا	لا	لا	لا	نعم	نعم	نعم	نعم	نعم
70	الأردن	أنثى	18-25	البكلوريوس	في منزل مع والديّ	أعزب	5	طالب	لا	أذهب للتسوق بشكل أقل من المعتاد	أذهب للتسوق بشكل أقل من المعتاد	أذهب للتسوق بشكل أقل من المعتاد	أقوم بشراء كميات أقل من المعتاد	أقوم بشراء كميات أقل من المعتاد	أقوم بشراء كميات أقل من المعتاد	تقريبا نفس الشيء	تقريبا نفس الشيء	تقريبا نفس الشيء	تقريبا نفس الشيء	تقريبا نفس الشيء	كالمعتاد	كالمعتاد	كالمعتاد	كالمعتاد	كالمعتاد	كالمعتاد	كالمعتاد	كالمعتاد	كالمعتاد	كالمعتاد	كالمعتاد	كالمعتاد	كالمعتاد	كالمعتاد	كالمعتاد	كالمعتاد	كالمعتاد	كالمعتاد	نعم	نعم	نعم	نعم	لا	نعم	نعم	لا	لا	لا	لا
71	الأردن	ذكر	18-25	البكلوريوس	في منزل مع والديّ	أعزب	5	لا اعمل ولكنني ابحث عن عمل	لا	أذهب للتسوق بشكل أقل من المعتاد	أذهب للتسوق بشكل أقل من المعتاد	أذهب للتسوق بشكل أقل من المعتاد	أقوم بشراء كميات أكثر من المعتاد	أقوم بشراء كميات أكثر من المعتاد	أقوم بشراء كميات أكثر من المعتاد	تقريبا نفس الشيء	أكثر من ذي قبل	تقريبا نفس الشيء	تقريبا نفس الشيء	تقريبا نفس الشيء	أقل من المعتاد	كالمعتاد	أقل من المعتاد	أكثر من المعتاد	أكثر من المعتاد	أكثر من المعتاد	أقل من المعتاد	أكثر من المعتاد	أكثر من المعتاد	كالمعتاد	كالمعتاد	أقل من المعتاد	أقل من المعتاد	كالمعتاد	أكثر من المعتاد	أكثر من المعتاد	أقل من المعتاد	أكثر من المعتاد	نعم	نعم	نعم	نعم	نعم	نعم	نعم	لا	لا	لا	لا
72	الأردن	أنثى	18-25	البكلوريوس	في منزل مع والديّ	أعزب	5	طالب	نعم	أذهب للتسوق كما كنت معتاداً على ذلك قبل فترة الحجر المنزلي	أذهب للتسوق كما كنت معتاداً على ذلك قبل فترة الحجر المنزلي	أذهب للتسوق كما كنت معتاداً على ذلك قبل فترة الحجر المنزلي	أقوم بالتسوق بنفس الكميات التي اعتدت على شرائها قبل الجائحة	أقوم بالتسوق بنفس الكميات التي اعتدت على شرائها قبل الجائحة	أقوم بالتسوق بنفس الكميات التي اعتدت على شرائها قبل الجائحة	لم تتغير إطلاقاً	لم تتغير إطلاقاً	لم تتغير إطلاقاً	لم تتغير إطلاقاً	لم تتغير إطلاقاً	أكثر من المعتاد	أكثر من المعتاد	كالمعتاد	أقل من المعتاد	كالمعتاد	أكثر من المعتاد	أكثر من المعتاد	كالمعتاد	كالمعتاد	أقل من المعتاد	أكثر من المعتاد	أقل من المعتاد	أقل من المعتاد	أقل من المعتاد	أكثر من المعتاد	أكثر من المعتاد	أكثر من المعتاد	أكثر من المعتاد	نعم	نعم	نعم	نعم	نعم	نعم	نعم	لا	لا	لا	لا
73	الأردن	أنثى	18-25	الثانوية	أسرة كبيرة	أعزب	3	لا اعمل ولكنني ابحث عن عمل	لا	لقد زادت عدد مرات ذهابي للتسوق	لقد زادت عدد مرات ذهابي للتسوق	لقد زادت عدد مرات ذهابي للتسوق	أقوم بشراء كميات أكثر من المعتاد	أقوم بشراء كميات أكثر من المعتاد	أقوم بشراء كميات أكثر من المعتاد	لم تتغير إطلاقاً	لم تتغير إطلاقاً	أكثر من ذي قبل	أكثر من ذي قبل	أكثر من ذي قبل	كالمعتاد	كالمعتاد	أقل من المعتاد	أكثر من المعتاد	أقل من المعتاد	أكثر من المعتاد	أقل من المعتاد	أكثر من المعتاد	أقل من المعتاد	أكثر من المعتاد	كالمعتاد	أقل من المعتاد	كالمعتاد	أكثر من المعتاد	أقل من المعتاد	أقل من المعتاد	كالمعتاد	كالمعتاد	نعم	نعم	نعم	نعم	لا	لا	لا	نعم	لا	لا	نعم
74	الأردن	ذكر	18-25	البكلوريوس	أسرة كبيرة	أعزب	4	طالب	لا	أذهب للتسوق بشكل أقل من المعتاد	أذهب للتسوق بشكل أقل من المعتاد	أذهب للتسوق بشكل أقل من المعتاد	أقوم بالتسوق بنفس الكميات التي اعتدت على شرائها قبل الجائحة	أقوم بالتسوق بنفس الكميات التي اعتدت على شرائها قبل الجائحة	أقوم بالتسوق بنفس الكميات التي اعتدت على شرائها قبل الجائحة	تقريبا نفس الشيء	تقريبا نفس الشيء	تقريبا نفس الشيء	تقريبا نفس الشيء	تقريبا نفس الشيء	كالمعتاد	كالمعتاد	كالمعتاد	كالمعتاد	كالمعتاد	كالمعتاد	كالمعتاد	كالمعتاد	كالمعتاد	كالمعتاد	كالمعتاد	كالمعتاد	كالمعتاد	كالمعتاد	كالمعتاد	كالمعتاد	كالمعتاد	كالمعتاد	نعم	نعم	نعم	نعم	لا	نعم	نعم	لا	لا	لا	لا
75	الأردن	ذكر	18-25	البكلوريوس	أسرة كبيرة	أعزب	5	طالب	لا	أذهب للتسوق بشكل أقل من المعتاد	أذهب للتسوق بشكل أقل من المعتاد	أذهب للتسوق بشكل أقل من المعتاد	أقوم بالتسوق بنفس الكميات التي اعتدت على شرائها قبل الجائحة	أقوم بالتسوق بنفس الكميات التي اعتدت على شرائها قبل الجائحة	أقوم بالتسوق بنفس الكميات التي اعتدت على شرائها قبل الجائحة	لم تتغير إطلاقاً	المرة الأولى التي أقوم بها	لم تتغير إطلاقاً	المرة الأولى التي أقوم بها	المرة الأولى التي أقوم بها	كالمعتاد	كالمعتاد	أكثر من المعتاد	أقل من المعتاد	كالمعتاد	أقل من المعتاد	أقل من المعتاد	كالمعتاد	أكثر من المعتاد	أقل من المعتاد	كالمعتاد	أقل من المعتاد	أكثر من المعتاد	كالمعتاد	كالمعتاد	أقل من المعتاد	أكثر من المعتاد	كالمعتاد	نعم	نعم	لا	نعم	لا	نعم	نعم	نعم	لا	نعم	نعم
76	الأردن	أنثى	18-25	الثانوية	أسرة كبيرة	أعزب	5	طالب	لا	لقد زادت عدد مرات ذهابي للتسوق	لقد زادت عدد مرات ذهابي للتسوق	لقد زادت عدد مرات ذهابي للتسوق	أقوم بشراء كميات أكثر من المعتاد	أقوم بشراء كميات أكثر من المعتاد	أقوم بشراء كميات أكثر من المعتاد	تقريبا نفس الشيء	أقل من ذي قبل	أكثر من ذي قبل	أكثر من ذي قبل	تقريبا نفس الشيء	كالمعتاد	كالمعتاد	كالمعتاد	أقل من المعتاد	كالمعتاد	أكثر من المعتاد	كالمعتاد	كالمعتاد	كالمعتاد	كالمعتاد	أكثر من المعتاد	أقل من المعتاد	أقل من المعتاد	أقل من المعتاد	أكثر من المعتاد	أكثر من المعتاد	أكثر من المعتاد	أكثر من المعتاد	نعم	نعم	نعم	نعم	نعم	نعم	نعم	نعم	لا	لا	نعم
77	الأردن	ذكر	46-65	البكلوريوس	متزوج ولدي أطفال	متزوج	6	متقاعد/ ة	لا	أذهب للتسوق بشكل أقل من المعتاد	أذهب للتسوق بشكل أقل من المعتاد	أذهب للتسوق بشكل أقل من المعتاد	أقوم بشراء كميات أكثر من المعتاد	أقوم بشراء كميات أكثر من المعتاد	أقوم بشراء كميات أكثر من المعتاد	تقريبا نفس الشيء	أقل من ذي قبل	أكثر من ذي قبل	تقريبا نفس الشيء	تقريبا نفس الشيء	كالمعتاد	أقل من المعتاد	كالمعتاد	أقل من المعتاد	أقل من المعتاد	أقل من المعتاد	كالمعتاد	أقل من المعتاد	أقل من المعتاد	أقل من المعتاد	كالمعتاد	أقل من المعتاد	أقل من المعتاد	كالمعتاد	كالمعتاد	كالمعتاد	كالمعتاد	أقل من المعتاد	نعم	نعم	لا	نعم	لا	نعم	نعم	لا	لا	لا	لا
78	الأردن	ذكر	18-25	البكلوريوس	في منزل مع والديّ	أعزب	5	طالب	نعم	أذهب للتسوق بشكل أقل من المعتاد	أذهب للتسوق بشكل أقل من المعتاد	أذهب للتسوق بشكل أقل من المعتاد	أقوم بالتسوق بنفس الكميات التي اعتدت على شرائها قبل الجائحة	أقوم بالتسوق بنفس الكميات التي اعتدت على شرائها قبل الجائحة	أقوم بالتسوق بنفس الكميات التي اعتدت على شرائها قبل الجائحة	لم تتغير إطلاقاً	لم تتغير إطلاقاً	لم تتغير إطلاقاً	لم تتغير إطلاقاً	لم تتغير إطلاقاً	أقل من المعتاد	أقل من المعتاد	أقل من المعتاد	أقل من المعتاد	أقل من المعتاد	أقل من المعتاد	أقل من المعتاد	أقل من المعتاد	أقل من المعتاد	أقل من المعتاد	أقل من المعتاد	كالمعتاد	كالمعتاد	كالمعتاد	كالمعتاد	كالمعتاد	كالمعتاد	كالمعتاد	لا	نعم	نعم	نعم	لا	نعم	نعم	نعم	نعم	نعم	نعم
79	الأردن	ذكر	18-25	البكلوريوس	أسرة كبيرة	أعزب	6	لا اعمل ولكنني ابحث عن عمل	لا	لقد زادت عدد مرات ذهابي للتسوق	لقد زادت عدد مرات ذهابي للتسوق	لقد زادت عدد مرات ذهابي للتسوق	أقوم بشراء كميات أكثر من المعتاد	أقوم بشراء كميات أكثر من المعتاد	أقوم بشراء كميات أكثر من المعتاد	تقريبا نفس الشيء	أقل من ذي قبل	تقريبا نفس الشيء	تقريبا نفس الشيء	تقريبا نفس الشيء	أكثر من المعتاد	أكثر من المعتاد	أكثر من المعتاد	أكثر من المعتاد	أكثر من المعتاد	أكثر من المعتاد	أكثر من المعتاد	أكثر من المعتاد	أكثر من المعتاد	أقل من المعتاد	أكثر من المعتاد	أقل من المعتاد	أقل من المعتاد	أقل من المعتاد	أكثر من المعتاد	أكثر من المعتاد	أكثر من المعتاد	أكثر من المعتاد	نعم	نعم	نعم	نعم	نعم	نعم	نعم	لا	نعم	لا	لا
80	الأردن	ذكر	18-25	البكلوريوس	في منزل مع والديّ	أعزب	8	أعمل بدوام مدفوع الأجر (بدوام كامل أو بدوام جزئي)	لا	أذهب للتسوق بشكل أقل من المعتاد	أذهب للتسوق بشكل أقل من المعتاد	أذهب للتسوق بشكل أقل من المعتاد	أقوم بشراء كميات أقل من المعتاد	أقوم بشراء كميات أقل من المعتاد	أقوم بشراء كميات أقل من المعتاد	تقريبا نفس الشيء	أكثر من ذي قبل	تقريبا نفس الشيء	أكثر من ذي قبل	أكثر من ذي قبل	كالمعتاد	كالمعتاد	كالمعتاد	أكثر من المعتاد	أكثر من المعتاد	كالمعتاد	كالمعتاد	كالمعتاد	كالمعتاد	كالمعتاد	كالمعتاد	كالمعتاد	كالمعتاد	أكثر من المعتاد	كالمعتاد	كالمعتاد	كالمعتاد	كالمعتاد	نعم	لا	لا	نعم	لا	نعم	نعم	لا	لا	لا	لا
81	الأردن	أنثى	46-65	الدبلوم المهني	اخرى	متزوج	٧افراد	ربة منزل	لا	أذهب للتسوق بشكل أقل من المعتاد	أذهب للتسوق بشكل أقل من المعتاد	أذهب للتسوق بشكل أقل من المعتاد	أقوم بالتسوق بنفس الكميات التي اعتدت على شرائها قبل الجائحة	أقوم بالتسوق بنفس الكميات التي اعتدت على شرائها قبل الجائحة	أقوم بالتسوق بنفس الكميات التي اعتدت على شرائها قبل الجائحة	أقل من ذي قبل	المرة الأولى التي أقوم بها	أقل من ذي قبل	لم تتغير إطلاقاً	أقل من ذي قبل	كالمعتاد	كالمعتاد	كالمعتاد	أقل من المعتاد	كالمعتاد	كالمعتاد	كالمعتاد	كالمعتاد	أقل من المعتاد	كالمعتاد	كالمعتاد	أقل من المعتاد	أكثر من المعتاد	كالمعتاد	كالمعتاد	كالمعتاد	كالمعتاد	كالمعتاد	لا	نعم	لا	نعم	لا	لا	نعم	لا	لا	لا	لا
82	الأردن	أنثى	18-25	الثانوية	أسرة كبيرة	أعزب	6	طالب	لا	أذهب للتسوق كما كنت معتاداً على ذلك قبل فترة الحجر المنزلي	أذهب للتسوق كما كنت معتاداً على ذلك قبل فترة الحجر المنزلي	أذهب للتسوق كما كنت معتاداً على ذلك قبل فترة الحجر المنزلي	أقوم بالتسوق بنفس الكميات التي اعتدت على شرائها قبل الجائحة	أقوم بالتسوق بنفس الكميات التي اعتدت على شرائها قبل الجائحة	أقوم بالتسوق بنفس الكميات التي اعتدت على شرائها قبل الجائحة	تقريبا نفس الشيء	أقل من ذي قبل	تقريبا نفس الشيء	تقريبا نفس الشيء	تقريبا نفس الشيء	أكثر من المعتاد	كالمعتاد	أقل من المعتاد	كالمعتاد	أكثر من المعتاد	أكثر من المعتاد	أقل من المعتاد	أقل من المعتاد	كالمعتاد	أقل من المعتاد	كالمعتاد	أقل من المعتاد	كالمعتاد	كالمعتاد	أكثر من المعتاد	أكثر من المعتاد	كالمعتاد	أكثر من المعتاد	نعم	نعم	لا	نعم	نعم	لا	نعم	لا	لا	لا	لا
83	الأردن	أنثى	18-25	البكلوريوس	في منزل مع والديّ	أعزب	7	طالب	لا	أذهب للتسوق بشكل أقل من المعتاد	أذهب للتسوق بشكل أقل من المعتاد	أذهب للتسوق بشكل أقل من المعتاد	أقوم بالتسوق بنفس الكميات التي اعتدت على شرائها قبل الجائحة	أقوم بالتسوق بنفس الكميات التي اعتدت على شرائها قبل الجائحة	أقوم بالتسوق بنفس الكميات التي اعتدت على شرائها قبل الجائحة	تقريبا نفس الشيء	أكثر من ذي قبل	لم تتغير إطلاقاً	لم تتغير إطلاقاً	تقريبا نفس الشيء	أكثر من المعتاد	كالمعتاد	كالمعتاد	أقل من المعتاد	كالمعتاد	أكثر من المعتاد	أكثر من المعتاد	كالمعتاد	كالمعتاد	أقل من المعتاد	كالمعتاد	أقل من المعتاد	أقل من المعتاد	أقل من المعتاد	كالمعتاد	أكثر من المعتاد	أكثر من المعتاد	أكثر من المعتاد	نعم	نعم	نعم	نعم	لا	نعم	لا	لا	لا	لا	لا
84	الأردن	ذكر	18-25	البكلوريوس	في منزل مع والديّ	أعزب	6	طالب	لا	أذهب للتسوق كما كنت معتاداً على ذلك قبل فترة الحجر المنزلي	أذهب للتسوق كما كنت معتاداً على ذلك قبل فترة الحجر المنزلي	أذهب للتسوق كما كنت معتاداً على ذلك قبل فترة الحجر المنزلي	أقوم بالتسوق بنفس الكميات التي اعتدت على شرائها قبل الجائحة	أقوم بالتسوق بنفس الكميات التي اعتدت على شرائها قبل الجائحة	أقوم بالتسوق بنفس الكميات التي اعتدت على شرائها قبل الجائحة	لم تتغير إطلاقاً	لم تتغير إطلاقاً	لم تتغير إطلاقاً	لم تتغير إطلاقاً	لم تتغير إطلاقاً	كالمعتاد	كالمعتاد	كالمعتاد	كالمعتاد	كالمعتاد	كالمعتاد	كالمعتاد	كالمعتاد	كالمعتاد	كالمعتاد	كالمعتاد	كالمعتاد	كالمعتاد	كالمعتاد	كالمعتاد	كالمعتاد	كالمعتاد	كالمعتاد	نعم	نعم	نعم	نعم	نعم	نعم	نعم	لا	لا	لا	لا
85	الأردن	ذكر	18-25	البكلوريوس	في منزل مع والديّ	أعزب	5	طالب	لا	أذهب للتسوق بشكل أقل من المعتاد	أذهب للتسوق بشكل أقل من المعتاد	أذهب للتسوق بشكل أقل من المعتاد	أقوم بالتسوق بنفس الكميات التي اعتدت على شرائها قبل الجائحة	أقوم بالتسوق بنفس الكميات التي اعتدت على شرائها قبل الجائحة	أقوم بالتسوق بنفس الكميات التي اعتدت على شرائها قبل الجائحة	تقريبا نفس الشيء	تقريبا نفس الشيء	تقريبا نفس الشيء	تقريبا نفس الشيء	تقريبا نفس الشيء	كالمعتاد	كالمعتاد	أقل من المعتاد	أكثر من المعتاد	أقل من المعتاد	كالمعتاد	أقل من المعتاد	أكثر من المعتاد	كالمعتاد	كالمعتاد	كالمعتاد	أكثر من المعتاد	كالمعتاد	كالمعتاد	كالمعتاد	كالمعتاد	كالمعتاد	أكثر من المعتاد	لا	نعم	نعم	نعم	لا	نعم	نعم	لا	لا	لا	لا
86	الأردن	أنثى	18-25	البكلوريوس	أسرة كبيرة	أعزب	8	طالب	لا	لقد زادت عدد مرات ذهابي للتسوق	لقد زادت عدد مرات ذهابي للتسوق	لقد زادت عدد مرات ذهابي للتسوق	أقوم بشراء كميات أكثر من المعتاد	أقوم بشراء كميات أكثر من المعتاد	أقوم بشراء كميات أكثر من المعتاد	أقل من ذي قبل	المرة الأولى التي أقوم بها	لم تتغير إطلاقاً	لم تتغير إطلاقاً	لم تتغير إطلاقاً	أقل من المعتاد	كالمعتاد	أقل من المعتاد	أكثر من المعتاد	كالمعتاد	أقل من المعتاد	أقل من المعتاد	أقل من المعتاد	أقل من المعتاد	أقل من المعتاد	كالمعتاد	كالمعتاد	أقل من المعتاد	أقل من المعتاد	كالمعتاد	كالمعتاد	أقل من المعتاد	أقل من المعتاد	نعم	نعم	نعم	نعم	نعم	لا	نعم	لا	نعم	لا	نعم
87	الأردن	أنثى	18-25	البكلوريوس	في منزل مع والديّ	أعزب	5	طالب	لا	أذهب للتسوق بشكل أقل من المعتاد	أذهب للتسوق بشكل أقل من المعتاد	أذهب للتسوق بشكل أقل من المعتاد	أقوم بشراء كميات أقل من المعتاد	أقوم بشراء كميات أقل من المعتاد	أقوم بشراء كميات أقل من المعتاد	لم تتغير إطلاقاً	المرة الأولى التي أقوم بها	أقل من ذي قبل	تقريبا نفس الشيء	أقل من ذي قبل	أكثر من المعتاد	أكثر من المعتاد	أكثر من المعتاد	أقل من المعتاد	كالمعتاد	أكثر من المعتاد	أكثر من المعتاد	أقل من المعتاد	أقل من المعتاد	كالمعتاد	أكثر من المعتاد	أقل من المعتاد	أقل من المعتاد	أقل من المعتاد	كالمعتاد	كالمعتاد	كالمعتاد	كالمعتاد	لا	نعم	لا	نعم	لا	نعم	نعم	لا	لا	لا	لا
88	الأردن	أنثى	18-25	البكلوريوس	في منزل مع والديّ	أعزب	4	طالب	لا	أذهب للتسوق بشكل أقل من المعتاد	أذهب للتسوق بشكل أقل من المعتاد	أذهب للتسوق بشكل أقل من المعتاد	أقوم بشراء كميات أكثر من المعتاد	أقوم بشراء كميات أكثر من المعتاد	أقوم بشراء كميات أكثر من المعتاد	لم تتغير إطلاقاً	أكثر من ذي قبل	تقريبا نفس الشيء	تقريبا نفس الشيء	لم تتغير إطلاقاً	أكثر من المعتاد	كالمعتاد	كالمعتاد	أقل من المعتاد	كالمعتاد	أكثر من المعتاد	كالمعتاد	كالمعتاد	كالمعتاد	أقل من المعتاد	كالمعتاد	أقل من المعتاد	أقل من المعتاد	أقل من المعتاد	كالمعتاد	كالمعتاد	أكثر من المعتاد	أكثر من المعتاد	نعم	نعم	نعم	نعم	لا	نعم	نعم	لا	لا	لا	لا
89	turkey	أنثى	18-25	البكلوريوس	في سكن مع صديق أو مجموعة من الأصدقاء	أعزب	2	طالب	لا	أذهب للتسوق بشكل أقل من المعتاد	أذهب للتسوق بشكل أقل من المعتاد	أذهب للتسوق بشكل أقل من المعتاد	أقوم بشراء كميات أكثر من المعتاد	أقوم بشراء كميات أكثر من المعتاد	أقوم بشراء كميات أكثر من المعتاد	أكثر من ذي قبل	أكثر من ذي قبل	أقل من ذي قبل	أقل من ذي قبل	أكثر من ذي قبل	كالمعتاد	كالمعتاد	كالمعتاد	أكثر من المعتاد	أكثر من المعتاد	كالمعتاد	كالمعتاد	أكثر من المعتاد	أكثر من المعتاد	أكثر من المعتاد	أقل من المعتاد	أقل من المعتاد	كالمعتاد	أكثر من المعتاد	أكثر من المعتاد	أكثر من المعتاد	أكثر من المعتاد	أقل من المعتاد	نعم	نعم	لا	لا	لا	نعم	نعم	لا	لا	لا	لا
90	الأردن	أنثى	18-25	البكلوريوس	في منزل مع والديّ	أعزب	٥ اشخاص	لا اعمل ولكنني ابحث عن عمل	لا	أذهب للتسوق بشكل أقل من المعتاد	أذهب للتسوق بشكل أقل من المعتاد	أذهب للتسوق بشكل أقل من المعتاد	أقوم بشراء كميات أكثر من المعتاد	أقوم بشراء كميات أكثر من المعتاد	أقوم بشراء كميات أكثر من المعتاد	لم تتغير إطلاقاً	تقريبا نفس الشيء	أكثر من ذي قبل	لم تتغير إطلاقاً	أقل من ذي قبل	أكثر من المعتاد	كالمعتاد	أكثر من المعتاد	أقل من المعتاد	أقل من المعتاد	أقل من المعتاد	كالمعتاد	أقل من المعتاد	أقل من المعتاد	أقل من المعتاد	أكثر من المعتاد	أقل من المعتاد	أقل من المعتاد	أقل من المعتاد	أكثر من المعتاد	أكثر من المعتاد	كالمعتاد	أكثر من المعتاد	نعم	نعم	نعم	نعم	لا	نعم	نعم	نعم	لا	لا	لا
91	الأردن	ذكر	18-25	البكلوريوس	في منزل مع والديّ	أعزب	5	أعمل بدوام مدفوع الأجر (بدوام كامل أو بدوام جزئي)	نعم	أذهب للتسوق كما كنت معتاداً على ذلك قبل فترة الحجر المنزلي	أذهب للتسوق كما كنت معتاداً على ذلك قبل فترة الحجر المنزلي	أذهب للتسوق كما كنت معتاداً على ذلك قبل فترة الحجر المنزلي	أقوم بالتسوق بنفس الكميات التي اعتدت على شرائها قبل الجائحة	أقوم بالتسوق بنفس الكميات التي اعتدت على شرائها قبل الجائحة	أقوم بالتسوق بنفس الكميات التي اعتدت على شرائها قبل الجائحة	أكثر من ذي قبل	أكثر من ذي قبل	تقريبا نفس الشيء	تقريبا نفس الشيء	تقريبا نفس الشيء	كالمعتاد	أقل من المعتاد	كالمعتاد	أقل من المعتاد	كالمعتاد	أكثر من المعتاد	أكثر من المعتاد	أقل من المعتاد	أقل من المعتاد	كالمعتاد	أكثر من المعتاد	أقل من المعتاد	كالمعتاد	كالمعتاد	أكثر من المعتاد	كالمعتاد	كالمعتاد	كالمعتاد	نعم	نعم	لا	نعم	نعم	لا	لا	نعم	نعم	لا	لا
92	الأردن	أنثى	18-25	الثانوية	اخرى	أعزب	4	متقاعد/ ة	لا	لقد زادت عدد مرات ذهابي للتسوق	لقد زادت عدد مرات ذهابي للتسوق	لقد زادت عدد مرات ذهابي للتسوق	أقوم بشراء كميات أكثر من المعتاد	أقوم بشراء كميات أكثر من المعتاد	أقوم بشراء كميات أكثر من المعتاد	أكثر من ذي قبل	أكثر من ذي قبل	تقريبا نفس الشيء	أكثر من ذي قبل	أكثر من ذي قبل	أكثر من المعتاد	أكثر من المعتاد	كالمعتاد	أكثر من المعتاد	كالمعتاد	أكثر من المعتاد	كالمعتاد	أكثر من المعتاد	أكثر من المعتاد	كالمعتاد	أكثر من المعتاد	أكثر من المعتاد	أكثر من المعتاد	أكثر من المعتاد	أكثر من المعتاد	أقل من المعتاد	أكثر من المعتاد	أكثر من المعتاد	نعم	نعم	نعم	نعم	نعم	نعم	نعم	لا	لا	لا	نعم
93	الأردن	أنثى	26-45	الماجستير	في منزل مع والديّ	أعزب	6	لا اعمل ولكنني ابحث عن عمل	لا	أذهب للتسوق بشكل أقل من المعتاد	أذهب للتسوق بشكل أقل من المعتاد	أذهب للتسوق بشكل أقل من المعتاد	أقوم بشراء كميات أقل من المعتاد	أقوم بشراء كميات أقل من المعتاد	أقوم بشراء كميات أقل من المعتاد	لم تتغير إطلاقاً	أكثر من ذي قبل	أقل من ذي قبل	أقل من ذي قبل	تقريبا نفس الشيء	أكثر من المعتاد	كالمعتاد	كالمعتاد	أقل من المعتاد	كالمعتاد	كالمعتاد	كالمعتاد	كالمعتاد	كالمعتاد	كالمعتاد	كالمعتاد	أقل من المعتاد	أقل من المعتاد	كالمعتاد	كالمعتاد	كالمعتاد	كالمعتاد	كالمعتاد	نعم	نعم	نعم	نعم	نعم	لا	نعم	لا	لا	لا	لا
94	الكويت	أنثى	46-65	البكلوريوس	متزوج ولدي أطفال	متزوج	اثنان	أعمل بدوام مدفوع الأجر (بدوام كامل أو بدوام جزئي)	لا	أذهب للتسوق بشكل أقل من المعتاد	أذهب للتسوق بشكل أقل من المعتاد	أذهب للتسوق بشكل أقل من المعتاد	أقوم بالتسوق بنفس الكميات التي اعتدت على شرائها قبل الجائحة	أقوم بالتسوق بنفس الكميات التي اعتدت على شرائها قبل الجائحة	أقوم بالتسوق بنفس الكميات التي اعتدت على شرائها قبل الجائحة	أكثر من ذي قبل	المرة الأولى التي أقوم بها	أكثر من ذي قبل	لم تتغير إطلاقاً	المرة الأولى التي أقوم بها	أكثر من المعتاد	كالمعتاد	أكثر من المعتاد	أقل من المعتاد	أقل من المعتاد	أكثر من المعتاد	كالمعتاد	أقل من المعتاد	أقل من المعتاد	أكثر من المعتاد	أكثر من المعتاد	أقل من المعتاد	أقل من المعتاد	كالمعتاد	أكثر من المعتاد	أكثر من المعتاد	أقل من المعتاد	أكثر من المعتاد	نعم	نعم	نعم	نعم	نعم	نعم	نعم	لا	نعم	نعم	لا
95	الكويت	ذكر	46-65	الماجستير	أسرة مكونة من شخص واحد	متزوج	0	أعمل بدوام مدفوع الأجر (بدوام كامل أو بدوام جزئي)	لا	أذهب للتسوق بشكل أقل من المعتاد	أذهب للتسوق بشكل أقل من المعتاد	أذهب للتسوق بشكل أقل من المعتاد	أقوم بالتسوق بنفس الكميات التي اعتدت على شرائها قبل الجائحة	أقوم بالتسوق بنفس الكميات التي اعتدت على شرائها قبل الجائحة	أقوم بالتسوق بنفس الكميات التي اعتدت على شرائها قبل الجائحة	لم تتغير إطلاقاً	لم تتغير إطلاقاً	لم تتغير إطلاقاً	لم تتغير إطلاقاً	لم تتغير إطلاقاً	كالمعتاد	كالمعتاد	كالمعتاد	كالمعتاد	كالمعتاد	أقل من المعتاد	كالمعتاد	أقل من المعتاد	أكثر من المعتاد	كالمعتاد	كالمعتاد	أقل من المعتاد	أقل من المعتاد	أقل من المعتاد	كالمعتاد	كالمعتاد	كالمعتاد	أقل من المعتاد	نعم	نعم	نعم	نعم	لا	نعم	نعم	لا	لا	لا	لا
96	الأردن	أنثى	18-25	الماجستير	أسرة كبيرة	أعزب	9	أعمل بدوام مدفوع الأجر (بدوام كامل أو بدوام جزئي)	نعم	أذهب للتسوق بشكل أقل من المعتاد	أذهب للتسوق بشكل أقل من المعتاد	أذهب للتسوق بشكل أقل من المعتاد	أقوم بشراء كميات أقل من المعتاد	أقوم بشراء كميات أقل من المعتاد	أقوم بشراء كميات أقل من المعتاد	لم تتغير إطلاقاً	أكثر من ذي قبل	أقل من ذي قبل	أقل من ذي قبل	أكثر من ذي قبل	كالمعتاد	كالمعتاد	أقل من المعتاد	أكثر من المعتاد	كالمعتاد	أكثر من المعتاد	كالمعتاد	أكثر من المعتاد	أقل من المعتاد	أكثر من المعتاد	أقل من المعتاد	أقل من المعتاد	أقل من المعتاد	أكثر من المعتاد	أكثر من المعتاد	أكثر من المعتاد	أكثر من المعتاد	أكثر من المعتاد	نعم	نعم	نعم	نعم	لا	نعم	نعم	لا	لا	لا	لا
97	الكويت	أنثى	26-45	الدكتوراه	متزوج ولدي أطفال	متزوج	4	أعمل بدوام مدفوع الأجر (بدوام كامل أو بدوام جزئي)	لا	أذهب للتسوق بشكل أقل من المعتاد	أذهب للتسوق بشكل أقل من المعتاد	أذهب للتسوق بشكل أقل من المعتاد	أقوم بشراء كميات أكثر من المعتاد	أقوم بشراء كميات أكثر من المعتاد	أقوم بشراء كميات أكثر من المعتاد	تقريبا نفس الشيء	أكثر من ذي قبل	أقل من ذي قبل	أقل من ذي قبل	أقل من ذي قبل	أكثر من المعتاد	أكثر من المعتاد	أكثر من المعتاد	أقل من المعتاد	كالمعتاد	أقل من المعتاد	أكثر من المعتاد	أقل من المعتاد	كالمعتاد	أكثر من المعتاد	كالمعتاد	أقل من المعتاد	أقل من المعتاد	أقل من المعتاد	أكثر من المعتاد	أكثر من المعتاد	أقل من المعتاد	أقل من المعتاد	نعم	نعم	نعم	نعم	نعم	نعم	نعم	نعم	لا	لا	لا
98	الأردن	أنثى	18-25	الثانوية	اخرى	أعزب	2	طالب	لا	أذهب للتسوق بشكل أقل من المعتاد	أذهب للتسوق بشكل أقل من المعتاد	أذهب للتسوق بشكل أقل من المعتاد	أقوم بشراء كميات أكثر من المعتاد	أقوم بشراء كميات أكثر من المعتاد	أقوم بشراء كميات أكثر من المعتاد	لم تتغير إطلاقاً	أكثر من ذي قبل	أقل من ذي قبل	أقل من ذي قبل	أكثر من ذي قبل	كالمعتاد	كالمعتاد	أقل من المعتاد	أكثر من المعتاد	كالمعتاد	أكثر من المعتاد	أقل من المعتاد	أكثر من المعتاد	كالمعتاد	أقل من المعتاد	أكثر من المعتاد	أكثر من المعتاد	كالمعتاد	أكثر من المعتاد	كالمعتاد	كالمعتاد	أقل من المعتاد	كالمعتاد	نعم	نعم	لا	نعم	نعم	نعم	نعم	لا	لا	لا	لا
99	الأردن	ذكر	18-25	البكلوريوس	في منزل مع والديّ	أعزب	5	طالب	لا	أذهب للتسوق كما كنت معتاداً على ذلك قبل فترة الحجر المنزلي	أذهب للتسوق كما كنت معتاداً على ذلك قبل فترة الحجر المنزلي	أذهب للتسوق كما كنت معتاداً على ذلك قبل فترة الحجر المنزلي	أقوم بالتسوق بنفس الكميات التي اعتدت على شرائها قبل الجائحة	أقوم بالتسوق بنفس الكميات التي اعتدت على شرائها قبل الجائحة	أقوم بالتسوق بنفس الكميات التي اعتدت على شرائها قبل الجائحة	لم تتغير إطلاقاً	لم تتغير إطلاقاً	لم تتغير إطلاقاً	لم تتغير إطلاقاً	لم تتغير إطلاقاً	كالمعتاد	كالمعتاد	كالمعتاد	كالمعتاد	كالمعتاد	كالمعتاد	كالمعتاد	كالمعتاد	كالمعتاد	كالمعتاد	كالمعتاد	كالمعتاد	كالمعتاد	كالمعتاد	كالمعتاد	كالمعتاد	كالمعتاد	كالمعتاد	لا	نعم	لا	لا	لا	لا	نعم	نعم	لا	لا	لا
100	الكويت	أنثى	46-65	البكلوريوس	متزوج ولدي أطفال	متزوج	6	متقاعد/ ة	لا	أذهب للتسوق كما كنت معتاداً على ذلك قبل فترة الحجر المنزلي	أذهب للتسوق كما كنت معتاداً على ذلك قبل فترة الحجر المنزلي	أذهب للتسوق كما كنت معتاداً على ذلك قبل فترة الحجر المنزلي	أقوم بشراء كميات أقل من المعتاد	أقوم بشراء كميات أقل من المعتاد	أقوم بشراء كميات أقل من المعتاد	تقريبا نفس الشيء	تقريبا نفس الشيء	تقريبا نفس الشيء	تقريبا نفس الشيء	تقريبا نفس الشيء	كالمعتاد	كالمعتاد	كالمعتاد	كالمعتاد	كالمعتاد	كالمعتاد	كالمعتاد	كالمعتاد	كالمعتاد	كالمعتاد	كالمعتاد	أقل من المعتاد	أقل من المعتاد	أقل من المعتاد	كالمعتاد	أقل من المعتاد	كالمعتاد	أقل من المعتاد	لا	لا	لا	نعم	نعم	نعم	لا	لا	لا	لا	لا
101	الأردن	ذكر	18-25	البكلوريوس	في منزل مع والديّ	أعزب	5	طالب	لا	أذهب للتسوق بشكل أقل من المعتاد	أذهب للتسوق بشكل أقل من المعتاد	أذهب للتسوق بشكل أقل من المعتاد	أقوم بشراء كميات أكثر من المعتاد	أقوم بشراء كميات أكثر من المعتاد	أقوم بشراء كميات أكثر من المعتاد	تقريبا نفس الشيء	تقريبا نفس الشيء	تقريبا نفس الشيء	تقريبا نفس الشيء	تقريبا نفس الشيء	أكثر من المعتاد	أكثر من المعتاد	أكثر من المعتاد	كالمعتاد	كالمعتاد	أكثر من المعتاد	كالمعتاد	كالمعتاد	كالمعتاد	أكثر من المعتاد	أكثر من المعتاد	أقل من المعتاد	أقل من المعتاد	أقل من المعتاد	أكثر من المعتاد	كالمعتاد	كالمعتاد	أقل من المعتاد	نعم	نعم	نعم	نعم	لا	نعم	نعم	لا	لا	لا	لا
102	الأردن	أنثى	18-25	البكلوريوس	أسرة كبيرة	أعزب	6	طالب	لا	أذهب للتسوق كما كنت معتاداً على ذلك قبل فترة الحجر المنزلي	أذهب للتسوق كما كنت معتاداً على ذلك قبل فترة الحجر المنزلي	أذهب للتسوق كما كنت معتاداً على ذلك قبل فترة الحجر المنزلي	أقوم بشراء كميات أقل من المعتاد	أقوم بشراء كميات أقل من المعتاد	أقوم بشراء كميات أقل من المعتاد	تقريبا نفس الشيء	أقل من ذي قبل	لم تتغير إطلاقاً	لم تتغير إطلاقاً	لم تتغير إطلاقاً	أكثر من المعتاد	كالمعتاد	أكثر من المعتاد	أقل من المعتاد	كالمعتاد	كالمعتاد	كالمعتاد	كالمعتاد	أقل من المعتاد	أقل من المعتاد	أكثر من المعتاد	أقل من المعتاد	كالمعتاد	أقل من المعتاد	أكثر من المعتاد	كالمعتاد	كالمعتاد	كالمعتاد	نعم	نعم	نعم	نعم	نعم	نعم	نعم	لا	نعم	نعم	نعم
103	الأردن	ذكر	18-25	الثانوية	أسرة كبيرة	أعزب	5	طالب	نعم	أذهب للتسوق بشكل أقل من المعتاد	أذهب للتسوق بشكل أقل من المعتاد	أذهب للتسوق بشكل أقل من المعتاد	أقوم بشراء كميات أكثر من المعتاد	أقوم بشراء كميات أكثر من المعتاد	أقوم بشراء كميات أكثر من المعتاد	لم تتغير إطلاقاً	أقل من ذي قبل	أقل من ذي قبل	أكثر من ذي قبل	أكثر من ذي قبل	أقل من المعتاد	أقل من المعتاد	أقل من المعتاد	أقل من المعتاد	أقل من المعتاد	أقل من المعتاد	أقل من المعتاد	أقل من المعتاد	أقل من المعتاد	كالمعتاد	كالمعتاد	أقل من المعتاد	أقل من المعتاد	أقل من المعتاد	أقل من المعتاد	أقل من المعتاد	أقل من المعتاد	أقل من المعتاد	نعم	نعم	نعم	نعم	لا	نعم	نعم	نعم	نعم	نعم	نعم
104	الأردن	أنثى	18-25	البكلوريوس	في منزل مع والديّ	أعزب	7	طالب	لا	أذهب للتسوق بشكل أقل من المعتاد	أذهب للتسوق بشكل أقل من المعتاد	أذهب للتسوق بشكل أقل من المعتاد	أقوم بشراء كميات أقل من المعتاد	أقوم بشراء كميات أقل من المعتاد	أقوم بشراء كميات أقل من المعتاد	لم تتغير إطلاقاً	أكثر من ذي قبل	تقريبا نفس الشيء	تقريبا نفس الشيء	أكثر من ذي قبل	كالمعتاد	كالمعتاد	كالمعتاد	كالمعتاد	كالمعتاد	كالمعتاد	كالمعتاد	كالمعتاد	كالمعتاد	كالمعتاد	كالمعتاد	أقل من المعتاد	أقل من المعتاد	أكثر من المعتاد	كالمعتاد	كالمعتاد	كالمعتاد	كالمعتاد	نعم	نعم	نعم	نعم	لا	لا	نعم	لا	لا	لا	لا
105	الأردن	أنثى	18-25	الثانوية	أسرة كبيرة	أعزب	8	طالب	لا	أذهب للتسوق بشكل أقل من المعتاد	أذهب للتسوق بشكل أقل من المعتاد	أذهب للتسوق بشكل أقل من المعتاد	أقوم بشراء كميات أكثر من المعتاد	أقوم بشراء كميات أكثر من المعتاد	أقوم بشراء كميات أكثر من المعتاد	أقل من ذي قبل	أكثر من ذي قبل	المرة الأولى التي أقوم بها	أقل من ذي قبل	أقل من ذي قبل	أقل من المعتاد	كالمعتاد	أقل من المعتاد	أكثر من المعتاد	أكثر من المعتاد	أكثر من المعتاد	كالمعتاد	أكثر من المعتاد	أقل من المعتاد	كالمعتاد	أكثر من المعتاد	أقل من المعتاد	أقل من المعتاد	أكثر من المعتاد	أقل من المعتاد	كالمعتاد	أكثر من المعتاد	أكثر من المعتاد	نعم	نعم	نعم	نعم	لا	نعم	نعم	لا	لا	لا	لا
106	الأردن	أنثى	18-25	البكلوريوس	في منزل مع والديّ	أعزب	7	طالب	لا	أذهب للتسوق بشكل أقل من المعتاد	أذهب للتسوق بشكل أقل من المعتاد	أذهب للتسوق بشكل أقل من المعتاد	أقوم بشراء كميات أكثر من المعتاد	أقوم بشراء كميات أكثر من المعتاد	أقوم بشراء كميات أكثر من المعتاد	لم تتغير إطلاقاً	المرة الأولى التي أقوم بها	أقل من ذي قبل	تقريبا نفس الشيء	المرة الأولى التي أقوم بها	أقل من المعتاد	كالمعتاد	أكثر من المعتاد	أقل من المعتاد	أكثر من المعتاد	أقل من المعتاد	كالمعتاد	أكثر من المعتاد	أقل من المعتاد	كالمعتاد	كالمعتاد	كالمعتاد	أقل من المعتاد	أقل من المعتاد	أقل من المعتاد	أكثر من المعتاد	أكثر من المعتاد	أكثر من المعتاد	نعم	نعم	لا	نعم	لا	لا	نعم	نعم	نعم	لا	نعم
107	الأردن	ذكر	18-25	البكلوريوس	في منزل مع والديّ	أعزب	6	طالب	لا	أذهب للتسوق بشكل أقل من المعتاد	أذهب للتسوق بشكل أقل من المعتاد	أذهب للتسوق بشكل أقل من المعتاد	أقوم بشراء كميات أقل من المعتاد	أقوم بشراء كميات أقل من المعتاد	أقوم بشراء كميات أقل من المعتاد	أكثر من ذي قبل	أكثر من ذي قبل	أكثر من ذي قبل	أكثر من ذي قبل	أكثر من ذي قبل	أكثر من المعتاد	أكثر من المعتاد	أكثر من المعتاد	أكثر من المعتاد	أكثر من المعتاد	أكثر من المعتاد	أكثر من المعتاد	أكثر من المعتاد	أكثر من المعتاد	أكثر من المعتاد	أكثر من المعتاد	أكثر من المعتاد	أكثر من المعتاد	أكثر من المعتاد	أكثر من المعتاد	أكثر من المعتاد	أكثر من المعتاد	أكثر من المعتاد	نعم	لا	لا	لا	لا	لا	لا	لا	لا	لا	لا
108	الأردن	أنثى	18-25	البكلوريوس	أسرة كبيرة	أعزب	10	طالب	لا	أذهب للتسوق بشكل أقل من المعتاد	أذهب للتسوق بشكل أقل من المعتاد	أذهب للتسوق بشكل أقل من المعتاد	أقوم بشراء كميات أكثر من المعتاد	أقوم بشراء كميات أكثر من المعتاد	أقوم بشراء كميات أكثر من المعتاد	أقل من ذي قبل	أكثر من ذي قبل	أكثر من ذي قبل	أكثر من ذي قبل	أكثر من ذي قبل	أكثر من المعتاد	أكثر من المعتاد	أكثر من المعتاد	أقل من المعتاد	أقل من المعتاد	أقل من المعتاد	أكثر من المعتاد	أقل من المعتاد	أقل من المعتاد	كالمعتاد	أكثر من المعتاد	أقل من المعتاد	أقل من المعتاد	أكثر من المعتاد	أكثر من المعتاد	أكثر من المعتاد	أكثر من المعتاد	كالمعتاد	نعم	نعم	نعم	نعم	نعم	نعم	نعم	نعم	نعم	نعم	نعم
109	الكويت	أنثى	26-45	الماجستير	متزوج ولدي أطفال	متزوج	كلنا خمسة	طبيب	لا	أذهب للتسوق بشكل أقل من المعتاد	أذهب للتسوق بشكل أقل من المعتاد	أذهب للتسوق بشكل أقل من المعتاد	أقوم بالتسوق بنفس الكميات التي اعتدت على شرائها قبل الجائحة	أقوم بالتسوق بنفس الكميات التي اعتدت على شرائها قبل الجائحة	أقوم بالتسوق بنفس الكميات التي اعتدت على شرائها قبل الجائحة	تقريبا نفس الشيء	تقريبا نفس الشيء	تقريبا نفس الشيء	تقريبا نفس الشيء	تقريبا نفس الشيء	كالمعتاد	كالمعتاد	أكثر من المعتاد	أقل من المعتاد	أقل من المعتاد	كالمعتاد	كالمعتاد	أقل من المعتاد	كالمعتاد	كالمعتاد	كالمعتاد	أقل من المعتاد	أقل من المعتاد	أقل من المعتاد	كالمعتاد	كالمعتاد	أكثر من المعتاد	كالمعتاد	نعم	نعم	لا	نعم	نعم	لا	نعم	نعم	لا	لا	لا
110	الأردن	أنثى	18-25	البكلوريوس	في منزل مع والديّ	أعزب	7	طالب	لا	أذهب للتسوق بشكل أقل من المعتاد	أذهب للتسوق بشكل أقل من المعتاد	أذهب للتسوق بشكل أقل من المعتاد	أقوم بشراء كميات أقل من المعتاد	أقوم بشراء كميات أقل من المعتاد	أقوم بشراء كميات أقل من المعتاد	تقريبا نفس الشيء	لم تتغير إطلاقاً	أكثر من ذي قبل	أكثر من ذي قبل	لم تتغير إطلاقاً	أقل من المعتاد	كالمعتاد	كالمعتاد	أقل من المعتاد	كالمعتاد	كالمعتاد	أكثر من المعتاد	كالمعتاد	كالمعتاد	كالمعتاد	أكثر من المعتاد	كالمعتاد	كالمعتاد	كالمعتاد	كالمعتاد	أكثر من المعتاد	كالمعتاد	كالمعتاد	لا	لا	لا	لا	لا	لا	لا	لا	لا	نعم	لا
111	الأردن	ذكر	18-25	البكلوريوس	في منزل مع والديّ	أعزب	4	أعمل بدوام مدفوع الأجر (بدوام كامل أو بدوام جزئي)	لا	أذهب للتسوق كما كنت معتاداً على ذلك قبل فترة الحجر المنزلي	أذهب للتسوق كما كنت معتاداً على ذلك قبل فترة الحجر المنزلي	أذهب للتسوق كما كنت معتاداً على ذلك قبل فترة الحجر المنزلي	أقوم بالتسوق بنفس الكميات التي اعتدت على شرائها قبل الجائحة	أقوم بالتسوق بنفس الكميات التي اعتدت على شرائها قبل الجائحة	أقوم بالتسوق بنفس الكميات التي اعتدت على شرائها قبل الجائحة	لم تتغير إطلاقاً	المرة الأولى التي أقوم بها	لم تتغير إطلاقاً	لم تتغير إطلاقاً	لم تتغير إطلاقاً	كالمعتاد	أكثر من المعتاد	كالمعتاد	أكثر من المعتاد	أكثر من المعتاد	كالمعتاد	أكثر من المعتاد	كالمعتاد	أقل من المعتاد	أقل من المعتاد	أكثر من المعتاد	أقل من المعتاد	كالمعتاد	كالمعتاد	كالمعتاد	كالمعتاد	كالمعتاد	كالمعتاد	لا	لا	لا	لا	لا	لا	لا	نعم	لا	لا	لا
112	الأردن	أنثى	18-25	البكلوريوس	أسرة مكونة من شخص واحد	أعزب	شخصين	طالب	لا	أذهب للتسوق بشكل أقل من المعتاد	أذهب للتسوق بشكل أقل من المعتاد	أذهب للتسوق بشكل أقل من المعتاد	أقوم بشراء كميات أكثر من المعتاد	أقوم بشراء كميات أكثر من المعتاد	أقوم بشراء كميات أكثر من المعتاد	أقل من ذي قبل	أقل من ذي قبل	تقريبا نفس الشيء	أقل من ذي قبل	أقل من ذي قبل	كالمعتاد	كالمعتاد	أكثر من المعتاد	أقل من المعتاد	كالمعتاد	أكثر من المعتاد	كالمعتاد	أقل من المعتاد	كالمعتاد	كالمعتاد	كالمعتاد	أقل من المعتاد	أقل من المعتاد	أقل من المعتاد	أكثر من المعتاد	كالمعتاد	كالمعتاد	كالمعتاد	نعم	نعم	نعم	لا	لا	لا	نعم	لا	لا	لا	لا
113	السعودية	أنثى	46-65	الدبلوم المهني	متزوج ولدي أطفال	متزوج	3	ربة منزل	لا	أذهب للتسوق بشكل أقل من المعتاد	أذهب للتسوق بشكل أقل من المعتاد	أذهب للتسوق بشكل أقل من المعتاد	أقوم بالتسوق بنفس الكميات التي اعتدت على شرائها قبل الجائحة	أقوم بالتسوق بنفس الكميات التي اعتدت على شرائها قبل الجائحة	أقوم بالتسوق بنفس الكميات التي اعتدت على شرائها قبل الجائحة	لم تتغير إطلاقاً	لم تتغير إطلاقاً	لم تتغير إطلاقاً	لم تتغير إطلاقاً	لم تتغير إطلاقاً	كالمعتاد	كالمعتاد	كالمعتاد	أقل من المعتاد	أقل من المعتاد	أكثر من المعتاد	كالمعتاد	أقل من المعتاد	أقل من المعتاد	كالمعتاد	كالمعتاد	أقل من المعتاد	أقل من المعتاد	أقل من المعتاد	أكثر من المعتاد	كالمعتاد	كالمعتاد	أقل من المعتاد	نعم	نعم	نعم	نعم	نعم	نعم	لا	لا	لا	لا	لا
114	السعودية	أنثى	18-25	الثانوية	في منزل مع والديّ	أعزب	3	أعمل بدوام مدفوع الأجر (بدوام كامل أو بدوام جزئي)	لا	أذهب للتسوق بشكل أقل من المعتاد	أذهب للتسوق بشكل أقل من المعتاد	أذهب للتسوق بشكل أقل من المعتاد	أقوم بالتسوق بنفس الكميات التي اعتدت على شرائها قبل الجائحة	أقوم بالتسوق بنفس الكميات التي اعتدت على شرائها قبل الجائحة	أقوم بالتسوق بنفس الكميات التي اعتدت على شرائها قبل الجائحة	تقريبا نفس الشيء	أقل من ذي قبل	لم تتغير إطلاقاً	أقل من ذي قبل	تقريبا نفس الشيء	كالمعتاد	أكثر من المعتاد	كالمعتاد	أقل من المعتاد	كالمعتاد	أقل من المعتاد	كالمعتاد	كالمعتاد	أقل من المعتاد	أقل من المعتاد	كالمعتاد	أقل من المعتاد	أقل من المعتاد	أقل من المعتاد	كالمعتاد	أقل من المعتاد	كالمعتاد	كالمعتاد	نعم	نعم	نعم	لا	لا	لا	نعم	لا	لا	لا	لا
115	الأردن	أنثى	18-25	البكلوريوس	في منزل مع والديّ	أعزب	7	طالب	لا	أذهب للتسوق بشكل أقل من المعتاد	أذهب للتسوق بشكل أقل من المعتاد	أذهب للتسوق بشكل أقل من المعتاد	أقوم بشراء كميات أكثر من المعتاد	أقوم بشراء كميات أكثر من المعتاد	أقوم بشراء كميات أكثر من المعتاد	لم تتغير إطلاقاً	لم تتغير إطلاقاً	لم تتغير إطلاقاً	لم تتغير إطلاقاً	لم تتغير إطلاقاً	كالمعتاد	كالمعتاد	كالمعتاد	أكثر من المعتاد	كالمعتاد	أكثر من المعتاد	كالمعتاد	أكثر من المعتاد	كالمعتاد	كالمعتاد	كالمعتاد	كالمعتاد	كالمعتاد	أكثر من المعتاد	كالمعتاد	كالمعتاد	كالمعتاد	كالمعتاد	لا	لا	لا	لا	لا	لا	لا	لا	لا	لا	لا
116	الكويت	ذكر	46-65	الماجستير	متزوج ولدي أطفال	متزوج	واحدة زوجتى فقط	أعمل بدوام مدفوع الأجر (بدوام كامل أو بدوام جزئي)	لا	أذهب للتسوق بشكل أقل من المعتاد	أذهب للتسوق بشكل أقل من المعتاد	أذهب للتسوق بشكل أقل من المعتاد	أقوم بشراء كميات أقل من المعتاد	أقوم بشراء كميات أقل من المعتاد	أقوم بشراء كميات أقل من المعتاد	تقريبا نفس الشيء	المرة الأولى التي أقوم بها	تقريبا نفس الشيء	أقل من ذي قبل	تقريبا نفس الشيء	أقل من المعتاد	كالمعتاد	كالمعتاد	أقل من المعتاد	كالمعتاد	أقل من المعتاد	أقل من المعتاد	أقل من المعتاد	كالمعتاد	أقل من المعتاد	أكثر من المعتاد	أقل من المعتاد	أقل من المعتاد	أقل من المعتاد	أكثر من المعتاد	أكثر من المعتاد	أقل من المعتاد	كالمعتاد	نعم	نعم	لا	نعم	نعم	نعم	نعم	لا	لا	لا	لا
117	الأردن	أنثى	18-25	البكلوريوس	في منزل مع والديّ	أعزب	5	أعمل بدوام مدفوع الأجر (بدوام كامل أو بدوام جزئي)	لا	أذهب للتسوق بشكل أقل من المعتاد	أذهب للتسوق بشكل أقل من المعتاد	أذهب للتسوق بشكل أقل من المعتاد	أقوم بشراء كميات أقل من المعتاد	أقوم بشراء كميات أقل من المعتاد	أقوم بشراء كميات أقل من المعتاد	أقل من ذي قبل	أكثر من ذي قبل	تقريبا نفس الشيء	تقريبا نفس الشيء	تقريبا نفس الشيء	كالمعتاد	كالمعتاد	كالمعتاد	أقل من المعتاد	كالمعتاد	كالمعتاد	كالمعتاد	كالمعتاد	كالمعتاد	أقل من المعتاد	أكثر من المعتاد	أقل من المعتاد	أقل من المعتاد	أقل من المعتاد	أكثر من المعتاد	أكثر من المعتاد	كالمعتاد	كالمعتاد	لا	لا	لا	لا	لا	لا	لا	لا	لا	لا	لا
118	الأردن	أنثى	18-25	البكلوريوس	أسرة كبيرة	أعزب	7	طالب	لا	أذهب للتسوق بشكل أقل من المعتاد	أذهب للتسوق بشكل أقل من المعتاد	أذهب للتسوق بشكل أقل من المعتاد	أقوم بشراء كميات أقل من المعتاد	أقوم بشراء كميات أقل من المعتاد	أقوم بشراء كميات أقل من المعتاد	لم تتغير إطلاقاً	لم تتغير إطلاقاً	لم تتغير إطلاقاً	لم تتغير إطلاقاً	لم تتغير إطلاقاً	أقل من المعتاد	أقل من المعتاد	أقل من المعتاد	أقل من المعتاد	أقل من المعتاد	أقل من المعتاد	أقل من المعتاد	أقل من المعتاد	أقل من المعتاد	أقل من المعتاد	أقل من المعتاد	أقل من المعتاد	أقل من المعتاد	أقل من المعتاد	أقل من المعتاد	أقل من المعتاد	أقل من المعتاد	أقل من المعتاد	لا	لا	نعم	لا	نعم	لا	نعم	نعم	لا	نعم	لا
119	الأردن	أنثى	18-25	الماجستير	في منزل مع والديّ	أعزب	3	طالب	لا	لقد زادت عدد مرات ذهابي للتسوق	لقد زادت عدد مرات ذهابي للتسوق	لقد زادت عدد مرات ذهابي للتسوق	أقوم بالتسوق بنفس الكميات التي اعتدت على شرائها قبل الجائحة	أقوم بالتسوق بنفس الكميات التي اعتدت على شرائها قبل الجائحة	أقوم بالتسوق بنفس الكميات التي اعتدت على شرائها قبل الجائحة	أكثر من ذي قبل	أكثر من ذي قبل	أقل من ذي قبل	أكثر من ذي قبل	أكثر من ذي قبل	أكثر من المعتاد	كالمعتاد	كالمعتاد	أكثر من المعتاد	كالمعتاد	أكثر من المعتاد	كالمعتاد	كالمعتاد	أقل من المعتاد	أقل من المعتاد	أكثر من المعتاد	أقل من المعتاد	أقل من المعتاد	أكثر من المعتاد	أكثر من المعتاد	أكثر من المعتاد	أكثر من المعتاد	أكثر من المعتاد	لا	لا	لا	لا	لا	لا	لا	لا	لا	لا	لا
120	الأردن	أنثى	18-25	البكلوريوس	في منزل مع والديّ	أعزب	7	طالب	لا	أذهب للتسوق بشكل أقل من المعتاد	أذهب للتسوق بشكل أقل من المعتاد	أذهب للتسوق بشكل أقل من المعتاد	أقوم بشراء كميات أكثر من المعتاد	أقوم بشراء كميات أكثر من المعتاد	أقوم بشراء كميات أكثر من المعتاد	تقريبا نفس الشيء	لم تتغير إطلاقاً	أقل من ذي قبل	أكثر من ذي قبل	لم تتغير إطلاقاً	أكثر من المعتاد	كالمعتاد	أكثر من المعتاد	أقل من المعتاد	أقل من المعتاد	أكثر من المعتاد	أكثر من المعتاد	أكثر من المعتاد	أكثر من المعتاد	أقل من المعتاد	أكثر من المعتاد	أقل من المعتاد	أقل من المعتاد	أقل من المعتاد	أكثر من المعتاد	أكثر من المعتاد	كالمعتاد	أكثر من المعتاد	نعم	نعم	نعم	نعم	لا	نعم	نعم	لا	لا	لا	لا
121	الأردن	أنثى	18-25	البكلوريوس	أسرة كبيرة	أعزب	6	لا اعمل ولكنني ابحث عن عمل	لا	أذهب للتسوق بشكل أقل من المعتاد	أذهب للتسوق بشكل أقل من المعتاد	أذهب للتسوق بشكل أقل من المعتاد	أقوم بالتسوق بنفس الكميات التي اعتدت على شرائها قبل الجائحة	أقوم بالتسوق بنفس الكميات التي اعتدت على شرائها قبل الجائحة	أقوم بالتسوق بنفس الكميات التي اعتدت على شرائها قبل الجائحة	لم تتغير إطلاقاً	أكثر من ذي قبل	لم تتغير إطلاقاً	لم تتغير إطلاقاً	أكثر من ذي قبل	أكثر من المعتاد	كالمعتاد	كالمعتاد	كالمعتاد	أقل من المعتاد	كالمعتاد	كالمعتاد	أقل من المعتاد	أقل من المعتاد	كالمعتاد	أكثر من المعتاد	أقل من المعتاد	أقل من المعتاد	أقل من المعتاد	كالمعتاد	كالمعتاد	كالمعتاد	كالمعتاد	لا	لا	لا	لا	لا	لا	لا	لا	لا	لا	لا
122	الكويت	أنثى	26-45	البكلوريوس	متزوج ولدي أطفال	متزوج	5	أعمل بدوام مدفوع الأجر (بدوام كامل أو بدوام جزئي)	لا	لقد زادت عدد مرات ذهابي للتسوق	لقد زادت عدد مرات ذهابي للتسوق	لقد زادت عدد مرات ذهابي للتسوق	أقوم بشراء كميات أقل من المعتاد	أقوم بشراء كميات أقل من المعتاد	أقوم بشراء كميات أقل من المعتاد	أكثر من ذي قبل	أكثر من ذي قبل	تقريبا نفس الشيء	تقريبا نفس الشيء	أكثر من ذي قبل	كالمعتاد	كالمعتاد	كالمعتاد	أكثر من المعتاد	كالمعتاد	كالمعتاد	كالمعتاد	كالمعتاد	أكثر من المعتاد	كالمعتاد	كالمعتاد	أقل من المعتاد	أقل من المعتاد	أقل من المعتاد	أكثر من المعتاد	أكثر من المعتاد	أكثر من المعتاد	أكثر من المعتاد	نعم	لا	لا	نعم	لا	لا	لا	لا	لا	لا	لا
123	الأردن	أنثى	18-25	البكلوريوس	في منزل مع والديّ	أعزب	4	أعمل بدوام مدفوع الأجر (بدوام كامل أو بدوام جزئي)	لا	أذهب للتسوق بشكل أقل من المعتاد	أذهب للتسوق بشكل أقل من المعتاد	أذهب للتسوق بشكل أقل من المعتاد	أقوم بشراء كميات أقل من المعتاد	أقوم بشراء كميات أقل من المعتاد	أقوم بشراء كميات أقل من المعتاد	المرة الأولى التي أقوم بها	تقريبا نفس الشيء	المرة الأولى التي أقوم بها	تقريبا نفس الشيء	أقل من ذي قبل	أقل من المعتاد	أقل من المعتاد	كالمعتاد	كالمعتاد	كالمعتاد	كالمعتاد	كالمعتاد	أقل من المعتاد	أقل من المعتاد	كالمعتاد	كالمعتاد	أقل من المعتاد	كالمعتاد	أقل من المعتاد	كالمعتاد	أقل من المعتاد	كالمعتاد	أقل من المعتاد	نعم	نعم	لا	نعم	نعم	نعم	لا	لا	لا	لا	لا
124	الأردن	أنثى	18-25	البكلوريوس	في منزل مع والديّ	أعزب	6	طالب	لا	أذهب للتسوق بشكل أقل من المعتاد	أذهب للتسوق بشكل أقل من المعتاد	أذهب للتسوق بشكل أقل من المعتاد	أقوم بالتسوق بنفس الكميات التي اعتدت على شرائها قبل الجائحة	أقوم بالتسوق بنفس الكميات التي اعتدت على شرائها قبل الجائحة	أقوم بالتسوق بنفس الكميات التي اعتدت على شرائها قبل الجائحة	أقل من ذي قبل	أكثر من ذي قبل	أقل من ذي قبل	تقريبا نفس الشيء	أكثر من ذي قبل	أكثر من المعتاد	كالمعتاد	أكثر من المعتاد	أقل من المعتاد	أقل من المعتاد	كالمعتاد	أكثر من المعتاد	أقل من المعتاد	أقل من المعتاد	أقل من المعتاد	أكثر من المعتاد	أقل من المعتاد	أقل من المعتاد	أقل من المعتاد	أكثر من المعتاد	أكثر من المعتاد	أكثر من المعتاد	كالمعتاد	نعم	نعم	نعم	نعم	لا	لا	لا	لا	لا	لا	لا
125	الأردن	أنثى	18-25	البكلوريوس	في منزل مع والديّ	أعزب	5	طالب	لا	أذهب للتسوق بشكل أقل من المعتاد	أذهب للتسوق بشكل أقل من المعتاد	أذهب للتسوق بشكل أقل من المعتاد	أقوم بشراء كميات أقل من المعتاد	أقوم بشراء كميات أقل من المعتاد	أقوم بشراء كميات أقل من المعتاد	أكثر من ذي قبل	أقل من ذي قبل	أقل من ذي قبل	تقريبا نفس الشيء	المرة الأولى التي أقوم بها	أقل من المعتاد	أكثر من المعتاد	أقل من المعتاد	أكثر من المعتاد	كالمعتاد	أكثر من المعتاد	أقل من المعتاد	أكثر من المعتاد	كالمعتاد	أكثر من المعتاد	كالمعتاد	كالمعتاد	أقل من المعتاد	كالمعتاد	أكثر من المعتاد	كالمعتاد	أكثر من المعتاد	أكثر من المعتاد	نعم	نعم	نعم	نعم	نعم	نعم	نعم	لا	لا	لا	لا
126	الأردن	أنثى	18-25	الثانوية	أسرة كبيرة	أعزب	7	طالب	لا	أذهب للتسوق بشكل أقل من المعتاد	أذهب للتسوق بشكل أقل من المعتاد	أذهب للتسوق بشكل أقل من المعتاد	أقوم بشراء كميات أقل من المعتاد	أقوم بشراء كميات أقل من المعتاد	أقوم بشراء كميات أقل من المعتاد	المرة الأولى التي أقوم بها	المرة الأولى التي أقوم بها	أقل من ذي قبل	أقل من ذي قبل	أقل من ذي قبل	كالمعتاد	أقل من المعتاد	أقل من المعتاد	كالمعتاد	كالمعتاد	كالمعتاد	كالمعتاد	كالمعتاد	كالمعتاد	كالمعتاد	كالمعتاد	أقل من المعتاد	أقل من المعتاد	أقل من المعتاد	أقل من المعتاد	أقل من المعتاد	أقل من المعتاد	أقل من المعتاد	نعم	لا	لا	لا	لا	لا	لا	لا	لا	لا	لا
127	الأردن	أنثى	18-25	البكلوريوس	في منزل مع والديّ	أعزب	معي 6 أشخاص	طالب	لا	أذهب للتسوق بشكل أقل من المعتاد	أذهب للتسوق بشكل أقل من المعتاد	أذهب للتسوق بشكل أقل من المعتاد	أقوم بالتسوق بنفس الكميات التي اعتدت على شرائها قبل الجائحة	أقوم بالتسوق بنفس الكميات التي اعتدت على شرائها قبل الجائحة	أقوم بالتسوق بنفس الكميات التي اعتدت على شرائها قبل الجائحة	لم تتغير إطلاقاً	أكثر من ذي قبل	أقل من ذي قبل	تقريبا نفس الشيء	تقريبا نفس الشيء	كالمعتاد	كالمعتاد	أكثر من المعتاد	أقل من المعتاد	كالمعتاد	كالمعتاد	أكثر من المعتاد	كالمعتاد	كالمعتاد	أقل من المعتاد	أكثر من المعتاد	أقل من المعتاد	أقل من المعتاد	أقل من المعتاد	كالمعتاد	كالمعتاد	أقل من المعتاد	كالمعتاد	نعم	نعم	نعم	نعم	لا	لا	لا	لا	لا	لا	لا
128	الأردن	أنثى	18-25	البكلوريوس	في منزل مع والديّ	أعزب	7	طالب	لا	أذهب للتسوق كما كنت معتاداً على ذلك قبل فترة الحجر المنزلي	أذهب للتسوق كما كنت معتاداً على ذلك قبل فترة الحجر المنزلي	أذهب للتسوق كما كنت معتاداً على ذلك قبل فترة الحجر المنزلي	أقوم بالتسوق بنفس الكميات التي اعتدت على شرائها قبل الجائحة	أقوم بالتسوق بنفس الكميات التي اعتدت على شرائها قبل الجائحة	أقوم بالتسوق بنفس الكميات التي اعتدت على شرائها قبل الجائحة	تقريبا نفس الشيء	أكثر من ذي قبل	لم تتغير إطلاقاً	لم تتغير إطلاقاً	أكثر من ذي قبل	كالمعتاد	كالمعتاد	كالمعتاد	كالمعتاد	كالمعتاد	أكثر من المعتاد	كالمعتاد	كالمعتاد	كالمعتاد	كالمعتاد	كالمعتاد	أقل من المعتاد	أقل من المعتاد	أكثر من المعتاد	كالمعتاد	كالمعتاد	كالمعتاد	كالمعتاد	لا	لا	لا	لا	لا	لا	لا	لا	لا	لا	لا
129	Kuwait	أنثى	18-25	البكلوريوس	أسرة كبيرة	أعزب	4	طالب	لا	أذهب للتسوق بشكل أقل من المعتاد	أذهب للتسوق بشكل أقل من المعتاد	أذهب للتسوق بشكل أقل من المعتاد	أقوم بشراء كميات أكثر من المعتاد	أقوم بشراء كميات أكثر من المعتاد	أقوم بشراء كميات أكثر من المعتاد	لم تتغير إطلاقاً	المرة الأولى التي أقوم بها	تقريبا نفس الشيء	لم تتغير إطلاقاً	لم تتغير إطلاقاً	كالمعتاد	كالمعتاد	كالمعتاد	أقل من المعتاد	أقل من المعتاد	أكثر من المعتاد	كالمعتاد	أكثر من المعتاد	كالمعتاد	أقل من المعتاد	أكثر من المعتاد	أقل من المعتاد	أقل من المعتاد	أقل من المعتاد	أكثر من المعتاد	أكثر من المعتاد	أكثر من المعتاد	أكثر من المعتاد	نعم	نعم	نعم	نعم	لا	نعم	لا	لا	لا	لا	لا
130	الأردن	أنثى	18-25	البكلوريوس	في منزل مع والديّ	أعزب	7	طالب	لا	أذهب للتسوق بشكل أقل من المعتاد	أذهب للتسوق بشكل أقل من المعتاد	أذهب للتسوق بشكل أقل من المعتاد	أقوم بشراء كميات أكثر من المعتاد	أقوم بشراء كميات أكثر من المعتاد	أقوم بشراء كميات أكثر من المعتاد	لم تتغير إطلاقاً	لم تتغير إطلاقاً	لم تتغير إطلاقاً	لم تتغير إطلاقاً	لم تتغير إطلاقاً	كالمعتاد	كالمعتاد	كالمعتاد	كالمعتاد	كالمعتاد	كالمعتاد	كالمعتاد	كالمعتاد	كالمعتاد	أقل من المعتاد	كالمعتاد	أقل من المعتاد	أقل من المعتاد	كالمعتاد	أكثر من المعتاد	أكثر من المعتاد	أكثر من المعتاد	أكثر من المعتاد	نعم	نعم	نعم	نعم	نعم	لا	نعم	نعم	نعم	نعم	نعم
131	مصر	أنثى	18-25	البكلوريوس	أسرة كبيرة	أعزب	4	طالب	لا	أذهب للتسوق بشكل أقل من المعتاد	أذهب للتسوق بشكل أقل من المعتاد	أذهب للتسوق بشكل أقل من المعتاد	أقوم بشراء كميات أكثر من المعتاد	أقوم بشراء كميات أكثر من المعتاد	أقوم بشراء كميات أكثر من المعتاد	أكثر من ذي قبل	أقل من ذي قبل	تقريبا نفس الشيء	أكثر من ذي قبل	أكثر من ذي قبل	كالمعتاد	كالمعتاد	كالمعتاد	أكثر من المعتاد	كالمعتاد	كالمعتاد	كالمعتاد	كالمعتاد	كالمعتاد	أكثر من المعتاد	أقل من المعتاد	أكثر من المعتاد	كالمعتاد	أكثر من المعتاد	كالمعتاد	كالمعتاد	كالمعتاد	أكثر من المعتاد	نعم	نعم	لا	لا	لا	نعم	نعم	لا	لا	لا	لا
132	الأردن	أنثى	18-25	البكلوريوس	أسرة كبيرة	أعزب	6	طالب	لا	أذهب للتسوق بشكل أقل من المعتاد	أذهب للتسوق بشكل أقل من المعتاد	أذهب للتسوق بشكل أقل من المعتاد	أقوم بشراء كميات أقل من المعتاد	أقوم بشراء كميات أقل من المعتاد	أقوم بشراء كميات أقل من المعتاد	أكثر من ذي قبل	أكثر من ذي قبل	أقل من ذي قبل	أقل من ذي قبل	أكثر من ذي قبل	أقل من المعتاد	أقل من المعتاد	أقل من المعتاد	كالمعتاد	كالمعتاد	أقل من المعتاد	أقل من المعتاد	أكثر من المعتاد	كالمعتاد	كالمعتاد	أكثر من المعتاد	أقل من المعتاد	أقل من المعتاد	أكثر من المعتاد	كالمعتاد	كالمعتاد	كالمعتاد	كالمعتاد	نعم	نعم	نعم	نعم	لا	نعم	لا	لا	لا	لا	لا
133	الأردن	أنثى	26-45	الثانوية	متزوج ولدي أطفال	متزوج	6	ربة منزل	لا	أذهب للتسوق بشكل أقل من المعتاد	أذهب للتسوق بشكل أقل من المعتاد	أذهب للتسوق بشكل أقل من المعتاد	أقوم بشراء كميات أقل من المعتاد	أقوم بشراء كميات أقل من المعتاد	أقوم بشراء كميات أقل من المعتاد	أقل من ذي قبل	أقل من ذي قبل	تقريبا نفس الشيء	أقل من ذي قبل	تقريبا نفس الشيء	أقل من المعتاد	كالمعتاد	كالمعتاد	أقل من المعتاد	كالمعتاد	أكثر من المعتاد	كالمعتاد	كالمعتاد	أقل من المعتاد	أقل من المعتاد	أكثر من المعتاد	أقل من المعتاد	أقل من المعتاد	أقل من المعتاد	كالمعتاد	كالمعتاد	كالمعتاد	كالمعتاد	نعم	نعم	لا	لا	لا	لا	لا	لا	نعم	لا	لا
134	الأردن	أنثى	18-25	البكلوريوس	في منزل مع والديّ	أعزب	6	طالب	لا	أذهب للتسوق كما كنت معتاداً على ذلك قبل فترة الحجر المنزلي	أذهب للتسوق كما كنت معتاداً على ذلك قبل فترة الحجر المنزلي	أذهب للتسوق كما كنت معتاداً على ذلك قبل فترة الحجر المنزلي	أقوم بالتسوق بنفس الكميات التي اعتدت على شرائها قبل الجائحة	أقوم بالتسوق بنفس الكميات التي اعتدت على شرائها قبل الجائحة	أقوم بالتسوق بنفس الكميات التي اعتدت على شرائها قبل الجائحة	أكثر من ذي قبل	تقريبا نفس الشيء	تقريبا نفس الشيء	تقريبا نفس الشيء	أكثر من ذي قبل	أكثر من المعتاد	أكثر من المعتاد	أكثر من المعتاد	أكثر من المعتاد	أقل من المعتاد	كالمعتاد	كالمعتاد	كالمعتاد	أقل من المعتاد	كالمعتاد	أكثر من المعتاد	كالمعتاد	أقل من المعتاد	أكثر من المعتاد	كالمعتاد	كالمعتاد	أكثر من المعتاد	أكثر من المعتاد	نعم	نعم	نعم	نعم	نعم	نعم	نعم	لا	لا	لا	لا
135	الأردن	أنثى	26-45	الماجستير	متزوج ولدي أطفال	متزوج	5	أعمل بدوام مدفوع الأجر (بدوام كامل أو بدوام جزئي)	لا	أذهب للتسوق بشكل أقل من المعتاد	أذهب للتسوق بشكل أقل من المعتاد	أذهب للتسوق بشكل أقل من المعتاد	أقوم بشراء كميات أكثر من المعتاد	أقوم بشراء كميات أكثر من المعتاد	أقوم بشراء كميات أكثر من المعتاد	تقريبا نفس الشيء	أكثر من ذي قبل	لم تتغير إطلاقاً	لم تتغير إطلاقاً	لم تتغير إطلاقاً	أكثر من المعتاد	كالمعتاد	كالمعتاد	أكثر من المعتاد	أقل من المعتاد	أقل من المعتاد	كالمعتاد	أكثر من المعتاد	أقل من المعتاد	أقل من المعتاد	كالمعتاد	أقل من المعتاد	أقل من المعتاد	أقل من المعتاد	أكثر من المعتاد	أكثر من المعتاد	أقل من المعتاد	أكثر من المعتاد	نعم	نعم	نعم	نعم	نعم	نعم	نعم	لا	لا	لا	لا
136	الأردن	أنثى	18-25	البكلوريوس	أسرة كبيرة	أعزب	10	طالب	لا	أذهب للتسوق بشكل أقل من المعتاد	أذهب للتسوق بشكل أقل من المعتاد	أذهب للتسوق بشكل أقل من المعتاد	أقوم بشراء كميات أقل من المعتاد	أقوم بشراء كميات أقل من المعتاد	أقوم بشراء كميات أقل من المعتاد	أقل من ذي قبل	لم تتغير إطلاقاً	لم تتغير إطلاقاً	لم تتغير إطلاقاً	أقل من ذي قبل	كالمعتاد	كالمعتاد	كالمعتاد	أقل من المعتاد	أقل من المعتاد	أقل من المعتاد	كالمعتاد	أقل من المعتاد	أقل من المعتاد	أقل من المعتاد	أكثر من المعتاد	أقل من المعتاد	أقل من المعتاد	أقل من المعتاد	أكثر من المعتاد	كالمعتاد	كالمعتاد	كالمعتاد	نعم	نعم	نعم	نعم	لا	نعم	لا	لا	لا	لا	لا
137	الأردن	أنثى	18-25	البكلوريوس	أسرة كبيرة	أعزب	7	طالب	لا	أذهب للتسوق بشكل أقل من المعتاد	أذهب للتسوق بشكل أقل من المعتاد	أذهب للتسوق بشكل أقل من المعتاد	أقوم بالتسوق بنفس الكميات التي اعتدت على شرائها قبل الجائحة	أقوم بالتسوق بنفس الكميات التي اعتدت على شرائها قبل الجائحة	أقوم بالتسوق بنفس الكميات التي اعتدت على شرائها قبل الجائحة	أقل من ذي قبل	أكثر من ذي قبل	تقريبا نفس الشيء	تقريبا نفس الشيء	أكثر من ذي قبل	أكثر من المعتاد	كالمعتاد	أكثر من المعتاد	كالمعتاد	كالمعتاد	كالمعتاد	أكثر من المعتاد	أقل من المعتاد	أقل من المعتاد	كالمعتاد	أقل من المعتاد	أقل من المعتاد	أقل من المعتاد	أقل من المعتاد	كالمعتاد	كالمعتاد	أكثر من المعتاد	أكثر من المعتاد	نعم	نعم	نعم	لا	لا	لا	نعم	لا	لا	لا	لا
138	الأردن	أنثى	18-25	البكلوريوس	في منزل مع والديّ	أعزب	6	طالب	لا	أذهب للتسوق بشكل أقل من المعتاد	أذهب للتسوق بشكل أقل من المعتاد	أذهب للتسوق بشكل أقل من المعتاد	أقوم بشراء كميات أقل من المعتاد	أقوم بشراء كميات أقل من المعتاد	أقوم بشراء كميات أقل من المعتاد	تقريبا نفس الشيء	أكثر من ذي قبل	أقل من ذي قبل	أقل من ذي قبل	أكثر من ذي قبل	كالمعتاد	كالمعتاد	أكثر من المعتاد	أقل من المعتاد	أقل من المعتاد	أقل من المعتاد	كالمعتاد	كالمعتاد	أقل من المعتاد	أقل من المعتاد	أكثر من المعتاد	أقل من المعتاد	أقل من المعتاد	أكثر من المعتاد	أكثر من المعتاد	كالمعتاد	أقل من المعتاد	أقل من المعتاد	نعم	نعم	نعم	نعم	لا	لا	لا	لا	لا	لا	لا
139	الأردن	أنثى	18-25	البكلوريوس	أسرة كبيرة	أعزب	6	طالب	لا	أذهب للتسوق بشكل أقل من المعتاد	أذهب للتسوق بشكل أقل من المعتاد	أذهب للتسوق بشكل أقل من المعتاد	أقوم بشراء كميات أكثر من المعتاد	أقوم بشراء كميات أكثر من المعتاد	أقوم بشراء كميات أكثر من المعتاد	لم تتغير إطلاقاً	تقريبا نفس الشيء	أقل من ذي قبل	أقل من ذي قبل	أقل من ذي قبل	كالمعتاد	كالمعتاد	كالمعتاد	أقل من المعتاد	كالمعتاد	أكثر من المعتاد	كالمعتاد	أكثر من المعتاد	كالمعتاد	كالمعتاد	كالمعتاد	أقل من المعتاد	أقل من المعتاد	أقل من المعتاد	كالمعتاد	أكثر من المعتاد	أكثر من المعتاد	أكثر من المعتاد	نعم	نعم	نعم	نعم	نعم	نعم	نعم	لا	لا	لا	لا
140	الكويت	أنثى	26-45	الماجستير	متزوج وليس لدي أطفال	متزوج	1	أعمل بدوام مدفوع الأجر (بدوام كامل أو بدوام جزئي)	لا	أذهب للتسوق بشكل أقل من المعتاد	أذهب للتسوق بشكل أقل من المعتاد	أذهب للتسوق بشكل أقل من المعتاد	أقوم بالتسوق بنفس الكميات التي اعتدت على شرائها قبل الجائحة	أقوم بالتسوق بنفس الكميات التي اعتدت على شرائها قبل الجائحة	أقوم بالتسوق بنفس الكميات التي اعتدت على شرائها قبل الجائحة	تقريبا نفس الشيء	لم تتغير إطلاقاً	لم تتغير إطلاقاً	لم تتغير إطلاقاً	لم تتغير إطلاقاً	كالمعتاد	كالمعتاد	كالمعتاد	كالمعتاد	كالمعتاد	أكثر من المعتاد	كالمعتاد	كالمعتاد	كالمعتاد	كالمعتاد	كالمعتاد	أقل من المعتاد	أقل من المعتاد	أقل من المعتاد	كالمعتاد	كالمعتاد	أقل من المعتاد	كالمعتاد	لا	لا	لا	لا	لا	لا	لا	لا	لا	لا	لا
141	Malaysia	ذكر	18-25	الماجستير	في سكن مع صديق أو مجموعة من الأصدقاء	أعزب	1	طالب	لا	أذهب للتسوق بشكل أقل من المعتاد	أذهب للتسوق بشكل أقل من المعتاد	أذهب للتسوق بشكل أقل من المعتاد	أقوم بالتسوق بنفس الكميات التي اعتدت على شرائها قبل الجائحة	أقوم بالتسوق بنفس الكميات التي اعتدت على شرائها قبل الجائحة	أقوم بالتسوق بنفس الكميات التي اعتدت على شرائها قبل الجائحة	تقريبا نفس الشيء	لم تتغير إطلاقاً	تقريبا نفس الشيء	تقريبا نفس الشيء	تقريبا نفس الشيء	كالمعتاد	أكثر من المعتاد	كالمعتاد	أكثر من المعتاد	كالمعتاد	كالمعتاد	كالمعتاد	كالمعتاد	كالمعتاد	أكثر من المعتاد	أقل من المعتاد	أقل من المعتاد	أقل من المعتاد	أكثر من المعتاد	كالمعتاد	كالمعتاد	كالمعتاد	كالمعتاد	لا	لا	لا	لا	لا	لا	لا	لا	لا	لا	لا
142	الأردن	أنثى	18-25	البكلوريوس	في منزل مع والديّ	أعزب	8	طالب	لا	أذهب للتسوق بشكل أقل من المعتاد	أذهب للتسوق بشكل أقل من المعتاد	أذهب للتسوق بشكل أقل من المعتاد	أقوم بالتسوق بنفس الكميات التي اعتدت على شرائها قبل الجائحة	أقوم بالتسوق بنفس الكميات التي اعتدت على شرائها قبل الجائحة	أقوم بالتسوق بنفس الكميات التي اعتدت على شرائها قبل الجائحة	لم تتغير إطلاقاً	أكثر من ذي قبل	أقل من ذي قبل	أقل من ذي قبل	أكثر من ذي قبل	أكثر من المعتاد	كالمعتاد	كالمعتاد	أكثر من المعتاد	أكثر من المعتاد	أكثر من المعتاد	كالمعتاد	أكثر من المعتاد	كالمعتاد	كالمعتاد	كالمعتاد	أقل من المعتاد	أقل من المعتاد	أكثر من المعتاد	كالمعتاد	أكثر من المعتاد	أكثر من المعتاد	أكثر من المعتاد	لا	لا	لا	لا	لا	لا	نعم	لا	نعم	لا	لا
143	الأردن	أنثى	18-25	الثانوية	متزوج ولدي أطفال	متزوج	4	ربة منزل	لا	أذهب للتسوق بشكل أقل من المعتاد	أذهب للتسوق بشكل أقل من المعتاد	أذهب للتسوق بشكل أقل من المعتاد	أقوم بشراء كميات أقل من المعتاد	أقوم بشراء كميات أقل من المعتاد	أقوم بشراء كميات أقل من المعتاد	أقل من ذي قبل	تقريبا نفس الشيء	أقل من ذي قبل	أقل من ذي قبل	أقل من ذي قبل	كالمعتاد	كالمعتاد	أكثر من المعتاد	أقل من المعتاد	كالمعتاد	كالمعتاد	كالمعتاد	أقل من المعتاد	أقل من المعتاد	كالمعتاد	كالمعتاد	أقل من المعتاد	أقل من المعتاد	أقل من المعتاد	أكثر من المعتاد	أكثر من المعتاد	أكثر من المعتاد	أكثر من المعتاد	نعم	نعم	لا	نعم	لا	نعم	لا	لا	لا	لا	لا
144	الأردن	أنثى	18-25	البكلوريوس	في منزل مع والديّ	أعزب	6	طالب	لا	لقد زادت عدد مرات ذهابي للتسوق	لقد زادت عدد مرات ذهابي للتسوق	لقد زادت عدد مرات ذهابي للتسوق	أقوم بشراء كميات أكثر من المعتاد	أقوم بشراء كميات أكثر من المعتاد	أقوم بشراء كميات أكثر من المعتاد	تقريبا نفس الشيء	أقل من ذي قبل	أكثر من ذي قبل	تقريبا نفس الشيء	أكثر من ذي قبل	أقل من المعتاد	أقل من المعتاد	أقل من المعتاد	أكثر من المعتاد	أقل من المعتاد	أكثر من المعتاد	أقل من المعتاد	أكثر من المعتاد	أقل من المعتاد	أقل من المعتاد	أكثر من المعتاد	أقل من المعتاد	أقل من المعتاد	أكثر من المعتاد	أقل من المعتاد	أقل من المعتاد	أكثر من المعتاد	أكثر من المعتاد	نعم	نعم	لا	نعم	نعم	لا	لا	لا	لا	لا	لا
145	الأردن	ذكر	46-65	الدكتوراه	متزوج ولدي أطفال	متزوج	٧ اشخاص	متقاعد/ ة	لا	لقد زادت عدد مرات ذهابي للتسوق	لقد زادت عدد مرات ذهابي للتسوق	لقد زادت عدد مرات ذهابي للتسوق	أقوم بشراء كميات أكثر من المعتاد	أقوم بشراء كميات أكثر من المعتاد	أقوم بشراء كميات أكثر من المعتاد	لم تتغير إطلاقاً	تقريبا نفس الشيء	لم تتغير إطلاقاً	تقريبا نفس الشيء	لم تتغير إطلاقاً	أكثر من المعتاد	أكثر من المعتاد	أكثر من المعتاد	أقل من المعتاد	أقل من المعتاد	كالمعتاد	أكثر من المعتاد	أقل من المعتاد	أقل من المعتاد	كالمعتاد	كالمعتاد	أقل من المعتاد	أقل من المعتاد	أقل من المعتاد	أكثر من المعتاد	كالمعتاد	كالمعتاد	أكثر من المعتاد	نعم	نعم	نعم	نعم	نعم	لا	لا	لا	لا	لا	لا
146	كويت	أنثى	18-25	البكلوريوس	أسرة مكونة من شخص واحد	أعزب	1	طالب	لا	أذهب للتسوق كما كنت معتاداً على ذلك قبل فترة الحجر المنزلي	أذهب للتسوق كما كنت معتاداً على ذلك قبل فترة الحجر المنزلي	أذهب للتسوق كما كنت معتاداً على ذلك قبل فترة الحجر المنزلي	أقوم بالتسوق بنفس الكميات التي اعتدت على شرائها قبل الجائحة	أقوم بالتسوق بنفس الكميات التي اعتدت على شرائها قبل الجائحة	أقوم بالتسوق بنفس الكميات التي اعتدت على شرائها قبل الجائحة	لم تتغير إطلاقاً	لم تتغير إطلاقاً	لم تتغير إطلاقاً	لم تتغير إطلاقاً	لم تتغير إطلاقاً	كالمعتاد	كالمعتاد	كالمعتاد	كالمعتاد	كالمعتاد	كالمعتاد	كالمعتاد	كالمعتاد	كالمعتاد	كالمعتاد	كالمعتاد	كالمعتاد	كالمعتاد	كالمعتاد	كالمعتاد	كالمعتاد	كالمعتاد	كالمعتاد	نعم	نعم	لا	لا	لا	نعم	لا	لا	لا	لا	لا
147	الأردن	أنثى	18-25	البكلوريوس	أسرة كبيرة	أعزب	5	طالب	لا	أذهب للتسوق بشكل أقل من المعتاد	أذهب للتسوق بشكل أقل من المعتاد	أذهب للتسوق بشكل أقل من المعتاد	أقوم بالتسوق بنفس الكميات التي اعتدت على شرائها قبل الجائحة	أقوم بالتسوق بنفس الكميات التي اعتدت على شرائها قبل الجائحة	أقوم بالتسوق بنفس الكميات التي اعتدت على شرائها قبل الجائحة	لم تتغير إطلاقاً	المرة الأولى التي أقوم بها	المرة الأولى التي أقوم بها	لم تتغير إطلاقاً	لم تتغير إطلاقاً	أقل من المعتاد	كالمعتاد	كالمعتاد	أقل من المعتاد	أقل من المعتاد	كالمعتاد	كالمعتاد	أقل من المعتاد	أقل من المعتاد	أقل من المعتاد	كالمعتاد	أقل من المعتاد	كالمعتاد	أقل من المعتاد	أقل من المعتاد	أقل من المعتاد	أقل من المعتاد	أقل من المعتاد	نعم	نعم	نعم	نعم	نعم	نعم	لا	نعم	نعم	نعم	نعم
148	الأردن	ذكر	46-65	الدكتوراه	متزوج ولدي أطفال	متزوج	9	دكتور جامعه	لا	أذهب للتسوق كما كنت معتاداً على ذلك قبل فترة الحجر المنزلي	أذهب للتسوق كما كنت معتاداً على ذلك قبل فترة الحجر المنزلي	أذهب للتسوق كما كنت معتاداً على ذلك قبل فترة الحجر المنزلي	أقوم بالتسوق بنفس الكميات التي اعتدت على شرائها قبل الجائحة	أقوم بالتسوق بنفس الكميات التي اعتدت على شرائها قبل الجائحة	أقوم بالتسوق بنفس الكميات التي اعتدت على شرائها قبل الجائحة	لم تتغير إطلاقاً	لم تتغير إطلاقاً	لم تتغير إطلاقاً	لم تتغير إطلاقاً	لم تتغير إطلاقاً	أكثر من المعتاد	كالمعتاد	كالمعتاد	أقل من المعتاد	أقل من المعتاد	كالمعتاد	كالمعتاد	كالمعتاد	أقل من المعتاد	كالمعتاد	كالمعتاد	كالمعتاد	كالمعتاد	كالمعتاد	كالمعتاد	كالمعتاد	كالمعتاد	كالمعتاد	لا	نعم	لا	نعم	نعم	نعم	نعم	لا	لا	لا	لا
149	الأردن	أنثى	18-25	البكلوريوس	أسرة كبيرة	أعزب	7	طالب	لا	أذهب للتسوق بشكل أقل من المعتاد	أذهب للتسوق بشكل أقل من المعتاد	أذهب للتسوق بشكل أقل من المعتاد	أقوم بشراء كميات أقل من المعتاد	أقوم بشراء كميات أقل من المعتاد	أقوم بشراء كميات أقل من المعتاد	تقريبا نفس الشيء	تقريبا نفس الشيء	أقل من ذي قبل	أقل من ذي قبل	أقل من ذي قبل	أكثر من المعتاد	كالمعتاد	أقل من المعتاد	أقل من المعتاد	كالمعتاد	كالمعتاد	كالمعتاد	كالمعتاد	كالمعتاد	أقل من المعتاد	أكثر من المعتاد	أقل من المعتاد	أقل من المعتاد	كالمعتاد	أكثر من المعتاد	أقل من المعتاد	أكثر من المعتاد	أكثر من المعتاد	نعم	نعم	نعم	نعم	لا	نعم	نعم	لا	لا	لا	لا
150	الأردن	أنثى	46-65	الدبلوم المهني	متزوج ولدي أطفال	متزوج	6	ربة منزل	لا	أذهب للتسوق كما كنت معتاداً على ذلك قبل فترة الحجر المنزلي	أذهب للتسوق كما كنت معتاداً على ذلك قبل فترة الحجر المنزلي	أذهب للتسوق كما كنت معتاداً على ذلك قبل فترة الحجر المنزلي	أقوم بشراء كميات أكثر من المعتاد	أقوم بشراء كميات أكثر من المعتاد	أقوم بشراء كميات أكثر من المعتاد	أكثر من ذي قبل	لم تتغير إطلاقاً	لم تتغير إطلاقاً	لم تتغير إطلاقاً	لم تتغير إطلاقاً	أكثر من المعتاد	كالمعتاد	أكثر من المعتاد	أقل من المعتاد	كالمعتاد	أكثر من المعتاد	أقل من المعتاد	أقل من المعتاد	أقل من المعتاد	أقل من المعتاد	أكثر من المعتاد	أقل من المعتاد	أقل من المعتاد	أقل من المعتاد	أكثر من المعتاد	أكثر من المعتاد	أقل من المعتاد	كالمعتاد	نعم	نعم	لا	نعم	لا	نعم	نعم	لا	لا	لا	لا
151	الأردن	أنثى	26-45	البكلوريوس	متزوج ولدي أطفال	متزوج	7	لا اعمل ولكنني ابحث عن عمل	نعم	أذهب للتسوق بشكل أقل من المعتاد	أذهب للتسوق بشكل أقل من المعتاد	أذهب للتسوق بشكل أقل من المعتاد	أقوم بشراء كميات أكثر من المعتاد	أقوم بشراء كميات أكثر من المعتاد	أقوم بشراء كميات أكثر من المعتاد	لم تتغير إطلاقاً	أكثر من ذي قبل	أقل من ذي قبل	أقل من ذي قبل	أكثر من ذي قبل	أكثر من المعتاد	أقل من المعتاد	أكثر من المعتاد	أقل من المعتاد	أقل من المعتاد	كالمعتاد	أكثر من المعتاد	أقل من المعتاد	أقل من المعتاد	أقل من المعتاد	أكثر من المعتاد	أقل من المعتاد	أقل من المعتاد	أقل من المعتاد	أكثر من المعتاد	أكثر من المعتاد	أقل من المعتاد	أقل من المعتاد	نعم	نعم	نعم	نعم	نعم	نعم	لا	لا	لا	لا	لا
152	الأردن	أنثى	18-25	البكلوريوس	اخرى	أعزب	7	طالب	لا	أذهب للتسوق بشكل أقل من المعتاد	أذهب للتسوق بشكل أقل من المعتاد	أذهب للتسوق بشكل أقل من المعتاد	أقوم بشراء كميات أقل من المعتاد	أقوم بشراء كميات أقل من المعتاد	أقوم بشراء كميات أقل من المعتاد	تقريبا نفس الشيء	أكثر من ذي قبل	تقريبا نفس الشيء	تقريبا نفس الشيء	تقريبا نفس الشيء	كالمعتاد	أكثر من المعتاد	أقل من المعتاد	كالمعتاد	كالمعتاد	أكثر من المعتاد	كالمعتاد	كالمعتاد	كالمعتاد	أكثر من المعتاد	أقل من المعتاد	كالمعتاد	كالمعتاد	أكثر من المعتاد	أقل من المعتاد	كالمعتاد	كالمعتاد	أكثر من المعتاد	نعم	نعم	نعم	نعم	لا	نعم	نعم	لا	لا	لا	لا
153	الأردن	أنثى	18-25	البكلوريوس	أسرة كبيرة	أعزب	6	طالب	لا	أذهب للتسوق بشكل أقل من المعتاد	أذهب للتسوق بشكل أقل من المعتاد	أذهب للتسوق بشكل أقل من المعتاد	أقوم بشراء كميات أقل من المعتاد	أقوم بشراء كميات أقل من المعتاد	أقوم بشراء كميات أقل من المعتاد	تقريبا نفس الشيء	تقريبا نفس الشيء	تقريبا نفس الشيء	تقريبا نفس الشيء	تقريبا نفس الشيء	كالمعتاد	كالمعتاد	كالمعتاد	أقل من المعتاد	كالمعتاد	أقل من المعتاد	كالمعتاد	كالمعتاد	كالمعتاد	أكثر من المعتاد	أقل من المعتاد	أقل من المعتاد	أقل من المعتاد	أكثر من المعتاد	أكثر من المعتاد	أكثر من المعتاد	أكثر من المعتاد	أكثر من المعتاد	نعم	نعم	نعم	نعم	نعم	نعم	نعم	نعم	لا	لا	لا
154	الأردن	أنثى	18-25	البكلوريوس	في منزل مع والديّ	أعزب	5	لا اعمل ولكنني ابحث عن عمل	لا	لقد زادت عدد مرات ذهابي للتسوق	لقد زادت عدد مرات ذهابي للتسوق	لقد زادت عدد مرات ذهابي للتسوق	أقوم بالتسوق بنفس الكميات التي اعتدت على شرائها قبل الجائحة	أقوم بالتسوق بنفس الكميات التي اعتدت على شرائها قبل الجائحة	أقوم بالتسوق بنفس الكميات التي اعتدت على شرائها قبل الجائحة	لم تتغير إطلاقاً	أكثر من ذي قبل	لم تتغير إطلاقاً	أكثر من ذي قبل	أكثر من ذي قبل	أكثر من المعتاد	أكثر من المعتاد	أكثر من المعتاد	أقل من المعتاد	كالمعتاد	أكثر من المعتاد	أكثر من المعتاد	كالمعتاد	أكثر من المعتاد	كالمعتاد	كالمعتاد	أقل من المعتاد	أقل من المعتاد	أكثر من المعتاد	أكثر من المعتاد	أكثر من المعتاد	كالمعتاد	كالمعتاد	نعم	نعم	نعم	نعم	نعم	نعم	نعم	لا	لا	لا	لا
155	الأردن	أنثى	18-25	البكلوريوس	أسرة كبيرة	أعزب	5	طالب	لا	أذهب للتسوق بشكل أقل من المعتاد	أذهب للتسوق بشكل أقل من المعتاد	أذهب للتسوق بشكل أقل من المعتاد	أقوم بشراء كميات أكثر من المعتاد	أقوم بشراء كميات أكثر من المعتاد	أقوم بشراء كميات أكثر من المعتاد	أقل من ذي قبل	أكثر من ذي قبل	أكثر من ذي قبل	أكثر من ذي قبل	أكثر من ذي قبل	كالمعتاد	كالمعتاد	كالمعتاد	أقل من المعتاد	أقل من المعتاد	أقل من المعتاد	كالمعتاد	أقل من المعتاد	كالمعتاد	أقل من المعتاد	أكثر من المعتاد	أقل من المعتاد	أقل من المعتاد	أكثر من المعتاد	كالمعتاد	كالمعتاد	كالمعتاد	كالمعتاد	نعم	نعم	نعم	نعم	نعم	نعم	نعم	لا	لا	لا	لا
156	الأردن	أنثى	18-25	البكلوريوس	في منزل مع والديّ	أعزب	7	طالب	لا	أذهب للتسوق بشكل أقل من المعتاد	أذهب للتسوق بشكل أقل من المعتاد	أذهب للتسوق بشكل أقل من المعتاد	أقوم بشراء كميات أكثر من المعتاد	أقوم بشراء كميات أكثر من المعتاد	أقوم بشراء كميات أكثر من المعتاد	تقريبا نفس الشيء	تقريبا نفس الشيء	تقريبا نفس الشيء	تقريبا نفس الشيء	أقل من ذي قبل	كالمعتاد	كالمعتاد	كالمعتاد	كالمعتاد	أكثر من المعتاد	أكثر من المعتاد	كالمعتاد	أكثر من المعتاد	كالمعتاد	أقل من المعتاد	كالمعتاد	أقل من المعتاد	أقل من المعتاد	أقل من المعتاد	كالمعتاد	كالمعتاد	كالمعتاد	أكثر من المعتاد	نعم	نعم	لا	نعم	لا	لا	نعم	لا	لا	لا	لا
157	الأردن	أنثى	18-25	الثانوية	أسرة كبيرة	أعزب	7	طالب	لا	أذهب للتسوق كما كنت معتاداً على ذلك قبل فترة الحجر المنزلي	أذهب للتسوق كما كنت معتاداً على ذلك قبل فترة الحجر المنزلي	أذهب للتسوق كما كنت معتاداً على ذلك قبل فترة الحجر المنزلي	أقوم بالتسوق بنفس الكميات التي اعتدت على شرائها قبل الجائحة	أقوم بالتسوق بنفس الكميات التي اعتدت على شرائها قبل الجائحة	أقوم بالتسوق بنفس الكميات التي اعتدت على شرائها قبل الجائحة	لم تتغير إطلاقاً	أكثر من ذي قبل	تقريبا نفس الشيء	تقريبا نفس الشيء	أكثر من ذي قبل	أكثر من المعتاد	أكثر من المعتاد	أكثر من المعتاد	أقل من المعتاد	أقل من المعتاد	كالمعتاد	كالمعتاد	أقل من المعتاد	أقل من المعتاد	أقل من المعتاد	أكثر من المعتاد	أقل من المعتاد	أقل من المعتاد	أكثر من المعتاد	أكثر من المعتاد	كالمعتاد	كالمعتاد	كالمعتاد	نعم	نعم	لا	نعم	لا	نعم	نعم	لا	لا	نعم	لا
158	الأردن	أنثى	18-25	البكلوريوس	في منزل مع والديّ	أعزب	6	طالب	لا	أذهب للتسوق بشكل أقل من المعتاد	أذهب للتسوق بشكل أقل من المعتاد	أذهب للتسوق بشكل أقل من المعتاد	أقوم بالتسوق بنفس الكميات التي اعتدت على شرائها قبل الجائحة	أقوم بالتسوق بنفس الكميات التي اعتدت على شرائها قبل الجائحة	أقوم بالتسوق بنفس الكميات التي اعتدت على شرائها قبل الجائحة	تقريبا نفس الشيء	تقريبا نفس الشيء	تقريبا نفس الشيء	تقريبا نفس الشيء	أكثر من ذي قبل	أكثر من المعتاد	أكثر من المعتاد	أكثر من المعتاد	أقل من المعتاد	كالمعتاد	كالمعتاد	كالمعتاد	أقل من المعتاد	كالمعتاد	كالمعتاد	كالمعتاد	أقل من المعتاد	أقل من المعتاد	أقل من المعتاد	كالمعتاد	كالمعتاد	أكثر من المعتاد	كالمعتاد	لا	لا	لا	نعم	لا	لا	نعم	لا	لا	لا	لا
159	الأردن	أنثى	26-45	البكلوريوس	متزوج ولدي أطفال	متزوج	اثنين	لا اعمل ولكنني ابحث عن عمل	لا	أذهب للتسوق بشكل أقل من المعتاد	أذهب للتسوق بشكل أقل من المعتاد	أذهب للتسوق بشكل أقل من المعتاد	أقوم بالتسوق بنفس الكميات التي اعتدت على شرائها قبل الجائحة	أقوم بالتسوق بنفس الكميات التي اعتدت على شرائها قبل الجائحة	أقوم بالتسوق بنفس الكميات التي اعتدت على شرائها قبل الجائحة	لم تتغير إطلاقاً	لم تتغير إطلاقاً	لم تتغير إطلاقاً	لم تتغير إطلاقاً	أقل من ذي قبل	أكثر من المعتاد	كالمعتاد	كالمعتاد	أقل من المعتاد	كالمعتاد	كالمعتاد	كالمعتاد	أقل من المعتاد	أقل من المعتاد	أكثر من المعتاد	أكثر من المعتاد	أقل من المعتاد	أقل من المعتاد	أقل من المعتاد	أكثر من المعتاد	أكثر من المعتاد	كالمعتاد	كالمعتاد	نعم	نعم	نعم	لا	لا	لا	نعم	نعم	لا	لا	لا
160	السعودية	أنثى	26-45	البكلوريوس	متزوج ولدي أطفال	متزوج	3	لا اعمل ولكنني ابحث عن عمل	لا	أذهب للتسوق بشكل أقل من المعتاد	أذهب للتسوق بشكل أقل من المعتاد	أذهب للتسوق بشكل أقل من المعتاد	أقوم بالتسوق بنفس الكميات التي اعتدت على شرائها قبل الجائحة	أقوم بالتسوق بنفس الكميات التي اعتدت على شرائها قبل الجائحة	أقوم بالتسوق بنفس الكميات التي اعتدت على شرائها قبل الجائحة	تقريبا نفس الشيء	أكثر من ذي قبل	لم تتغير إطلاقاً	لم تتغير إطلاقاً	أكثر من ذي قبل	أكثر من المعتاد	أكثر من المعتاد	أكثر من المعتاد	كالمعتاد	كالمعتاد	أكثر من المعتاد	كالمعتاد	كالمعتاد	كالمعتاد	أقل من المعتاد	كالمعتاد	أقل من المعتاد	أقل من المعتاد	أكثر من المعتاد	أكثر من المعتاد	أكثر من المعتاد	كالمعتاد	أكثر من المعتاد	نعم	نعم	لا	نعم	نعم	لا	نعم	لا	نعم	لا	لا
161	مصر	أنثى	26-45	البكلوريوس	متزوج ولدي أطفال	متزوج	4	ربة منزل	لا	أذهب للتسوق بشكل أقل من المعتاد	أذهب للتسوق بشكل أقل من المعتاد	أذهب للتسوق بشكل أقل من المعتاد	أقوم بالتسوق بنفس الكميات التي اعتدت على شرائها قبل الجائحة	أقوم بالتسوق بنفس الكميات التي اعتدت على شرائها قبل الجائحة	أقوم بالتسوق بنفس الكميات التي اعتدت على شرائها قبل الجائحة	أقل من ذي قبل	أكثر من ذي قبل	أقل من ذي قبل	أكثر من ذي قبل	أقل من ذي قبل	كالمعتاد	كالمعتاد	أكثر من المعتاد	أقل من المعتاد	كالمعتاد	أكثر من المعتاد	أكثر من المعتاد	أقل من المعتاد	أقل من المعتاد	أكثر من المعتاد	أقل من المعتاد	أقل من المعتاد	أقل من المعتاد	أقل من المعتاد	أكثر من المعتاد	أكثر من المعتاد	أقل من المعتاد	كالمعتاد	نعم	نعم	نعم	نعم	لا	لا	نعم	لا	لا	لا	لا
162	الأردن	ذكر	أكبر من 65	البكلوريوس	متزوج ولدي أطفال	متزوج	ثلاثة	متقاعد/ ة	لا	لقد زادت عدد مرات ذهابي للتسوق	لقد زادت عدد مرات ذهابي للتسوق	لقد زادت عدد مرات ذهابي للتسوق	أقوم بالتسوق بنفس الكميات التي اعتدت على شرائها قبل الجائحة	أقوم بالتسوق بنفس الكميات التي اعتدت على شرائها قبل الجائحة	أقوم بالتسوق بنفس الكميات التي اعتدت على شرائها قبل الجائحة	تقريبا نفس الشيء	لم تتغير إطلاقاً	تقريبا نفس الشيء	تقريبا نفس الشيء	أكثر من ذي قبل	كالمعتاد	كالمعتاد	كالمعتاد	أقل من المعتاد	أكثر من المعتاد	أكثر من المعتاد	كالمعتاد	أقل من المعتاد	أقل من المعتاد	أكثر من المعتاد	أكثر من المعتاد	أقل من المعتاد	أكثر من المعتاد	أكثر من المعتاد	أكثر من المعتاد	أقل من المعتاد	أقل من المعتاد	أكثر من المعتاد	نعم	نعم	نعم	نعم	لا	لا	نعم	نعم	نعم	نعم	لا
163	مصر	أنثى	26-45	البكلوريوس	متزوج ولدي أطفال	متزوج	4	ربة منزل	لا	أذهب للتسوق بشكل أقل من المعتاد	أذهب للتسوق بشكل أقل من المعتاد	أذهب للتسوق بشكل أقل من المعتاد	أقوم بالتسوق بنفس الكميات التي اعتدت على شرائها قبل الجائحة	أقوم بالتسوق بنفس الكميات التي اعتدت على شرائها قبل الجائحة	أقوم بالتسوق بنفس الكميات التي اعتدت على شرائها قبل الجائحة	تقريبا نفس الشيء	أكثر من ذي قبل	أقل من ذي قبل	أكثر من ذي قبل	لم تتغير إطلاقاً	كالمعتاد	كالمعتاد	كالمعتاد	أقل من المعتاد	أقل من المعتاد	أكثر من المعتاد	كالمعتاد	أقل من المعتاد	أقل من المعتاد	أكثر من المعتاد	أقل من المعتاد	أقل من المعتاد	أقل من المعتاد	أقل من المعتاد	أكثر من المعتاد	أكثر من المعتاد	أقل من المعتاد	كالمعتاد	نعم	نعم	نعم	نعم	لا	لا	نعم	لا	لا	لا	لا
164	الأردن	أنثى	26-45	الماجستير	متزوج وليس لدي أطفال	متزوج	3	أعمل بدوام مدفوع الأجر (بدوام كامل أو بدوام جزئي)	لا	أذهب للتسوق بشكل أقل من المعتاد	أذهب للتسوق بشكل أقل من المعتاد	أذهب للتسوق بشكل أقل من المعتاد	أقوم بالتسوق بنفس الكميات التي اعتدت على شرائها قبل الجائحة	أقوم بالتسوق بنفس الكميات التي اعتدت على شرائها قبل الجائحة	أقوم بالتسوق بنفس الكميات التي اعتدت على شرائها قبل الجائحة	لم تتغير إطلاقاً	لم تتغير إطلاقاً	أقل من ذي قبل	لم تتغير إطلاقاً	لم تتغير إطلاقاً	كالمعتاد	كالمعتاد	كالمعتاد	كالمعتاد	كالمعتاد	كالمعتاد	كالمعتاد	كالمعتاد	كالمعتاد	أكثر من المعتاد	أقل من المعتاد	أقل من المعتاد	أقل من المعتاد	كالمعتاد	أكثر من المعتاد	أكثر من المعتاد	كالمعتاد	أكثر من المعتاد	لا	لا	لا	لا	لا	لا	لا	لا	لا	لا	لا
165	الأردن	ذكر	46-65	الثانوية	متزوج ولدي أطفال	متزوج	8	لا اعمل ولكنني ابحث عن عمل	نعم	أذهب للتسوق بشكل أقل من المعتاد	أذهب للتسوق بشكل أقل من المعتاد	أذهب للتسوق بشكل أقل من المعتاد	أقوم بشراء كميات أقل من المعتاد	أقوم بشراء كميات أقل من المعتاد	أقوم بشراء كميات أقل من المعتاد	أقل من ذي قبل	لم تتغير إطلاقاً	أقل من ذي قبل	أقل من ذي قبل	لم تتغير إطلاقاً	أقل من المعتاد	أقل من المعتاد	أقل من المعتاد	أقل من المعتاد	أقل من المعتاد	كالمعتاد	كالمعتاد	أقل من المعتاد	أقل من المعتاد	أقل من المعتاد	أقل من المعتاد	أقل من المعتاد	أقل من المعتاد	أقل من المعتاد	أقل من المعتاد	كالمعتاد	كالمعتاد	أقل من المعتاد	نعم	نعم	نعم	نعم	نعم	نعم	نعم	لا	لا	لا	نعم
166	الأردن	أنثى	18-25	البكلوريوس	في منزل مع والديّ	أعزب	6	طالب	لا	أذهب للتسوق بشكل أقل من المعتاد	أذهب للتسوق بشكل أقل من المعتاد	أذهب للتسوق بشكل أقل من المعتاد	أقوم بالتسوق بنفس الكميات التي اعتدت على شرائها قبل الجائحة	أقوم بالتسوق بنفس الكميات التي اعتدت على شرائها قبل الجائحة	أقوم بالتسوق بنفس الكميات التي اعتدت على شرائها قبل الجائحة	أقل من ذي قبل	أكثر من ذي قبل	أقل من ذي قبل	أقل من ذي قبل	أكثر من ذي قبل	أقل من المعتاد	أكثر من المعتاد	أقل من المعتاد	أكثر من المعتاد	أكثر من المعتاد	أكثر من المعتاد	أقل من المعتاد	أكثر من المعتاد	أقل من المعتاد	أكثر من المعتاد	أكثر من المعتاد	أقل من المعتاد	أقل من المعتاد	أكثر من المعتاد	أكثر من المعتاد	كالمعتاد	كالمعتاد	كالمعتاد	نعم	نعم	نعم	نعم	نعم	نعم	نعم	نعم	نعم	نعم	نعم
167	الأردن	أنثى	18-25	البكلوريوس	في منزل مع والديّ	أعزب	5	طالب	لا	أذهب للتسوق بشكل أقل من المعتاد	أذهب للتسوق بشكل أقل من المعتاد	أذهب للتسوق بشكل أقل من المعتاد	أقوم بشراء كميات أكثر من المعتاد	أقوم بشراء كميات أكثر من المعتاد	أقوم بشراء كميات أكثر من المعتاد	لم تتغير إطلاقاً	لم تتغير إطلاقاً	لم تتغير إطلاقاً	لم تتغير إطلاقاً	لم تتغير إطلاقاً	أكثر من المعتاد	أكثر من المعتاد	أكثر من المعتاد	أقل من المعتاد	أقل من المعتاد	أقل من المعتاد	أكثر من المعتاد	أقل من المعتاد	أقل من المعتاد	أقل من المعتاد	أكثر من المعتاد	أقل من المعتاد	أقل من المعتاد	أقل من المعتاد	أقل من المعتاد	أقل من المعتاد	أقل من المعتاد	أقل من المعتاد	نعم	نعم	نعم	نعم	نعم	نعم	نعم	نعم	نعم	نعم	نعم
168	الكويت	أنثى	46-65	الماجستير	متزوج ولدي أطفال	متزوج	اثنان	أعمل بدوام مدفوع الأجر (بدوام كامل أو بدوام جزئي)	لا	أذهب للتسوق بشكل أقل من المعتاد	أذهب للتسوق بشكل أقل من المعتاد	أذهب للتسوق بشكل أقل من المعتاد	أقوم بالتسوق بنفس الكميات التي اعتدت على شرائها قبل الجائحة	أقوم بالتسوق بنفس الكميات التي اعتدت على شرائها قبل الجائحة	أقوم بالتسوق بنفس الكميات التي اعتدت على شرائها قبل الجائحة	أقل من ذي قبل	لم تتغير إطلاقاً	المرة الأولى التي أقوم بها	لم تتغير إطلاقاً	المرة الأولى التي أقوم بها	أكثر من المعتاد	أكثر من المعتاد	أكثر من المعتاد	أقل من المعتاد	كالمعتاد	أقل من المعتاد	أكثر من المعتاد	أقل من المعتاد	أقل من المعتاد	كالمعتاد	كالمعتاد	كالمعتاد	كالمعتاد	كالمعتاد	كالمعتاد	كالمعتاد	كالمعتاد	كالمعتاد	لا	لا	لا	لا	لا	لا	لا	لا	لا	لا	لا
169	السعودية	أنثى	18-25	البكلوريوس	في منزل مع والديّ	أعزب	6	طالب	لا	أذهب للتسوق بشكل أقل من المعتاد	أذهب للتسوق بشكل أقل من المعتاد	أذهب للتسوق بشكل أقل من المعتاد	أقوم بشراء كميات أكثر من المعتاد	أقوم بشراء كميات أكثر من المعتاد	أقوم بشراء كميات أكثر من المعتاد	المرة الأولى التي أقوم بها	أكثر من ذي قبل	لم تتغير إطلاقاً	لم تتغير إطلاقاً	أكثر من ذي قبل	كالمعتاد	كالمعتاد	أكثر من المعتاد	أقل من المعتاد	أقل من المعتاد	أقل من المعتاد	كالمعتاد	أكثر من المعتاد	كالمعتاد	كالمعتاد	كالمعتاد	أقل من المعتاد	كالمعتاد	كالمعتاد	أكثر من المعتاد	أكثر من المعتاد	أكثر من المعتاد	أكثر من المعتاد	نعم	نعم	لا	نعم	لا	نعم	نعم	لا	لا	لا	لا
170	الأردن	أنثى	18-25	البكلوريوس	أسرة كبيرة	أعزب	6	لا اعمل ولكنني ابحث عن عمل	لا	أذهب للتسوق بشكل أقل من المعتاد	أذهب للتسوق بشكل أقل من المعتاد	أذهب للتسوق بشكل أقل من المعتاد	أقوم بشراء كميات أقل من المعتاد	أقوم بشراء كميات أقل من المعتاد	أقوم بشراء كميات أقل من المعتاد	لم تتغير إطلاقاً	لم تتغير إطلاقاً	تقريبا نفس الشيء	تقريبا نفس الشيء	لم تتغير إطلاقاً	كالمعتاد	كالمعتاد	كالمعتاد	أقل من المعتاد	أكثر من المعتاد	أقل من المعتاد	كالمعتاد	أقل من المعتاد	أقل من المعتاد	كالمعتاد	كالمعتاد	أقل من المعتاد	أقل من المعتاد	أقل من المعتاد	أكثر من المعتاد	أكثر من المعتاد	أقل من المعتاد	أكثر من المعتاد	نعم	نعم	لا	نعم	لا	لا	نعم	نعم	لا	لا	نعم
171	السعودية	ذكر	18-25	البكلوريوس	في منزل مع والديّ	أعزب	4	طالب	لا	أذهب للتسوق بشكل أقل من المعتاد	أذهب للتسوق بشكل أقل من المعتاد	أذهب للتسوق بشكل أقل من المعتاد	أقوم بشراء كميات أكثر من المعتاد	أقوم بشراء كميات أكثر من المعتاد	أقوم بشراء كميات أكثر من المعتاد	تقريبا نفس الشيء	لم تتغير إطلاقاً	تقريبا نفس الشيء	أقل من ذي قبل	أقل من ذي قبل	أكثر من المعتاد	أكثر من المعتاد	أكثر من المعتاد	أكثر من المعتاد	أكثر من المعتاد	أكثر من المعتاد	أكثر من المعتاد	أكثر من المعتاد	أكثر من المعتاد	أقل من المعتاد	أكثر من المعتاد	كالمعتاد	أكثر من المعتاد	كالمعتاد	كالمعتاد	كالمعتاد	كالمعتاد	كالمعتاد	نعم	نعم	نعم	نعم	لا	نعم	نعم	لا	لا	لا	لا
172	قطر	أنثى	26-45	البكلوريوس	متزوج ولدي أطفال	متزوج	5	ربة منزل	لا	أذهب للتسوق بشكل أقل من المعتاد	أذهب للتسوق بشكل أقل من المعتاد	أذهب للتسوق بشكل أقل من المعتاد	أقوم بالتسوق بنفس الكميات التي اعتدت على شرائها قبل الجائحة	أقوم بالتسوق بنفس الكميات التي اعتدت على شرائها قبل الجائحة	أقوم بالتسوق بنفس الكميات التي اعتدت على شرائها قبل الجائحة	لم تتغير إطلاقاً	لم تتغير إطلاقاً	تقريبا نفس الشيء	تقريبا نفس الشيء	تقريبا نفس الشيء	كالمعتاد	كالمعتاد	كالمعتاد	أقل من المعتاد	كالمعتاد	كالمعتاد	كالمعتاد	أقل من المعتاد	أقل من المعتاد	كالمعتاد	كالمعتاد	كالمعتاد	أقل من المعتاد	أكثر من المعتاد	كالمعتاد	كالمعتاد	كالمعتاد	كالمعتاد	لا	لا	لا	لا	لا	لا	لا	لا	لا	لا	لا
173	الأردن	أنثى	18-25	البكلوريوس	اخرى	أعزب	6	طالب	نعم	لقد زادت عدد مرات ذهابي للتسوق	لقد زادت عدد مرات ذهابي للتسوق	لقد زادت عدد مرات ذهابي للتسوق	أقوم بشراء كميات أكثر من المعتاد	أقوم بشراء كميات أكثر من المعتاد	أقوم بشراء كميات أكثر من المعتاد	لم تتغير إطلاقاً	أكثر من ذي قبل	أكثر من ذي قبل	لم تتغير إطلاقاً	تقريبا نفس الشيء	كالمعتاد	كالمعتاد	كالمعتاد	أكثر من المعتاد	أكثر من المعتاد	أكثر من المعتاد	أقل من المعتاد	أكثر من المعتاد	كالمعتاد	كالمعتاد	أكثر من المعتاد	أقل من المعتاد	أقل من المعتاد	أكثر من المعتاد	كالمعتاد	أكثر من المعتاد	كالمعتاد	أكثر من المعتاد	نعم	نعم	لا	لا	لا	لا	نعم	نعم	لا	لا	لا
174	الأردن	ذكر	18-25	البكلوريوس	أسرة كبيرة	أعزب	4	طالب	لا	أذهب للتسوق كما كنت معتاداً على ذلك قبل فترة الحجر المنزلي	أذهب للتسوق كما كنت معتاداً على ذلك قبل فترة الحجر المنزلي	أذهب للتسوق كما كنت معتاداً على ذلك قبل فترة الحجر المنزلي	أقوم بشراء كميات أكثر من المعتاد	أقوم بشراء كميات أكثر من المعتاد	أقوم بشراء كميات أكثر من المعتاد	لم تتغير إطلاقاً	تقريبا نفس الشيء	لم تتغير إطلاقاً	لم تتغير إطلاقاً	لم تتغير إطلاقاً	أكثر من المعتاد	أكثر من المعتاد	أقل من المعتاد	أكثر من المعتاد	كالمعتاد	أكثر من المعتاد	كالمعتاد	كالمعتاد	كالمعتاد	كالمعتاد	كالمعتاد	كالمعتاد	كالمعتاد	أكثر من المعتاد	أكثر من المعتاد	أكثر من المعتاد	أكثر من المعتاد	أكثر من المعتاد	لا	لا	لا	نعم	نعم	لا	لا	نعم	لا	لا	لا
175	الأردن	ذكر	18-25	البكلوريوس	اخرى	أعزب	3	طالب	لا	لقد زادت عدد مرات ذهابي للتسوق	لقد زادت عدد مرات ذهابي للتسوق	لقد زادت عدد مرات ذهابي للتسوق	أقوم بشراء كميات أكثر من المعتاد	أقوم بشراء كميات أكثر من المعتاد	أقوم بشراء كميات أكثر من المعتاد	أقل من ذي قبل	أكثر من ذي قبل	أقل من ذي قبل	أقل من ذي قبل	أكثر من ذي قبل	أقل من المعتاد	أكثر من المعتاد	أقل من المعتاد	أكثر من المعتاد	كالمعتاد	كالمعتاد	أقل من المعتاد	أكثر من المعتاد	كالمعتاد	أكثر من المعتاد	كالمعتاد	كالمعتاد	كالمعتاد	أكثر من المعتاد	أقل من المعتاد	أقل من المعتاد	كالمعتاد	أكثر من المعتاد	نعم	نعم	نعم	نعم	نعم	نعم	نعم	لا	لا	لا	لا
176	الأردن	ذكر	18-25	البكلوريوس	أسرة كبيرة	أعزب	5	طالب	لا	أذهب للتسوق كما كنت معتاداً على ذلك قبل فترة الحجر المنزلي	أذهب للتسوق كما كنت معتاداً على ذلك قبل فترة الحجر المنزلي	أذهب للتسوق كما كنت معتاداً على ذلك قبل فترة الحجر المنزلي	أقوم بالتسوق بنفس الكميات التي اعتدت على شرائها قبل الجائحة	أقوم بالتسوق بنفس الكميات التي اعتدت على شرائها قبل الجائحة	أقوم بالتسوق بنفس الكميات التي اعتدت على شرائها قبل الجائحة	لم تتغير إطلاقاً	لم تتغير إطلاقاً	لم تتغير إطلاقاً	لم تتغير إطلاقاً	أكثر من ذي قبل	كالمعتاد	أكثر من المعتاد	أقل من المعتاد	أكثر من المعتاد	أقل من المعتاد	كالمعتاد	أقل من المعتاد	أقل من المعتاد	أقل من المعتاد	كالمعتاد	كالمعتاد	كالمعتاد	أكثر من المعتاد	أكثر من المعتاد	أقل من المعتاد	أقل من المعتاد	كالمعتاد	كالمعتاد	نعم	نعم	نعم	نعم	لا	نعم	نعم	لا	لا	لا	لا
177	الأردن	ذكر	18-25	البكلوريوس	أسرة كبيرة	أعزب	3	طالب	لا	أذهب للتسوق بشكل أقل من المعتاد	أذهب للتسوق بشكل أقل من المعتاد	أذهب للتسوق بشكل أقل من المعتاد	أقوم بشراء كميات أقل من المعتاد	أقوم بشراء كميات أقل من المعتاد	أقوم بشراء كميات أقل من المعتاد	تقريبا نفس الشيء	أقل من ذي قبل	لم تتغير إطلاقاً	لم تتغير إطلاقاً	أقل من ذي قبل	كالمعتاد	كالمعتاد	كالمعتاد	أقل من المعتاد	أكثر من المعتاد	أقل من المعتاد	كالمعتاد	أقل من المعتاد	كالمعتاد	أقل من المعتاد	كالمعتاد	أقل من المعتاد	أكثر من المعتاد	كالمعتاد	أقل من المعتاد	كالمعتاد	أكثر من المعتاد	كالمعتاد	نعم	نعم	نعم	نعم	نعم	نعم	نعم	لا	لا	لا	لا
178	الأردن	ذكر	18-25	البكلوريوس	في منزل مع والديّ	أعزب	3	أعمل بدوام مدفوع الأجر (بدوام كامل أو بدوام جزئي)	لا	أذهب للتسوق كما كنت معتاداً على ذلك قبل فترة الحجر المنزلي	أذهب للتسوق كما كنت معتاداً على ذلك قبل فترة الحجر المنزلي	أذهب للتسوق كما كنت معتاداً على ذلك قبل فترة الحجر المنزلي	أقوم بالتسوق بنفس الكميات التي اعتدت على شرائها قبل الجائحة	أقوم بالتسوق بنفس الكميات التي اعتدت على شرائها قبل الجائحة	أقوم بالتسوق بنفس الكميات التي اعتدت على شرائها قبل الجائحة	تقريبا نفس الشيء	تقريبا نفس الشيء	تقريبا نفس الشيء	تقريبا نفس الشيء	تقريبا نفس الشيء	أكثر من المعتاد	أكثر من المعتاد	أقل من المعتاد	أكثر من المعتاد	كالمعتاد	كالمعتاد	كالمعتاد	كالمعتاد	كالمعتاد	كالمعتاد	كالمعتاد	كالمعتاد	كالمعتاد	كالمعتاد	كالمعتاد	كالمعتاد	كالمعتاد	كالمعتاد	نعم	نعم	نعم	نعم	نعم	نعم	نعم	لا	لا	لا	لا
179	الأردن	أنثى	18-25	البكلوريوس	أسرة كبيرة	أعزب	6	طالب	لا	أذهب للتسوق بشكل أقل من المعتاد	أذهب للتسوق بشكل أقل من المعتاد	أذهب للتسوق بشكل أقل من المعتاد	أقوم بشراء كميات أقل من المعتاد	أقوم بشراء كميات أقل من المعتاد	أقوم بشراء كميات أقل من المعتاد	لم تتغير إطلاقاً	أكثر من ذي قبل	أقل من ذي قبل	أكثر من ذي قبل	أكثر من ذي قبل	أقل من المعتاد	أكثر من المعتاد	أقل من المعتاد	أكثر من المعتاد	كالمعتاد	أكثر من المعتاد	أقل من المعتاد	أكثر من المعتاد	أكثر من المعتاد	أقل من المعتاد	أكثر من المعتاد	كالمعتاد	كالمعتاد	أكثر من المعتاد	أكثر من المعتاد	أكثر من المعتاد	أكثر من المعتاد	أكثر من المعتاد	نعم	نعم	نعم	نعم	لا	نعم	نعم	لا	لا	لا	لا
180	العراق	أنثى	18-25	البكلوريوس	في منزل مع والديّ	أعزب	4	لا اعمل ولكنني ابحث عن عمل	لا	أذهب للتسوق بشكل أقل من المعتاد	أذهب للتسوق بشكل أقل من المعتاد	أذهب للتسوق بشكل أقل من المعتاد	أقوم بالتسوق بنفس الكميات التي اعتدت على شرائها قبل الجائحة	أقوم بالتسوق بنفس الكميات التي اعتدت على شرائها قبل الجائحة	أقوم بالتسوق بنفس الكميات التي اعتدت على شرائها قبل الجائحة	تقريبا نفس الشيء	تقريبا نفس الشيء	أقل من ذي قبل	تقريبا نفس الشيء	لم تتغير إطلاقاً	كالمعتاد	كالمعتاد	كالمعتاد	أقل من المعتاد	أقل من المعتاد	كالمعتاد	كالمعتاد	كالمعتاد	كالمعتاد	كالمعتاد	كالمعتاد	أقل من المعتاد	أقل من المعتاد	أقل من المعتاد	كالمعتاد	كالمعتاد	أكثر من المعتاد	كالمعتاد	نعم	نعم	لا	نعم	لا	لا	نعم	لا	لا	لا	لا
181	الأردن	أنثى	18-25	البكلوريوس	في منزل مع والديّ	أعزب	3	أعمل بدوام مدفوع الأجر (بدوام كامل أو بدوام جزئي)	لا	أذهب للتسوق بشكل أقل من المعتاد	أذهب للتسوق بشكل أقل من المعتاد	أذهب للتسوق بشكل أقل من المعتاد	أقوم بشراء كميات أقل من المعتاد	أقوم بشراء كميات أقل من المعتاد	أقوم بشراء كميات أقل من المعتاد	لم تتغير إطلاقاً	لم تتغير إطلاقاً	لم تتغير إطلاقاً	لم تتغير إطلاقاً	لم تتغير إطلاقاً	كالمعتاد	كالمعتاد	كالمعتاد	كالمعتاد	كالمعتاد	كالمعتاد	كالمعتاد	كالمعتاد	كالمعتاد	كالمعتاد	كالمعتاد	كالمعتاد	كالمعتاد	كالمعتاد	كالمعتاد	كالمعتاد	كالمعتاد	كالمعتاد	لا	لا	لا	لا	لا	لا	لا	لا	لا	لا	لا
182	الأردن	أنثى	46-65	البكلوريوس	متزوج ولدي أطفال	متزوج	4	ربة منزل	لا	أذهب للتسوق بشكل أقل من المعتاد	أذهب للتسوق بشكل أقل من المعتاد	أذهب للتسوق بشكل أقل من المعتاد	أقوم بشراء كميات أكثر من المعتاد	أقوم بشراء كميات أكثر من المعتاد	أقوم بشراء كميات أكثر من المعتاد	لم تتغير إطلاقاً	أكثر من ذي قبل	أقل من ذي قبل	تقريبا نفس الشيء	تقريبا نفس الشيء	أكثر من المعتاد	كالمعتاد	أكثر من المعتاد	أقل من المعتاد	أقل من المعتاد	أقل من المعتاد	أكثر من المعتاد	أقل من المعتاد	أقل من المعتاد	كالمعتاد	كالمعتاد	أقل من المعتاد	أقل من المعتاد	أقل من المعتاد	أكثر من المعتاد	كالمعتاد	كالمعتاد	أقل من المعتاد	نعم	نعم	نعم	نعم	لا	نعم	لا	لا	لا	لا	لا
183	العراق	أنثى	18-25	البكلوريوس	أسرة كبيرة	أعزب	4	لا اعمل ولكنني ابحث عن عمل	لا	أذهب للتسوق بشكل أقل من المعتاد	أذهب للتسوق بشكل أقل من المعتاد	أذهب للتسوق بشكل أقل من المعتاد	أقوم بشراء كميات أكثر من المعتاد	أقوم بشراء كميات أكثر من المعتاد	أقوم بشراء كميات أكثر من المعتاد	لم تتغير إطلاقاً	أكثر من ذي قبل	لم تتغير إطلاقاً	لم تتغير إطلاقاً	أقل من ذي قبل	أكثر من المعتاد	كالمعتاد	أكثر من المعتاد	أقل من المعتاد	أقل من المعتاد	أقل من المعتاد	كالمعتاد	أقل من المعتاد	كالمعتاد	أقل من المعتاد	أكثر من المعتاد	أقل من المعتاد	أقل من المعتاد	أقل من المعتاد	أكثر من المعتاد	أكثر من المعتاد	كالمعتاد	كالمعتاد	نعم	نعم	لا	نعم	لا	لا	نعم	نعم	لا	لا	لا
184	الأردن	أنثى	18-25	البكلوريوس	أسرة كبيرة	أعزب	7	لا اعمل ولكنني ابحث عن عمل	نعم	أذهب للتسوق بشكل أقل من المعتاد	أذهب للتسوق بشكل أقل من المعتاد	أذهب للتسوق بشكل أقل من المعتاد	أقوم بشراء كميات أكثر من المعتاد	أقوم بشراء كميات أكثر من المعتاد	أقوم بشراء كميات أكثر من المعتاد	أكثر من ذي قبل	أكثر من ذي قبل	أكثر من ذي قبل	أكثر من ذي قبل	أكثر من ذي قبل	أكثر من المعتاد	أكثر من المعتاد	أكثر من المعتاد	أكثر من المعتاد	أقل من المعتاد	أقل من المعتاد	أقل من المعتاد	أقل من المعتاد	كالمعتاد	كالمعتاد	كالمعتاد	أقل من المعتاد	أقل من المعتاد	أكثر من المعتاد	كالمعتاد	كالمعتاد	كالمعتاد	كالمعتاد	لا	نعم	لا	نعم	لا	نعم	لا	لا	لا	لا	لا
185	الأردن	أنثى	18-25	الثانوية	في منزل مع والديّ	أعزب	4	طالب	لا	لقد زادت عدد مرات ذهابي للتسوق	لقد زادت عدد مرات ذهابي للتسوق	لقد زادت عدد مرات ذهابي للتسوق	أقوم بشراء كميات أكثر من المعتاد	أقوم بشراء كميات أكثر من المعتاد	أقوم بشراء كميات أكثر من المعتاد	لم تتغير إطلاقاً	المرة الأولى التي أقوم بها	تقريبا نفس الشيء	أقل من ذي قبل	أكثر من ذي قبل	أكثر من المعتاد	كالمعتاد	أكثر من المعتاد	أكثر من المعتاد	أقل من المعتاد	أكثر من المعتاد	أكثر من المعتاد	أقل من المعتاد	أقل من المعتاد	أقل من المعتاد	كالمعتاد	أقل من المعتاد	أقل من المعتاد	أكثر من المعتاد	أكثر من المعتاد	أكثر من المعتاد	كالمعتاد	كالمعتاد	نعم	نعم	نعم	نعم	نعم	نعم	لا	لا	لا	لا	لا
186	الأردن	أنثى	18-25	البكلوريوس	أسرة كبيرة	أعزب	5	طالب	لا	لقد زادت عدد مرات ذهابي للتسوق	لقد زادت عدد مرات ذهابي للتسوق	لقد زادت عدد مرات ذهابي للتسوق	أقوم بالتسوق بنفس الكميات التي اعتدت على شرائها قبل الجائحة	أقوم بالتسوق بنفس الكميات التي اعتدت على شرائها قبل الجائحة	أقوم بالتسوق بنفس الكميات التي اعتدت على شرائها قبل الجائحة	لم تتغير إطلاقاً	لم تتغير إطلاقاً	لم تتغير إطلاقاً	لم تتغير إطلاقاً	أقل من ذي قبل	كالمعتاد	كالمعتاد	كالمعتاد	أقل من المعتاد	كالمعتاد	أكثر من المعتاد	كالمعتاد	كالمعتاد	كالمعتاد	أقل من المعتاد	أكثر من المعتاد	أقل من المعتاد	أقل من المعتاد	أقل من المعتاد	أكثر من المعتاد	كالمعتاد	كالمعتاد	أكثر من المعتاد	لا	لا	لا	لا	لا	لا	لا	لا	لا	لا	لا
187	الأردن	ذكر	18-25	البكلوريوس	في منزل مع والديّ	أعزب	5	طالب	لا	أذهب للتسوق بشكل أقل من المعتاد	أذهب للتسوق بشكل أقل من المعتاد	أذهب للتسوق بشكل أقل من المعتاد	أقوم بشراء كميات أقل من المعتاد	أقوم بشراء كميات أقل من المعتاد	أقوم بشراء كميات أقل من المعتاد	تقريبا نفس الشيء	أكثر من ذي قبل	تقريبا نفس الشيء	أكثر من ذي قبل	تقريبا نفس الشيء	أكثر من المعتاد	كالمعتاد	أكثر من المعتاد	كالمعتاد	أكثر من المعتاد	كالمعتاد	أكثر من المعتاد	كالمعتاد	أكثر من المعتاد	كالمعتاد	أكثر من المعتاد	كالمعتاد	كالمعتاد	أكثر من المعتاد	أكثر من المعتاد	أكثر من المعتاد	أكثر من المعتاد	كالمعتاد	نعم	لا	نعم	لا	نعم	لا	نعم	لا	نعم	لا	نعم
188	الأردن	أنثى	18-25	البكلوريوس	في منزل مع والديّ	أعزب	3	طالب	لا	أذهب للتسوق بشكل أقل من المعتاد	أذهب للتسوق بشكل أقل من المعتاد	أذهب للتسوق بشكل أقل من المعتاد	أقوم بشراء كميات أقل من المعتاد	أقوم بشراء كميات أقل من المعتاد	أقوم بشراء كميات أقل من المعتاد	أقل من ذي قبل	أقل من ذي قبل	أقل من ذي قبل	المرة الأولى التي أقوم بها	المرة الأولى التي أقوم بها	أقل من المعتاد	أقل من المعتاد	أقل من المعتاد	كالمعتاد	أقل من المعتاد	أقل من المعتاد	أقل من المعتاد	أقل من المعتاد	أقل من المعتاد	أقل من المعتاد	أقل من المعتاد	أكثر من المعتاد	أكثر من المعتاد	أكثر من المعتاد	كالمعتاد	كالمعتاد	أكثر من المعتاد	أكثر من المعتاد	نعم	نعم	نعم	لا	لا	لا	لا	لا	لا	لا	لا
189	الأردن	ذكر	26-45	البكلوريوس	في منزل مع والديّ	أعزب	4	أعمل بدوام مدفوع الأجر (بدوام كامل أو بدوام جزئي)	لا	أذهب للتسوق بشكل أقل من المعتاد	أذهب للتسوق بشكل أقل من المعتاد	أذهب للتسوق بشكل أقل من المعتاد	أقوم بالتسوق بنفس الكميات التي اعتدت على شرائها قبل الجائحة	أقوم بالتسوق بنفس الكميات التي اعتدت على شرائها قبل الجائحة	أقوم بالتسوق بنفس الكميات التي اعتدت على شرائها قبل الجائحة	لم تتغير إطلاقاً	لم تتغير إطلاقاً	لم تتغير إطلاقاً	لم تتغير إطلاقاً	لم تتغير إطلاقاً	كالمعتاد	كالمعتاد	أكثر من المعتاد	أقل من المعتاد	كالمعتاد	أكثر من المعتاد	كالمعتاد	أكثر من المعتاد	كالمعتاد	كالمعتاد	كالمعتاد	كالمعتاد	كالمعتاد	كالمعتاد	كالمعتاد	كالمعتاد	كالمعتاد	كالمعتاد	لا	لا	لا	لا	لا	لا	لا	لا	لا	لا	لا
190	الأردن	أنثى	18-25	البكلوريوس	في منزل مع والديّ	أعزب	5	طالب	لا	أذهب للتسوق بشكل أقل من المعتاد	أذهب للتسوق بشكل أقل من المعتاد	أذهب للتسوق بشكل أقل من المعتاد	أقوم بشراء كميات أقل من المعتاد	أقوم بشراء كميات أقل من المعتاد	أقوم بشراء كميات أقل من المعتاد	تقريبا نفس الشيء	تقريبا نفس الشيء	أكثر من ذي قبل	أكثر من ذي قبل	المرة الأولى التي أقوم بها	كالمعتاد	كالمعتاد	أقل من المعتاد	أكثر من المعتاد	كالمعتاد	كالمعتاد	كالمعتاد	أكثر من المعتاد	كالمعتاد	أكثر من المعتاد	أقل من المعتاد	أكثر من المعتاد	أكثر من المعتاد	أكثر من المعتاد	أقل من المعتاد	كالمعتاد	كالمعتاد	كالمعتاد	نعم	نعم	نعم	نعم	لا	نعم	نعم	لا	لا	لا	لا
191	الأردن	أنثى	18-25	البكلوريوس	في منزل مع والديّ	أعزب	5	طالب	لا	أذهب للتسوق كما كنت معتاداً على ذلك قبل فترة الحجر المنزلي	أذهب للتسوق كما كنت معتاداً على ذلك قبل فترة الحجر المنزلي	أذهب للتسوق كما كنت معتاداً على ذلك قبل فترة الحجر المنزلي	أقوم بالتسوق بنفس الكميات التي اعتدت على شرائها قبل الجائحة	أقوم بالتسوق بنفس الكميات التي اعتدت على شرائها قبل الجائحة	أقوم بالتسوق بنفس الكميات التي اعتدت على شرائها قبل الجائحة	أكثر من ذي قبل	أكثر من ذي قبل	تقريبا نفس الشيء	لم تتغير إطلاقاً	أقل من ذي قبل	أكثر من المعتاد	كالمعتاد	أكثر من المعتاد	أقل من المعتاد	كالمعتاد	أكثر من المعتاد	كالمعتاد	أكثر من المعتاد	كالمعتاد	أكثر من المعتاد	أكثر من المعتاد	أقل من المعتاد	أقل من المعتاد	أقل من المعتاد	كالمعتاد	كالمعتاد	كالمعتاد	كالمعتاد	نعم	نعم	نعم	نعم	لا	لا	نعم	نعم	لا	لا	لا
192	الأردن	أنثى	18-25	البكلوريوس	أسرة كبيرة	أعزب	6	طالب	لا	أذهب للتسوق بشكل أقل من المعتاد	أذهب للتسوق بشكل أقل من المعتاد	أذهب للتسوق بشكل أقل من المعتاد	أقوم بالتسوق بنفس الكميات التي اعتدت على شرائها قبل الجائحة	أقوم بالتسوق بنفس الكميات التي اعتدت على شرائها قبل الجائحة	أقوم بالتسوق بنفس الكميات التي اعتدت على شرائها قبل الجائحة	لم تتغير إطلاقاً	لم تتغير إطلاقاً	لم تتغير إطلاقاً	لم تتغير إطلاقاً	أكثر من ذي قبل	كالمعتاد	كالمعتاد	كالمعتاد	أقل من المعتاد	كالمعتاد	كالمعتاد	كالمعتاد	كالمعتاد	كالمعتاد	كالمعتاد	كالمعتاد	كالمعتاد	كالمعتاد	أكثر من المعتاد	كالمعتاد	أكثر من المعتاد	أكثر من المعتاد	أكثر من المعتاد	نعم	نعم	نعم	نعم	نعم	نعم	نعم	لا	لا	لا	لا
193	الأردن	ذكر	18-25	البكلوريوس	في منزل مع والديّ	أعزب	2	طالب	لا	أذهب للتسوق بشكل أقل من المعتاد	أذهب للتسوق بشكل أقل من المعتاد	أذهب للتسوق بشكل أقل من المعتاد	أقوم بشراء كميات أقل من المعتاد	أقوم بشراء كميات أقل من المعتاد	أقوم بشراء كميات أقل من المعتاد	لم تتغير إطلاقاً	المرة الأولى التي أقوم بها	المرة الأولى التي أقوم بها	لم تتغير إطلاقاً	المرة الأولى التي أقوم بها	أقل من المعتاد	كالمعتاد	كالمعتاد	أقل من المعتاد	أقل من المعتاد	أقل من المعتاد	أقل من المعتاد	كالمعتاد	أقل من المعتاد	كالمعتاد	أقل من المعتاد	كالمعتاد	كالمعتاد	أقل من المعتاد	أقل من المعتاد	أقل من المعتاد	أقل من المعتاد	كالمعتاد	نعم	نعم	لا	نعم	نعم	نعم	نعم	لا	نعم	نعم	نعم
194	الأردن	ذكر	46-65	البكلوريوس	متزوج ولدي أطفال	متزوج	3	أعمل بدوام مدفوع الأجر (بدوام كامل أو بدوام جزئي)	لا	أذهب للتسوق كما كنت معتاداً على ذلك قبل فترة الحجر المنزلي	أذهب للتسوق كما كنت معتاداً على ذلك قبل فترة الحجر المنزلي	أذهب للتسوق كما كنت معتاداً على ذلك قبل فترة الحجر المنزلي	أقوم بالتسوق بنفس الكميات التي اعتدت على شرائها قبل الجائحة	أقوم بالتسوق بنفس الكميات التي اعتدت على شرائها قبل الجائحة	أقوم بالتسوق بنفس الكميات التي اعتدت على شرائها قبل الجائحة	لم تتغير إطلاقاً	لم تتغير إطلاقاً	لم تتغير إطلاقاً	لم تتغير إطلاقاً	لم تتغير إطلاقاً	كالمعتاد	كالمعتاد	كالمعتاد	كالمعتاد	كالمعتاد	كالمعتاد	كالمعتاد	كالمعتاد	كالمعتاد	كالمعتاد	كالمعتاد	كالمعتاد	كالمعتاد	كالمعتاد	كالمعتاد	كالمعتاد	كالمعتاد	كالمعتاد	لا	لا	لا	لا	لا	لا	لا	لا	لا	لا	لا
195	الأردن	أنثى	26-45	البكلوريوس	متزوج ولدي أطفال	متزوج	3	ربة منزل	لا	أذهب للتسوق كما كنت معتاداً على ذلك قبل فترة الحجر المنزلي	أذهب للتسوق كما كنت معتاداً على ذلك قبل فترة الحجر المنزلي	أذهب للتسوق كما كنت معتاداً على ذلك قبل فترة الحجر المنزلي	أقوم بالتسوق بنفس الكميات التي اعتدت على شرائها قبل الجائحة	أقوم بالتسوق بنفس الكميات التي اعتدت على شرائها قبل الجائحة	أقوم بالتسوق بنفس الكميات التي اعتدت على شرائها قبل الجائحة	لم تتغير إطلاقاً	لم تتغير إطلاقاً	لم تتغير إطلاقاً	لم تتغير إطلاقاً	لم تتغير إطلاقاً	كالمعتاد	كالمعتاد	كالمعتاد	كالمعتاد	كالمعتاد	كالمعتاد	كالمعتاد	كالمعتاد	كالمعتاد	كالمعتاد	كالمعتاد	كالمعتاد	كالمعتاد	كالمعتاد	كالمعتاد	كالمعتاد	كالمعتاد	كالمعتاد	لا	لا	لا	لا	لا	لا	لا	لا	لا	لا	لا
196	الإمارات	ذكر	18-25	البكلوريوس	أسرة كبيرة	أعزب	5	طالب	لا	أذهب للتسوق كما كنت معتاداً على ذلك قبل فترة الحجر المنزلي	أذهب للتسوق كما كنت معتاداً على ذلك قبل فترة الحجر المنزلي	أذهب للتسوق كما كنت معتاداً على ذلك قبل فترة الحجر المنزلي	أقوم بشراء كميات أكثر من المعتاد	أقوم بشراء كميات أكثر من المعتاد	أقوم بشراء كميات أكثر من المعتاد	المرة الأولى التي أقوم بها	أقل من ذي قبل	لم تتغير إطلاقاً	المرة الأولى التي أقوم بها	أقل من ذي قبل	أقل من المعتاد	أكثر من المعتاد	أكثر من المعتاد	أقل من المعتاد	أكثر من المعتاد	كالمعتاد	كالمعتاد	كالمعتاد	كالمعتاد	كالمعتاد	أقل من المعتاد	أكثر من المعتاد	أقل من المعتاد	أقل من المعتاد	أقل من المعتاد	أكثر من المعتاد	أكثر من المعتاد	أكثر من المعتاد	نعم	لا	نعم	نعم	نعم	لا	نعم	نعم	نعم	نعم	نعم
197	الأردن	أنثى	26-45	البكلوريوس	في منزل مع والديّ	أعزب	2	أعمل بدوام مدفوع الأجر (بدوام كامل أو بدوام جزئي)	نعم	لقد زادت عدد مرات ذهابي للتسوق	لقد زادت عدد مرات ذهابي للتسوق	لقد زادت عدد مرات ذهابي للتسوق	أقوم بشراء كميات أكثر من المعتاد	أقوم بشراء كميات أكثر من المعتاد	أقوم بشراء كميات أكثر من المعتاد	المرة الأولى التي أقوم بها	تقريبا نفس الشيء	أكثر من ذي قبل	تقريبا نفس الشيء	أكثر من ذي قبل	أكثر من المعتاد	كالمعتاد	كالمعتاد	كالمعتاد	أكثر من المعتاد	أكثر من المعتاد	أقل من المعتاد	أكثر من المعتاد	أكثر من المعتاد	كالمعتاد	كالمعتاد	أقل من المعتاد	كالمعتاد	أكثر من المعتاد	أكثر من المعتاد	كالمعتاد	كالمعتاد	كالمعتاد	نعم	نعم	نعم	نعم	لا	نعم	نعم	نعم	لا	لا	لا
198	الأردن	أنثى	18-25	البكلوريوس	في منزل مع والديّ	أعزب	3	طالب	لا	أذهب للتسوق كما كنت معتاداً على ذلك قبل فترة الحجر المنزلي	أذهب للتسوق كما كنت معتاداً على ذلك قبل فترة الحجر المنزلي	أذهب للتسوق كما كنت معتاداً على ذلك قبل فترة الحجر المنزلي	أقوم بالتسوق بنفس الكميات التي اعتدت على شرائها قبل الجائحة	أقوم بالتسوق بنفس الكميات التي اعتدت على شرائها قبل الجائحة	أقوم بالتسوق بنفس الكميات التي اعتدت على شرائها قبل الجائحة	لم تتغير إطلاقاً	لم تتغير إطلاقاً	لم تتغير إطلاقاً	لم تتغير إطلاقاً	لم تتغير إطلاقاً	كالمعتاد	كالمعتاد	كالمعتاد	كالمعتاد	كالمعتاد	كالمعتاد	كالمعتاد	كالمعتاد	كالمعتاد	كالمعتاد	كالمعتاد	كالمعتاد	كالمعتاد	كالمعتاد	كالمعتاد	كالمعتاد	كالمعتاد	كالمعتاد	لا	لا	لا	لا	لا	لا	لا	لا	لا	لا	لا
199	الأردن	أنثى	18-25	البكلوريوس	متزوج ولدي أطفال	متزوج	3	أعمل بدوام مدفوع الأجر (بدوام كامل أو بدوام جزئي)	نعم	أذهب للتسوق بشكل أقل من المعتاد	أذهب للتسوق بشكل أقل من المعتاد	أذهب للتسوق بشكل أقل من المعتاد	أقوم بشراء كميات أكثر من المعتاد	أقوم بشراء كميات أكثر من المعتاد	أقوم بشراء كميات أكثر من المعتاد	أقل من ذي قبل	أكثر من ذي قبل	أقل من ذي قبل	أقل من ذي قبل	أقل من ذي قبل	أكثر من المعتاد	أكثر من المعتاد	أكثر من المعتاد	أقل من المعتاد	أقل من المعتاد	كالمعتاد	أكثر من المعتاد	أقل من المعتاد	أقل من المعتاد	كالمعتاد	كالمعتاد	أقل من المعتاد	أقل من المعتاد	أقل من المعتاد	أكثر من المعتاد	أكثر من المعتاد	أكثر من المعتاد	أكثر من المعتاد	لا	نعم	نعم	نعم	لا	نعم	لا	لا	لا	لا	لا
200	مصر	ذكر	18-25	البكلوريوس	في سكن مع صديق أو مجموعة من الأصدقاء	أعزب	3	طالب	لا	أذهب للتسوق كما كنت معتاداً على ذلك قبل فترة الحجر المنزلي	أذهب للتسوق كما كنت معتاداً على ذلك قبل فترة الحجر المنزلي	أذهب للتسوق كما كنت معتاداً على ذلك قبل فترة الحجر المنزلي	أقوم بالتسوق بنفس الكميات التي اعتدت على شرائها قبل الجائحة	أقوم بالتسوق بنفس الكميات التي اعتدت على شرائها قبل الجائحة	أقوم بالتسوق بنفس الكميات التي اعتدت على شرائها قبل الجائحة	تقريبا نفس الشيء	أقل من ذي قبل	تقريبا نفس الشيء	أقل من ذي قبل	أقل من ذي قبل	كالمعتاد	كالمعتاد	كالمعتاد	كالمعتاد	أقل من المعتاد	أقل من المعتاد	كالمعتاد	كالمعتاد	أكثر من المعتاد	كالمعتاد	كالمعتاد	كالمعتاد	كالمعتاد	كالمعتاد	كالمعتاد	كالمعتاد	كالمعتاد	كالمعتاد	نعم	نعم	نعم	نعم	لا	لا	نعم	نعم	نعم	لا	نعم
201	مصر	ذكر	18-25	البكلوريوس	في سكن مع صديق أو مجموعة من الأصدقاء	أعزب	4	طالب	لا	أذهب للتسوق بشكل أقل من المعتاد	أذهب للتسوق بشكل أقل من المعتاد	أذهب للتسوق بشكل أقل من المعتاد	أقوم بالتسوق بنفس الكميات التي اعتدت على شرائها قبل الجائحة	أقوم بالتسوق بنفس الكميات التي اعتدت على شرائها قبل الجائحة	أقوم بالتسوق بنفس الكميات التي اعتدت على شرائها قبل الجائحة	أقل من ذي قبل	أقل من ذي قبل	أقل من ذي قبل	أقل من ذي قبل	أقل من ذي قبل	كالمعتاد	كالمعتاد	كالمعتاد	كالمعتاد	كالمعتاد	كالمعتاد	كالمعتاد	كالمعتاد	كالمعتاد	كالمعتاد	كالمعتاد	كالمعتاد	كالمعتاد	كالمعتاد	كالمعتاد	كالمعتاد	كالمعتاد	كالمعتاد	نعم	نعم	نعم	نعم	نعم	نعم	نعم	نعم	نعم	نعم	نعم
202	العراق	ذكر	18-25	البكلوريوس	في منزل مع والديّ	أعزب	6	أعمل بدوام مدفوع الأجر (بدوام كامل أو بدوام جزئي)	نعم	أذهب للتسوق بشكل أقل من المعتاد	أذهب للتسوق بشكل أقل من المعتاد	أذهب للتسوق بشكل أقل من المعتاد	أقوم بالتسوق بنفس الكميات التي اعتدت على شرائها قبل الجائحة	أقوم بالتسوق بنفس الكميات التي اعتدت على شرائها قبل الجائحة	أقوم بالتسوق بنفس الكميات التي اعتدت على شرائها قبل الجائحة	تقريبا نفس الشيء	تقريبا نفس الشيء	أقل من ذي قبل	لم تتغير إطلاقاً	المرة الأولى التي أقوم بها	كالمعتاد	كالمعتاد	كالمعتاد	كالمعتاد	أقل من المعتاد	كالمعتاد	أقل من المعتاد	كالمعتاد	كالمعتاد	أقل من المعتاد	كالمعتاد	أكثر من المعتاد	أقل من المعتاد	أكثر من المعتاد	أقل من المعتاد	أكثر من المعتاد	أقل من المعتاد	أكثر من المعتاد	نعم	نعم	لا	نعم	نعم	نعم	نعم	نعم	نعم	لا	لا
203	العراق	ذكر	18-25	البكلوريوس	في منزل مع والديّ	أعزب	5	طالب	لا	أذهب للتسوق بشكل أقل من المعتاد	أذهب للتسوق بشكل أقل من المعتاد	أذهب للتسوق بشكل أقل من المعتاد	أقوم بشراء كميات أقل من المعتاد	أقوم بشراء كميات أقل من المعتاد	أقوم بشراء كميات أقل من المعتاد	لم تتغير إطلاقاً	المرة الأولى التي أقوم بها	أقل من ذي قبل	تقريبا نفس الشيء	أكثر من ذي قبل	أقل من المعتاد	أقل من المعتاد	أقل من المعتاد	أقل من المعتاد	كالمعتاد	كالمعتاد	كالمعتاد	كالمعتاد	أكثر من المعتاد	أقل من المعتاد	كالمعتاد	كالمعتاد	كالمعتاد	أكثر من المعتاد	كالمعتاد	كالمعتاد	كالمعتاد	أقل من المعتاد	نعم	نعم	لا	نعم	نعم	نعم	لا	نعم	لا	نعم	نعم
204	العراق	ذكر	18-25	البكلوريوس	في منزل مع والديّ	أعزب	5	طالب	لا	أذهب للتسوق بشكل أقل من المعتاد	أذهب للتسوق بشكل أقل من المعتاد	أذهب للتسوق بشكل أقل من المعتاد	أقوم بشراء كميات أقل من المعتاد	أقوم بشراء كميات أقل من المعتاد	أقوم بشراء كميات أقل من المعتاد	تقريبا نفس الشيء	تقريبا نفس الشيء	تقريبا نفس الشيء	تقريبا نفس الشيء	تقريبا نفس الشيء	أكثر من المعتاد	أكثر من المعتاد	أكثر من المعتاد	أكثر من المعتاد	أكثر من المعتاد	أكثر من المعتاد	أكثر من المعتاد	أكثر من المعتاد	أكثر من المعتاد	أقل من المعتاد	أقل من المعتاد	أقل من المعتاد	أقل من المعتاد	أقل من المعتاد	أقل من المعتاد	أقل من المعتاد	أقل من المعتاد	أقل من المعتاد	لا	لا	لا	نعم	لا	لا	لا	لا	لا	لا	لا
205	الأردن	أنثى	46-65	البكلوريوس	متزوج ولدي أطفال	أرمل	4	ربة منزل	لا	أذهب للتسوق بشكل أقل من المعتاد	أذهب للتسوق بشكل أقل من المعتاد	أذهب للتسوق بشكل أقل من المعتاد	أقوم بشراء كميات أقل من المعتاد	أقوم بشراء كميات أقل من المعتاد	أقوم بشراء كميات أقل من المعتاد	تقريبا نفس الشيء	المرة الأولى التي أقوم بها	تقريبا نفس الشيء	لم تتغير إطلاقاً	المرة الأولى التي أقوم بها	كالمعتاد	كالمعتاد	كالمعتاد	أقل من المعتاد	أقل من المعتاد	أكثر من المعتاد	كالمعتاد	كالمعتاد	كالمعتاد	كالمعتاد	أكثر من المعتاد	أقل من المعتاد	كالمعتاد	أقل من المعتاد	كالمعتاد	كالمعتاد	أقل من المعتاد	كالمعتاد	نعم	نعم	نعم	لا	لا	لا	لا	لا	لا	لا	لا
206	الأردن	أنثى	18-25	البكلوريوس	في منزل مع والديّ	أعزب	3	أعمل بدوام مدفوع الأجر (بدوام كامل أو بدوام جزئي)	لا	أذهب للتسوق بشكل أقل من المعتاد	أذهب للتسوق بشكل أقل من المعتاد	أذهب للتسوق بشكل أقل من المعتاد	أقوم بالتسوق بنفس الكميات التي اعتدت على شرائها قبل الجائحة	أقوم بالتسوق بنفس الكميات التي اعتدت على شرائها قبل الجائحة	أقوم بالتسوق بنفس الكميات التي اعتدت على شرائها قبل الجائحة	لم تتغير إطلاقاً	لم تتغير إطلاقاً	أقل من ذي قبل	لم تتغير إطلاقاً	أقل من ذي قبل	أكثر من المعتاد	كالمعتاد	أكثر من المعتاد	أقل من المعتاد	أقل من المعتاد	أقل من المعتاد	أكثر من المعتاد	أقل من المعتاد	كالمعتاد	أكثر من المعتاد	كالمعتاد	أقل من المعتاد	أقل من المعتاد	أقل من المعتاد	أكثر من المعتاد	كالمعتاد	كالمعتاد	كالمعتاد	نعم	نعم	لا	نعم	لا	نعم	لا	لا	لا	لا	لا
207	العراق	ذكر	18-25	البكلوريوس	في منزل مع والديّ	أعزب	4	أعمل بدوام مدفوع الأجر (بدوام كامل أو بدوام جزئي)	نعم	أذهب للتسوق بشكل أقل من المعتاد	أذهب للتسوق بشكل أقل من المعتاد	أذهب للتسوق بشكل أقل من المعتاد	أقوم بالتسوق بنفس الكميات التي اعتدت على شرائها قبل الجائحة	أقوم بالتسوق بنفس الكميات التي اعتدت على شرائها قبل الجائحة	أقوم بالتسوق بنفس الكميات التي اعتدت على شرائها قبل الجائحة	تقريبا نفس الشيء	تقريبا نفس الشيء	تقريبا نفس الشيء	تقريبا نفس الشيء	تقريبا نفس الشيء	كالمعتاد	كالمعتاد	كالمعتاد	كالمعتاد	كالمعتاد	كالمعتاد	كالمعتاد	كالمعتاد	كالمعتاد	كالمعتاد	كالمعتاد	كالمعتاد	كالمعتاد	كالمعتاد	كالمعتاد	كالمعتاد	كالمعتاد	كالمعتاد	نعم	نعم	لا	لا	لا	نعم	نعم	لا	لا	لا	لا
208	العراق	ذكر	18-25	البكلوريوس	أسرة كبيرة	أعزب	5	طالب	لا	أذهب للتسوق بشكل أقل من المعتاد	أذهب للتسوق بشكل أقل من المعتاد	أذهب للتسوق بشكل أقل من المعتاد	أقوم بشراء كميات أقل من المعتاد	أقوم بشراء كميات أقل من المعتاد	أقوم بشراء كميات أقل من المعتاد	تقريبا نفس الشيء	أكثر من ذي قبل	تقريبا نفس الشيء	أقل من ذي قبل	أكثر من ذي قبل	أقل من المعتاد	كالمعتاد	كالمعتاد	أقل من المعتاد	كالمعتاد	أكثر من المعتاد	أقل من المعتاد	كالمعتاد	أكثر من المعتاد	أكثر من المعتاد	أكثر من المعتاد	أقل من المعتاد	كالمعتاد	أكثر من المعتاد	أقل من المعتاد	كالمعتاد	أكثر من المعتاد	أقل من المعتاد	نعم	نعم	نعم	لا	نعم	نعم	نعم	نعم	نعم	نعم	لا
209	العراق	ذكر	18-25	البكلوريوس	في منزل مع والديّ	أعزب	5	طالب	لا	أذهب للتسوق بشكل أقل من المعتاد	أذهب للتسوق بشكل أقل من المعتاد	أذهب للتسوق بشكل أقل من المعتاد	أقوم بالتسوق بنفس الكميات التي اعتدت على شرائها قبل الجائحة	أقوم بالتسوق بنفس الكميات التي اعتدت على شرائها قبل الجائحة	أقوم بالتسوق بنفس الكميات التي اعتدت على شرائها قبل الجائحة	لم تتغير إطلاقاً	أقل من ذي قبل	لم تتغير إطلاقاً	لم تتغير إطلاقاً	أكثر من ذي قبل	كالمعتاد	كالمعتاد	كالمعتاد	أكثر من المعتاد	كالمعتاد	كالمعتاد	كالمعتاد	كالمعتاد	كالمعتاد	أقل من المعتاد	كالمعتاد	أقل من المعتاد	أقل من المعتاد	أكثر من المعتاد	كالمعتاد	كالمعتاد	كالمعتاد	كالمعتاد	نعم	نعم	لا	نعم	نعم	نعم	نعم	لا	لا	لا	لا
210	العراق	أنثى	26-45	الماجستير	في منزل مع والديّ	أعزب	4	لا اعمل ولكنني ابحث عن عمل	لا	أذهب للتسوق بشكل أقل من المعتاد	أذهب للتسوق بشكل أقل من المعتاد	أذهب للتسوق بشكل أقل من المعتاد	أقوم بالتسوق بنفس الكميات التي اعتدت على شرائها قبل الجائحة	أقوم بالتسوق بنفس الكميات التي اعتدت على شرائها قبل الجائحة	أقوم بالتسوق بنفس الكميات التي اعتدت على شرائها قبل الجائحة	أقل من ذي قبل	لم تتغير إطلاقاً	لم تتغير إطلاقاً	لم تتغير إطلاقاً	لم تتغير إطلاقاً	أكثر من المعتاد	كالمعتاد	أكثر من المعتاد	أقل من المعتاد	أقل من المعتاد	أقل من المعتاد	كالمعتاد	أقل من المعتاد	أقل من المعتاد	أقل من المعتاد	كالمعتاد	أقل من المعتاد	أقل من المعتاد	أقل من المعتاد	كالمعتاد	كالمعتاد	كالمعتاد	أقل من المعتاد	لا	لا	لا	لا	لا	لا	لا	لا	لا	لا	لا
211	مصر	ذكر	18-25	البكلوريوس	في سكن مع صديق أو مجموعة من الأصدقاء	أعزب	4	طالب	لا	أذهب للتسوق بشكل أقل من المعتاد	أذهب للتسوق بشكل أقل من المعتاد	أذهب للتسوق بشكل أقل من المعتاد	أقوم بشراء كميات أكثر من المعتاد	أقوم بشراء كميات أكثر من المعتاد	أقوم بشراء كميات أكثر من المعتاد	تقريبا نفس الشيء	أكثر من ذي قبل	لم تتغير إطلاقاً	أقل من ذي قبل	أكثر من ذي قبل	أكثر من المعتاد	كالمعتاد	أكثر من المعتاد	أقل من المعتاد	أقل من المعتاد	أقل من المعتاد	أكثر من المعتاد	أقل من المعتاد	أقل من المعتاد	أكثر من المعتاد	كالمعتاد	أقل من المعتاد	أقل من المعتاد	أقل من المعتاد	أكثر من المعتاد	أكثر من المعتاد	أكثر من المعتاد	كالمعتاد	لا	لا	لا	لا	لا	لا	لا	لا	لا	لا	لا
212	العراق	أنثى	18-25	البكلوريوس	في منزل مع والديّ	أعزب	٤ اشخاص	طالب	لا	أذهب للتسوق بشكل أقل من المعتاد	أذهب للتسوق بشكل أقل من المعتاد	أذهب للتسوق بشكل أقل من المعتاد	أقوم بالتسوق بنفس الكميات التي اعتدت على شرائها قبل الجائحة	أقوم بالتسوق بنفس الكميات التي اعتدت على شرائها قبل الجائحة	أقوم بالتسوق بنفس الكميات التي اعتدت على شرائها قبل الجائحة	تقريبا نفس الشيء	لم تتغير إطلاقاً	تقريبا نفس الشيء	لم تتغير إطلاقاً	لم تتغير إطلاقاً	كالمعتاد	كالمعتاد	أقل من المعتاد	أقل من المعتاد	كالمعتاد	كالمعتاد	أقل من المعتاد	كالمعتاد	أقل من المعتاد	كالمعتاد	أقل من المعتاد	أقل من المعتاد	أقل من المعتاد	كالمعتاد	كالمعتاد	أكثر من المعتاد	كالمعتاد	كالمعتاد	نعم	نعم	نعم	نعم	لا	لا	نعم	لا	لا	لا	لا
213	العراق	ذكر	18-25	البكلوريوس	أسرة كبيرة	أعزب	4	أعمل بدوام مدفوع الأجر (بدوام كامل أو بدوام جزئي)	نعم	أذهب للتسوق بشكل أقل من المعتاد	أذهب للتسوق بشكل أقل من المعتاد	أذهب للتسوق بشكل أقل من المعتاد	أقوم بشراء كميات أكثر من المعتاد	أقوم بشراء كميات أكثر من المعتاد	أقوم بشراء كميات أكثر من المعتاد	تقريبا نفس الشيء	أقل من ذي قبل	أقل من ذي قبل	أقل من ذي قبل	أقل من ذي قبل	أكثر من المعتاد	كالمعتاد	كالمعتاد	أقل من المعتاد	أقل من المعتاد	أقل من المعتاد	كالمعتاد	كالمعتاد	كالمعتاد	كالمعتاد	كالمعتاد	أقل من المعتاد	أقل من المعتاد	أقل من المعتاد	كالمعتاد	أقل من المعتاد	كالمعتاد	أكثر من المعتاد	لا	لا	لا	لا	لا	لا	لا	لا	لا	لا	لا
214	العراق	أنثى	18-25	الثانوية	في منزل مع والديّ	أعزب	اربعة اشخاص	طالب	لا	أذهب للتسوق بشكل أقل من المعتاد	أذهب للتسوق بشكل أقل من المعتاد	أذهب للتسوق بشكل أقل من المعتاد	حسب الحاجة	حسب الحاجة	حسب الحاجة	تقريبا نفس الشيء	تقريبا نفس الشيء	لم تتغير إطلاقاً	لم تتغير إطلاقاً	أقل من ذي قبل	أكثر من المعتاد	كالمعتاد	كالمعتاد	أقل من المعتاد	كالمعتاد	كالمعتاد	كالمعتاد	كالمعتاد	كالمعتاد	أقل من المعتاد	كالمعتاد	أقل من المعتاد	أقل من المعتاد	أقل من المعتاد	أكثر من المعتاد	كالمعتاد	أكثر من المعتاد	أقل من المعتاد	نعم	نعم	نعم	نعم	لا	نعم	نعم	لا	لا	لا	لا
215	الأردن	أنثى	26-45	البكلوريوس	متزوج ولدي أطفال	متزوج	2	أعمل بدوام مدفوع الأجر (بدوام كامل أو بدوام جزئي)	لا	أذهب للتسوق بشكل أقل من المعتاد	أذهب للتسوق بشكل أقل من المعتاد	أذهب للتسوق بشكل أقل من المعتاد	أقوم بشراء كميات أكثر من المعتاد	أقوم بشراء كميات أكثر من المعتاد	أقوم بشراء كميات أكثر من المعتاد	تقريبا نفس الشيء	تقريبا نفس الشيء	تقريبا نفس الشيء	تقريبا نفس الشيء	لم تتغير إطلاقاً	أكثر من المعتاد	كالمعتاد	أكثر من المعتاد	كالمعتاد	أقل من المعتاد	كالمعتاد	كالمعتاد	أقل من المعتاد	أقل من المعتاد	أقل من المعتاد	أكثر من المعتاد	أقل من المعتاد	أقل من المعتاد	أكثر من المعتاد	أكثر من المعتاد	أكثر من المعتاد	أكثر من المعتاد	أكثر من المعتاد	لا	لا	لا	لا	لا	لا	لا	لا	لا	لا	لا
216	كندا	ذكر	18-25	الثانوية	أسرة مكونة من شخص واحد	أعزب	1	طالب	لا	أذهب للتسوق بشكل أقل من المعتاد	أذهب للتسوق بشكل أقل من المعتاد	أذهب للتسوق بشكل أقل من المعتاد	أقوم بالتسوق بنفس الكميات التي اعتدت على شرائها قبل الجائحة	أقوم بالتسوق بنفس الكميات التي اعتدت على شرائها قبل الجائحة	أقوم بالتسوق بنفس الكميات التي اعتدت على شرائها قبل الجائحة	تقريبا نفس الشيء	تقريبا نفس الشيء	تقريبا نفس الشيء	تقريبا نفس الشيء	أكثر من ذي قبل	كالمعتاد	كالمعتاد	كالمعتاد	كالمعتاد	كالمعتاد	كالمعتاد	كالمعتاد	كالمعتاد	كالمعتاد	كالمعتاد	كالمعتاد	كالمعتاد	كالمعتاد	كالمعتاد	كالمعتاد	كالمعتاد	كالمعتاد	كالمعتاد	نعم	لا	لا	لا	لا	لا	لا	لا	لا	لا	لا
217	عراق	ذكر	46-65	البكلوريوس	متزوج ولدي أطفال	متزوج	أربعة اشخاص	متقاعد/ ة	لا	أذهب للتسوق بشكل أقل من المعتاد	أذهب للتسوق بشكل أقل من المعتاد	أذهب للتسوق بشكل أقل من المعتاد	أقوم بالتسوق بنفس الكميات التي اعتدت على شرائها قبل الجائحة	أقوم بالتسوق بنفس الكميات التي اعتدت على شرائها قبل الجائحة	أقوم بالتسوق بنفس الكميات التي اعتدت على شرائها قبل الجائحة	تقريبا نفس الشيء	أقل من ذي قبل	لم تتغير إطلاقاً	لم تتغير إطلاقاً	أقل من ذي قبل	أكثر من المعتاد	كالمعتاد	كالمعتاد	أقل من المعتاد	كالمعتاد	كالمعتاد	كالمعتاد	أقل من المعتاد	كالمعتاد	أقل من المعتاد	كالمعتاد	أقل من المعتاد	أقل من المعتاد	أقل من المعتاد	أكثر من المعتاد	كالمعتاد	أقل من المعتاد	أكثر من المعتاد	نعم	نعم	نعم	نعم	لا	نعم	نعم	لا	لا	لا	لا
218	العراق	أنثى	46-65	البكلوريوس	أسرة كبيرة	متزوج	4	أعمل بدوام مدفوع الأجر (بدوام كامل أو بدوام جزئي)	لا	أذهب للتسوق بشكل أقل من المعتاد	أذهب للتسوق بشكل أقل من المعتاد	أذهب للتسوق بشكل أقل من المعتاد	أقوم بشراء كميات أكثر من المعتاد	أقوم بشراء كميات أكثر من المعتاد	أقوم بشراء كميات أكثر من المعتاد	لم تتغير إطلاقاً	أكثر من ذي قبل	لم تتغير إطلاقاً	لم تتغير إطلاقاً	أقل من ذي قبل	كالمعتاد	كالمعتاد	كالمعتاد	أقل من المعتاد	أقل من المعتاد	أقل من المعتاد	كالمعتاد	أقل من المعتاد	أقل من المعتاد	أقل من المعتاد	أكثر من المعتاد	أقل من المعتاد	أقل من المعتاد	أقل من المعتاد	أكثر من المعتاد	أكثر من المعتاد	أكثر من المعتاد	كالمعتاد	نعم	نعم	لا	نعم	لا	لا	نعم	نعم	لا	لا	لا
219	العراق	ذكر	18-25	البكلوريوس	أسرة كبيرة	أعزب	6	أعمل بدوام مدفوع الأجر (بدوام كامل أو بدوام جزئي)	لا	أذهب للتسوق بشكل أقل من المعتاد	أذهب للتسوق بشكل أقل من المعتاد	أذهب للتسوق بشكل أقل من المعتاد	أقوم بالتسوق بنفس الكميات التي اعتدت على شرائها قبل الجائحة	أقوم بالتسوق بنفس الكميات التي اعتدت على شرائها قبل الجائحة	أقوم بالتسوق بنفس الكميات التي اعتدت على شرائها قبل الجائحة	لم تتغير إطلاقاً	لم تتغير إطلاقاً	تقريبا نفس الشيء	تقريبا نفس الشيء	تقريبا نفس الشيء	أكثر من المعتاد	أكثر من المعتاد	أكثر من المعتاد	أقل من المعتاد	أقل من المعتاد	أكثر من المعتاد	أكثر من المعتاد	أكثر من المعتاد	أكثر من المعتاد	أكثر من المعتاد	كالمعتاد	أكثر من المعتاد	أكثر من المعتاد	أكثر من المعتاد	أكثر من المعتاد	أكثر من المعتاد	أكثر من المعتاد	أكثر من المعتاد	نعم	لا	نعم	نعم	لا	نعم	نعم	لا	نعم	لا	نعم
220	الأردن	أنثى	18-25	البكلوريوس	في منزل مع والديّ	أعزب	شخص	أعمل بدوام مدفوع الأجر (بدوام كامل أو بدوام جزئي)	لا	أذهب للتسوق بشكل أقل من المعتاد	أذهب للتسوق بشكل أقل من المعتاد	أذهب للتسوق بشكل أقل من المعتاد	أقوم بشراء كميات أكثر من المعتاد	أقوم بشراء كميات أكثر من المعتاد	أقوم بشراء كميات أكثر من المعتاد	لم تتغير إطلاقاً	تقريبا نفس الشيء	تقريبا نفس الشيء	تقريبا نفس الشيء	تقريبا نفس الشيء	أكثر من المعتاد	أكثر من المعتاد	أكثر من المعتاد	أقل من المعتاد	أقل من المعتاد	كالمعتاد	أكثر من المعتاد	أقل من المعتاد	أقل من المعتاد	أكثر من المعتاد	كالمعتاد	أقل من المعتاد	كالمعتاد	أكثر من المعتاد	أكثر من المعتاد	أكثر من المعتاد	أكثر من المعتاد	أكثر من المعتاد	نعم	نعم	نعم	نعم	لا	لا	لا	لا	لا	لا	لا
221	عراق	أنثى	46-65	الثانوية	متزوج ولدي أطفال	متزوج	4	أعمل بدوام مدفوع الأجر (بدوام كامل أو بدوام جزئي)	لا	أذهب للتسوق بشكل أقل من المعتاد	أذهب للتسوق بشكل أقل من المعتاد	أذهب للتسوق بشكل أقل من المعتاد	أقوم بالتسوق بنفس الكميات التي اعتدت على شرائها قبل الجائحة	أقوم بالتسوق بنفس الكميات التي اعتدت على شرائها قبل الجائحة	أقوم بالتسوق بنفس الكميات التي اعتدت على شرائها قبل الجائحة	لم تتغير إطلاقاً	لم تتغير إطلاقاً	لم تتغير إطلاقاً	لم تتغير إطلاقاً	لم تتغير إطلاقاً	كالمعتاد	كالمعتاد	كالمعتاد	كالمعتاد	كالمعتاد	أقل من المعتاد	كالمعتاد	أقل من المعتاد	أقل من المعتاد	كالمعتاد	كالمعتاد	أقل من المعتاد	أقل من المعتاد	أقل من المعتاد	كالمعتاد	كالمعتاد	كالمعتاد	كالمعتاد	لا	نعم	نعم	نعم	نعم	نعم	لا	نعم	نعم	نعم	لا
222	الأردن	أنثى	26-45	الماجستير	في منزل مع والديّ	أعزب	9	اعمل وادرس	لا	أذهب للتسوق بشكل أقل من المعتاد	أذهب للتسوق بشكل أقل من المعتاد	أذهب للتسوق بشكل أقل من المعتاد	أقوم بشراء كميات أكثر من المعتاد	أقوم بشراء كميات أكثر من المعتاد	أقوم بشراء كميات أكثر من المعتاد	لم تتغير إطلاقاً	أقل من ذي قبل	لم تتغير إطلاقاً	لم تتغير إطلاقاً	أقل من ذي قبل	أكثر من المعتاد	كالمعتاد	أكثر من المعتاد	أقل من المعتاد	أقل من المعتاد	كالمعتاد	كالمعتاد	كالمعتاد	كالمعتاد	كالمعتاد	أكثر من المعتاد	أقل من المعتاد	أقل من المعتاد	أقل من المعتاد	كالمعتاد	كالمعتاد	كالمعتاد	كالمعتاد	لا	لا	لا	لا	لا	لا	لا	نعم	لا	لا	لا
223	الأردن	أنثى	18-25	البكلوريوس	في منزل مع والديّ	أعزب	7	طالب	لا	أذهب للتسوق بشكل أقل من المعتاد	أذهب للتسوق بشكل أقل من المعتاد	أذهب للتسوق بشكل أقل من المعتاد	أقوم بشراء كميات أكثر من المعتاد	أقوم بشراء كميات أكثر من المعتاد	أقوم بشراء كميات أكثر من المعتاد	أكثر من ذي قبل	تقريبا نفس الشيء	أكثر من ذي قبل	أكثر من ذي قبل	تقريبا نفس الشيء	كالمعتاد	كالمعتاد	كالمعتاد	أكثر من المعتاد	أكثر من المعتاد	أكثر من المعتاد	كالمعتاد	أكثر من المعتاد	أكثر من المعتاد	أقل من المعتاد	أكثر من المعتاد	أقل من المعتاد	كالمعتاد	أكثر من المعتاد	أكثر من المعتاد	أكثر من المعتاد	أكثر من المعتاد	أكثر من المعتاد	نعم	نعم	نعم	نعم	نعم	نعم	نعم	لا	لا	لا	لا
224	الأردن	أنثى	18-25	البكلوريوس	في منزل مع والديّ	أعزب	5	طالب	لا	أذهب للتسوق بشكل أقل من المعتاد	أذهب للتسوق بشكل أقل من المعتاد	أذهب للتسوق بشكل أقل من المعتاد	أقوم بشراء كميات أكثر من المعتاد	أقوم بشراء كميات أكثر من المعتاد	أقوم بشراء كميات أكثر من المعتاد	لم تتغير إطلاقاً	أكثر من ذي قبل	تقريبا نفس الشيء	أكثر من ذي قبل	أكثر من ذي قبل	أقل من المعتاد	أكثر من المعتاد	أقل من المعتاد	كالمعتاد	كالمعتاد	كالمعتاد	أقل من المعتاد	أكثر من المعتاد	أكثر من المعتاد	أقل من المعتاد	أكثر من المعتاد	أقل من المعتاد	أقل من المعتاد	أكثر من المعتاد	أكثر من المعتاد	أكثر من المعتاد	أكثر من المعتاد	أكثر من المعتاد	نعم	نعم	لا	نعم	نعم	نعم	نعم	لا	لا	لا	لا
225	الأردن	أنثى	18-25	البكلوريوس	في منزل مع والديّ	أعزب	5	طالب	لا	أذهب للتسوق بشكل أقل من المعتاد	أذهب للتسوق بشكل أقل من المعتاد	أذهب للتسوق بشكل أقل من المعتاد	أقوم بشراء كميات أقل من المعتاد	أقوم بشراء كميات أقل من المعتاد	أقوم بشراء كميات أقل من المعتاد	تقريبا نفس الشيء	أكثر من ذي قبل	أقل من ذي قبل	أقل من ذي قبل	أكثر من ذي قبل	كالمعتاد	كالمعتاد	أقل من المعتاد	أكثر من المعتاد	كالمعتاد	أكثر من المعتاد	كالمعتاد	أكثر من المعتاد	أكثر من المعتاد	أقل من المعتاد	أكثر من المعتاد	أقل من المعتاد	كالمعتاد	أكثر من المعتاد	أكثر من المعتاد	أكثر من المعتاد	أكثر من المعتاد	أكثر من المعتاد	نعم	نعم	لا	نعم	لا	نعم	نعم	لا	لا	لا	لا
226	الأردن	أنثى	18-25	البكلوريوس	في منزل مع والديّ	أعزب	6	طالب	لا	أذهب للتسوق بشكل أقل من المعتاد	أذهب للتسوق بشكل أقل من المعتاد	أذهب للتسوق بشكل أقل من المعتاد	أقوم بشراء كميات أكثر من المعتاد	أقوم بشراء كميات أكثر من المعتاد	أقوم بشراء كميات أكثر من المعتاد	أكثر من ذي قبل	أكثر من ذي قبل	أقل من ذي قبل	تقريبا نفس الشيء	تقريبا نفس الشيء	كالمعتاد	كالمعتاد	كالمعتاد	أقل من المعتاد	كالمعتاد	أكثر من المعتاد	كالمعتاد	أكثر من المعتاد	كالمعتاد	كالمعتاد	أكثر من المعتاد	أقل من المعتاد	كالمعتاد	كالمعتاد	كالمعتاد	كالمعتاد	كالمعتاد	أكثر من المعتاد	نعم	نعم	نعم	نعم	لا	لا	نعم	لا	لا	لا	لا
227	الأردن	أنثى	18-25	البكلوريوس	أسرة كبيرة	أعزب	3 and me	طالب	لا	أذهب للتسوق بشكل أقل من المعتاد	أذهب للتسوق بشكل أقل من المعتاد	أذهب للتسوق بشكل أقل من المعتاد	أقوم بالتسوق بنفس الكميات التي اعتدت على شرائها قبل الجائحة	أقوم بالتسوق بنفس الكميات التي اعتدت على شرائها قبل الجائحة	أقوم بالتسوق بنفس الكميات التي اعتدت على شرائها قبل الجائحة	لم تتغير إطلاقاً	أكثر من ذي قبل	تقريبا نفس الشيء	أكثر من ذي قبل	أكثر من ذي قبل	كالمعتاد	كالمعتاد	كالمعتاد	أكثر من المعتاد	كالمعتاد	كالمعتاد	أقل من المعتاد	أقل من المعتاد	أكثر من المعتاد	أقل من المعتاد	أكثر من المعتاد	أقل من المعتاد	أقل من المعتاد	أكثر من المعتاد	أكثر من المعتاد	كالمعتاد	كالمعتاد	كالمعتاد	نعم	نعم	لا	لا	لا	نعم	نعم	نعم	نعم	نعم	نعم
228	الأردن	أنثى	18-25	البكلوريوس	في منزل مع والديّ	أعزب	8	طالب	لا	أذهب للتسوق كما كنت معتاداً على ذلك قبل فترة الحجر المنزلي	أذهب للتسوق كما كنت معتاداً على ذلك قبل فترة الحجر المنزلي	أذهب للتسوق كما كنت معتاداً على ذلك قبل فترة الحجر المنزلي	أقوم بشراء كميات أكثر من المعتاد	أقوم بشراء كميات أكثر من المعتاد	أقوم بشراء كميات أكثر من المعتاد	لم تتغير إطلاقاً	أكثر من ذي قبل	لم تتغير إطلاقاً	أكثر من ذي قبل	أكثر من ذي قبل	أكثر من المعتاد	كالمعتاد	كالمعتاد	أكثر من المعتاد	أكثر من المعتاد	أكثر من المعتاد	كالمعتاد	كالمعتاد	أقل من المعتاد	أقل من المعتاد	أكثر من المعتاد	كالمعتاد	كالمعتاد	أكثر من المعتاد	أكثر من المعتاد	كالمعتاد	كالمعتاد	كالمعتاد	لا	نعم	نعم	نعم	نعم	لا	لا	لا	لا	لا	لا
229	الأردن	أنثى	18-25	البكلوريوس	في منزل مع والديّ	أعزب	3	طالب	لا	أذهب للتسوق بشكل أقل من المعتاد	أذهب للتسوق بشكل أقل من المعتاد	أذهب للتسوق بشكل أقل من المعتاد	أقوم بشراء كميات أكثر من المعتاد	أقوم بشراء كميات أكثر من المعتاد	أقوم بشراء كميات أكثر من المعتاد	لم تتغير إطلاقاً	المرة الأولى التي أقوم بها	لم تتغير إطلاقاً	لم تتغير إطلاقاً	لم تتغير إطلاقاً	كالمعتاد	كالمعتاد	أكثر من المعتاد	أقل من المعتاد	كالمعتاد	كالمعتاد	أكثر من المعتاد	كالمعتاد	كالمعتاد	كالمعتاد	أكثر من المعتاد	أقل من المعتاد	أقل من المعتاد	أقل من المعتاد	أكثر من المعتاد	أكثر من المعتاد	أكثر من المعتاد	أكثر من المعتاد	نعم	نعم	لا	لا	لا	لا	نعم	لا	لا	لا	لا
230	الأردن	أنثى	18-25	البكلوريوس	في منزل مع والديّ	أعزب	7	طالب	نعم	أذهب للتسوق بشكل أقل من المعتاد	أذهب للتسوق بشكل أقل من المعتاد	أذهب للتسوق بشكل أقل من المعتاد	أقوم بشراء كميات أقل من المعتاد	أقوم بشراء كميات أقل من المعتاد	أقوم بشراء كميات أقل من المعتاد	أقل من ذي قبل	أقل من ذي قبل	أقل من ذي قبل	أقل من ذي قبل	أقل من ذي قبل	أقل من المعتاد	أقل من المعتاد	أقل من المعتاد	أقل من المعتاد	أقل من المعتاد	أقل من المعتاد	أقل من المعتاد	أقل من المعتاد	أقل من المعتاد	كالمعتاد	كالمعتاد	أقل من المعتاد	أقل من المعتاد	أقل من المعتاد	أكثر من المعتاد	أكثر من المعتاد	أكثر من المعتاد	أكثر من المعتاد	نعم	نعم	نعم	نعم	نعم	نعم	نعم	نعم	نعم	نعم	نعم
231	الأردن	أنثى	18-25	البكلوريوس	في منزل مع والديّ	أعزب	2	طالب	لا	أذهب للتسوق كما كنت معتاداً على ذلك قبل فترة الحجر المنزلي	أذهب للتسوق كما كنت معتاداً على ذلك قبل فترة الحجر المنزلي	أذهب للتسوق كما كنت معتاداً على ذلك قبل فترة الحجر المنزلي	أقوم بالتسوق بنفس الكميات التي اعتدت على شرائها قبل الجائحة	أقوم بالتسوق بنفس الكميات التي اعتدت على شرائها قبل الجائحة	أقوم بالتسوق بنفس الكميات التي اعتدت على شرائها قبل الجائحة	تقريبا نفس الشيء	أكثر من ذي قبل	تقريبا نفس الشيء	أكثر من ذي قبل	أكثر من ذي قبل	أكثر من المعتاد	أقل من المعتاد	أكثر من المعتاد	كالمعتاد	كالمعتاد	كالمعتاد	كالمعتاد	أكثر من المعتاد	أكثر من المعتاد	كالمعتاد	أكثر من المعتاد	أقل من المعتاد	كالمعتاد	أكثر من المعتاد	أكثر من المعتاد	أكثر من المعتاد	أقل من المعتاد	كالمعتاد	نعم	نعم	لا	لا	لا	نعم	نعم	لا	لا	لا	لا
232	الأردن	أنثى	26-45	البكلوريوس	متزوج وليس لدي أطفال	متزوج	1	ربة منزل	لا	أذهب للتسوق بشكل أقل من المعتاد	أذهب للتسوق بشكل أقل من المعتاد	أذهب للتسوق بشكل أقل من المعتاد	أقوم بالتسوق بنفس الكميات التي اعتدت على شرائها قبل الجائحة	أقوم بالتسوق بنفس الكميات التي اعتدت على شرائها قبل الجائحة	أقوم بالتسوق بنفس الكميات التي اعتدت على شرائها قبل الجائحة	لم تتغير إطلاقاً	أكثر من ذي قبل	تقريبا نفس الشيء	تقريبا نفس الشيء	أكثر من ذي قبل	كالمعتاد	أقل من المعتاد	أكثر من المعتاد	أقل من المعتاد	كالمعتاد	أكثر من المعتاد	كالمعتاد	كالمعتاد	كالمعتاد	أكثر من المعتاد	أكثر من المعتاد	أقل من المعتاد	كالمعتاد	كالمعتاد	أكثر من المعتاد	كالمعتاد	كالمعتاد	أكثر من المعتاد	لا	لا	لا	لا	لا	لا	لا	لا	لا	لا	لا
233	مصر	أنثى	18-25	البكلوريوس	أسرة كبيرة	أعزب	6	طالب	لا	أذهب للتسوق كما كنت معتاداً على ذلك قبل فترة الحجر المنزلي	أذهب للتسوق كما كنت معتاداً على ذلك قبل فترة الحجر المنزلي	أذهب للتسوق كما كنت معتاداً على ذلك قبل فترة الحجر المنزلي	أقوم بشراء كميات أكثر من المعتاد	أقوم بشراء كميات أكثر من المعتاد	أقوم بشراء كميات أكثر من المعتاد	لم تتغير إطلاقاً	المرة الأولى التي أقوم بها	أقل من ذي قبل	أقل من ذي قبل	أكثر من ذي قبل	أكثر من المعتاد	كالمعتاد	أكثر من المعتاد	أقل من المعتاد	كالمعتاد	أقل من المعتاد	كالمعتاد	كالمعتاد	كالمعتاد	أكثر من المعتاد	أقل من المعتاد	أقل من المعتاد	أقل من المعتاد	كالمعتاد	أكثر من المعتاد	أكثر من المعتاد	أكثر من المعتاد	كالمعتاد	لا	لا	لا	لا	لا	لا	لا	لا	لا	لا	لا
234	الأردن	أنثى	26-45	البكلوريوس	في منزل مع والديّ	مطلق	4	ربة منزل	لا	أذهب للتسوق بشكل أقل من المعتاد	أذهب للتسوق بشكل أقل من المعتاد	أذهب للتسوق بشكل أقل من المعتاد	أقوم بشراء كميات أكثر من المعتاد	أقوم بشراء كميات أكثر من المعتاد	أقوم بشراء كميات أكثر من المعتاد	تقريبا نفس الشيء	أكثر من ذي قبل	أقل من ذي قبل	أقل من ذي قبل	أكثر من ذي قبل	كالمعتاد	كالمعتاد	كالمعتاد	كالمعتاد	كالمعتاد	أقل من المعتاد	أقل من المعتاد	كالمعتاد	كالمعتاد	كالمعتاد	كالمعتاد	أقل من المعتاد	أقل من المعتاد	أقل من المعتاد	كالمعتاد	كالمعتاد	كالمعتاد	أكثر من المعتاد	نعم	نعم	لا	نعم	لا	نعم	نعم	لا	لا	لا	لا
235	الأردن	أنثى	18-25	البكلوريوس	في منزل مع والديّ	أعزب	7	طالب	لا	أذهب للتسوق كما كنت معتاداً على ذلك قبل فترة الحجر المنزلي	أذهب للتسوق كما كنت معتاداً على ذلك قبل فترة الحجر المنزلي	أذهب للتسوق كما كنت معتاداً على ذلك قبل فترة الحجر المنزلي	أقوم بشراء كميات أكثر من المعتاد	أقوم بشراء كميات أكثر من المعتاد	أقوم بشراء كميات أكثر من المعتاد	تقريبا نفس الشيء	لم تتغير إطلاقاً	تقريبا نفس الشيء	تقريبا نفس الشيء	تقريبا نفس الشيء	أكثر من المعتاد	أكثر من المعتاد	أكثر من المعتاد	أقل من المعتاد	كالمعتاد	كالمعتاد	كالمعتاد	كالمعتاد	أكثر من المعتاد	أكثر من المعتاد	أكثر من المعتاد	أقل من المعتاد	أقل من المعتاد	أقل من المعتاد	أكثر من المعتاد	أكثر من المعتاد	أكثر من المعتاد	أكثر من المعتاد	نعم	نعم	نعم	نعم	لا	نعم	نعم	نعم	نعم	نعم	لا
236	كويت	ذكر	18-25	البكلوريوس	اخرى	أعزب	10	طالب	لا	أذهب للتسوق بشكل أقل من المعتاد	أذهب للتسوق بشكل أقل من المعتاد	أذهب للتسوق بشكل أقل من المعتاد	أقوم بشراء كميات أقل من المعتاد	أقوم بشراء كميات أقل من المعتاد	أقوم بشراء كميات أقل من المعتاد	لم تتغير إطلاقاً	المرة الأولى التي أقوم بها	المرة الأولى التي أقوم بها	المرة الأولى التي أقوم بها	أقل من ذي قبل	أقل من المعتاد	كالمعتاد	كالمعتاد	كالمعتاد	أقل من المعتاد	أكثر من المعتاد	أقل من المعتاد	أقل من المعتاد	كالمعتاد	أقل من المعتاد	كالمعتاد	أكثر من المعتاد	كالمعتاد	أقل من المعتاد	أقل من المعتاد	أقل من المعتاد	كالمعتاد	كالمعتاد	نعم	نعم	لا	نعم	لا	نعم	نعم	نعم	لا	نعم	لا
237	الأردن	ذكر	18-25	الثانوية	في منزل مع والديّ	أعزب	2	أعمل بدوام مدفوع الأجر (بدوام كامل أو بدوام جزئي)	نعم	أذهب للتسوق بشكل أقل من المعتاد	أذهب للتسوق بشكل أقل من المعتاد	أذهب للتسوق بشكل أقل من المعتاد	أقوم بشراء كميات أقل من المعتاد	أقوم بشراء كميات أقل من المعتاد	أقوم بشراء كميات أقل من المعتاد	المرة الأولى التي أقوم بها	أقل من ذي قبل	لم تتغير إطلاقاً	لم تتغير إطلاقاً	لم تتغير إطلاقاً	أقل من المعتاد	أقل من المعتاد	كالمعتاد	أقل من المعتاد	أقل من المعتاد	أقل من المعتاد	كالمعتاد	أقل من المعتاد	أقل من المعتاد	أقل من المعتاد	كالمعتاد	كالمعتاد	أقل من المعتاد	أقل من المعتاد	أقل من المعتاد	كالمعتاد	أقل من المعتاد	أقل من المعتاد	لا	لا	نعم	نعم	لا	لا	نعم	لا	لا	لا	لا
238	السعودية	ذكر	18-25	البكلوريوس	في منزل مع والديّ	أعزب	6	طالب	لا	أذهب للتسوق بشكل أقل من المعتاد	أذهب للتسوق بشكل أقل من المعتاد	أذهب للتسوق بشكل أقل من المعتاد	أقوم بشراء كميات أقل من المعتاد	أقوم بشراء كميات أقل من المعتاد	أقوم بشراء كميات أقل من المعتاد	أقل من ذي قبل	أكثر من ذي قبل	أقل من ذي قبل	تقريبا نفس الشيء	أقل من ذي قبل	أقل من المعتاد	كالمعتاد	كالمعتاد	أقل من المعتاد	كالمعتاد	أكثر من المعتاد	كالمعتاد	أكثر من المعتاد	كالمعتاد	أكثر من المعتاد	أكثر من المعتاد	أقل من المعتاد	أقل من المعتاد	أقل من المعتاد	كالمعتاد	أكثر من المعتاد	أكثر من المعتاد	كالمعتاد	لا	لا	لا	لا	لا	نعم	نعم	لا	لا	لا	لا
239	الأردن	أنثى	18-25	البكلوريوس	في منزل مع والديّ	أعزب	7	طالب	لا	أذهب للتسوق كما كنت معتاداً على ذلك قبل فترة الحجر المنزلي	أذهب للتسوق كما كنت معتاداً على ذلك قبل فترة الحجر المنزلي	أذهب للتسوق كما كنت معتاداً على ذلك قبل فترة الحجر المنزلي	أقوم بالتسوق بنفس الكميات التي اعتدت على شرائها قبل الجائحة	أقوم بالتسوق بنفس الكميات التي اعتدت على شرائها قبل الجائحة	أقوم بالتسوق بنفس الكميات التي اعتدت على شرائها قبل الجائحة	أقل من ذي قبل	أقل من ذي قبل	أقل من ذي قبل	أقل من ذي قبل	أقل من ذي قبل	كالمعتاد	كالمعتاد	كالمعتاد	كالمعتاد	كالمعتاد	كالمعتاد	كالمعتاد	كالمعتاد	كالمعتاد	كالمعتاد	كالمعتاد	كالمعتاد	كالمعتاد	كالمعتاد	كالمعتاد	كالمعتاد	كالمعتاد	كالمعتاد	نعم	نعم	نعم	نعم	لا	نعم	نعم	نعم	نعم	نعم	نعم
240	السعودية	أنثى	18-25	البكلوريوس	في منزل مع والديّ	أعزب	5	طالب	لا	أذهب للتسوق بشكل أقل من المعتاد	أذهب للتسوق بشكل أقل من المعتاد	أذهب للتسوق بشكل أقل من المعتاد	أقوم بشراء كميات أكثر من المعتاد	أقوم بشراء كميات أكثر من المعتاد	أقوم بشراء كميات أكثر من المعتاد	أقل من ذي قبل	أكثر من ذي قبل	تقريبا نفس الشيء	أقل من ذي قبل	تقريبا نفس الشيء	أكثر من المعتاد	أكثر من المعتاد	كالمعتاد	أقل من المعتاد	أقل من المعتاد	كالمعتاد	كالمعتاد	كالمعتاد	أقل من المعتاد	أكثر من المعتاد	أكثر من المعتاد	أقل من المعتاد	أقل من المعتاد	أقل من المعتاد	كالمعتاد	كالمعتاد	كالمعتاد	كالمعتاد	نعم	نعم	نعم	نعم	نعم	نعم	نعم	لا	لا	لا	لا
241	الأردن	أنثى	18-25	البكلوريوس	في منزل مع والديّ	أعزب	6	أعمل بدوام مدفوع الأجر (بدوام كامل أو بدوام جزئي)	نعم	أذهب للتسوق كما كنت معتاداً على ذلك قبل فترة الحجر المنزلي	أذهب للتسوق كما كنت معتاداً على ذلك قبل فترة الحجر المنزلي	أذهب للتسوق كما كنت معتاداً على ذلك قبل فترة الحجر المنزلي	أقوم بالتسوق بنفس الكميات التي اعتدت على شرائها قبل الجائحة	أقوم بالتسوق بنفس الكميات التي اعتدت على شرائها قبل الجائحة	أقوم بالتسوق بنفس الكميات التي اعتدت على شرائها قبل الجائحة	لم تتغير إطلاقاً	تقريبا نفس الشيء	تقريبا نفس الشيء	تقريبا نفس الشيء	تقريبا نفس الشيء	كالمعتاد	كالمعتاد	كالمعتاد	أكثر من المعتاد	أقل من المعتاد	أكثر من المعتاد	كالمعتاد	أكثر من المعتاد	كالمعتاد	كالمعتاد	كالمعتاد	أقل من المعتاد	أقل من المعتاد	أكثر من المعتاد	أكثر من المعتاد	أكثر من المعتاد	أكثر من المعتاد	أكثر من المعتاد	نعم	نعم	نعم	نعم	نعم	نعم	نعم	نعم	نعم	نعم	نعم
242	الأردن	أنثى	18-25	البكلوريوس	اخرى	أعزب	3	طالب	لا	أذهب للتسوق بشكل أقل من المعتاد	أذهب للتسوق بشكل أقل من المعتاد	أذهب للتسوق بشكل أقل من المعتاد	أقوم بشراء كميات أكثر من المعتاد	أقوم بشراء كميات أكثر من المعتاد	أقوم بشراء كميات أكثر من المعتاد	تقريبا نفس الشيء	تقريبا نفس الشيء	تقريبا نفس الشيء	تقريبا نفس الشيء	لم تتغير إطلاقاً	أكثر من المعتاد	أكثر من المعتاد	أقل من المعتاد	أكثر من المعتاد	كالمعتاد	أكثر من المعتاد	أقل من المعتاد	كالمعتاد	كالمعتاد	أقل من المعتاد	أكثر من المعتاد	أقل من المعتاد	أقل من المعتاد	أكثر من المعتاد	أكثر من المعتاد	أكثر من المعتاد	أكثر من المعتاد	أكثر من المعتاد	نعم	نعم	نعم	نعم	نعم	نعم	نعم	لا	لا	لا	لا
243	الأردن	أنثى	18-25	البكلوريوس	في منزل مع والديّ	أعزب	3	طالب	لا	أذهب للتسوق بشكل أقل من المعتاد	أذهب للتسوق بشكل أقل من المعتاد	أذهب للتسوق بشكل أقل من المعتاد	أقوم بشراء كميات أقل من المعتاد	أقوم بشراء كميات أقل من المعتاد	أقوم بشراء كميات أقل من المعتاد	تقريبا نفس الشيء	أقل من ذي قبل	تقريبا نفس الشيء	تقريبا نفس الشيء	أكثر من ذي قبل	أكثر من المعتاد	كالمعتاد	أكثر من المعتاد	أقل من المعتاد	أقل من المعتاد	أقل من المعتاد	كالمعتاد	أقل من المعتاد	كالمعتاد	كالمعتاد	كالمعتاد	أقل من المعتاد	كالمعتاد	أقل من المعتاد	كالمعتاد	كالمعتاد	كالمعتاد	كالمعتاد	نعم	نعم	نعم	نعم	لا	نعم	نعم	لا	لا	لا	لا
244	الأردن	أنثى	18-25	البكلوريوس	في منزل مع والديّ	أعزب	8	لا اعمل ولكنني ابحث عن عمل	لا	أذهب للتسوق كما كنت معتاداً على ذلك قبل فترة الحجر المنزلي	أذهب للتسوق كما كنت معتاداً على ذلك قبل فترة الحجر المنزلي	أذهب للتسوق كما كنت معتاداً على ذلك قبل فترة الحجر المنزلي	أقوم بالتسوق بنفس الكميات التي اعتدت على شرائها قبل الجائحة	أقوم بالتسوق بنفس الكميات التي اعتدت على شرائها قبل الجائحة	أقوم بالتسوق بنفس الكميات التي اعتدت على شرائها قبل الجائحة	تقريبا نفس الشيء	أكثر من ذي قبل	تقريبا نفس الشيء	تقريبا نفس الشيء	أكثر من ذي قبل	كالمعتاد	كالمعتاد	كالمعتاد	أكثر من المعتاد	كالمعتاد	أكثر من المعتاد	كالمعتاد	أكثر من المعتاد	كالمعتاد	كالمعتاد	أكثر من المعتاد	أقل من المعتاد	أقل من المعتاد	أكثر من المعتاد	كالمعتاد	كالمعتاد	كالمعتاد	أكثر من المعتاد	نعم	نعم	نعم	نعم	لا	لا	نعم	لا	لا	لا	لا
245	الأردن	أنثى	18-25	البكلوريوس	في منزل مع والديّ	أعزب	5	طالب	لا	أذهب للتسوق بشكل أقل من المعتاد	أذهب للتسوق بشكل أقل من المعتاد	أذهب للتسوق بشكل أقل من المعتاد	أقوم بشراء كميات أكثر من المعتاد	أقوم بشراء كميات أكثر من المعتاد	أقوم بشراء كميات أكثر من المعتاد	لم تتغير إطلاقاً	تقريبا نفس الشيء	لم تتغير إطلاقاً	أكثر من ذي قبل	لم تتغير إطلاقاً	كالمعتاد	كالمعتاد	كالمعتاد	كالمعتاد	كالمعتاد	أكثر من المعتاد	كالمعتاد	أكثر من المعتاد	كالمعتاد	كالمعتاد	كالمعتاد	أقل من المعتاد	أقل من المعتاد	كالمعتاد	كالمعتاد	كالمعتاد	كالمعتاد	أكثر من المعتاد	نعم	لا	نعم	لا	لا	نعم	نعم	لا	لا	لا	لا
246	الأردن	أنثى	18-25	البكلوريوس	في منزل مع والديّ	أعزب	3	طالب	لا	أذهب للتسوق بشكل أقل من المعتاد	أذهب للتسوق بشكل أقل من المعتاد	أذهب للتسوق بشكل أقل من المعتاد	أقوم بشراء كميات أقل من المعتاد	أقوم بشراء كميات أقل من المعتاد	أقوم بشراء كميات أقل من المعتاد	لم تتغير إطلاقاً	أكثر من ذي قبل	أقل من ذي قبل	أقل من ذي قبل	أكثر من ذي قبل	أقل من المعتاد	كالمعتاد	أقل من المعتاد	كالمعتاد	أقل من المعتاد	أكثر من المعتاد	أقل من المعتاد	كالمعتاد	كالمعتاد	أقل من المعتاد	أكثر من المعتاد	أقل من المعتاد	أقل من المعتاد	أكثر من المعتاد	أكثر من المعتاد	أكثر من المعتاد	كالمعتاد	أكثر من المعتاد	لا	نعم	لا	نعم	لا	لا	لا	لا	لا	لا	لا
247	الأردن	أنثى	18-25	البكلوريوس	أسرة كبيرة	أعزب	6	طالب	نعم	أذهب للتسوق كما كنت معتاداً على ذلك قبل فترة الحجر المنزلي	أذهب للتسوق كما كنت معتاداً على ذلك قبل فترة الحجر المنزلي	أذهب للتسوق كما كنت معتاداً على ذلك قبل فترة الحجر المنزلي	أقوم بالتسوق بنفس الكميات التي اعتدت على شرائها قبل الجائحة	أقوم بالتسوق بنفس الكميات التي اعتدت على شرائها قبل الجائحة	أقوم بالتسوق بنفس الكميات التي اعتدت على شرائها قبل الجائحة	لم تتغير إطلاقاً	تقريبا نفس الشيء	تقريبا نفس الشيء	تقريبا نفس الشيء	أكثر من ذي قبل	أكثر من المعتاد	كالمعتاد	أكثر من المعتاد	أقل من المعتاد	كالمعتاد	أكثر من المعتاد	أكثر من المعتاد	أكثر من المعتاد	أكثر من المعتاد	أقل من المعتاد	أكثر من المعتاد	أقل من المعتاد	أقل من المعتاد	كالمعتاد	أكثر من المعتاد	أكثر من المعتاد	أكثر من المعتاد	أكثر من المعتاد	نعم	نعم	لا	نعم	لا	نعم	نعم	نعم	لا	لا	لا
248	الأردن	أنثى	18-25	البكلوريوس	في منزل مع والديّ	أعزب	5	طالب	لا	أذهب للتسوق كما كنت معتاداً على ذلك قبل فترة الحجر المنزلي	أذهب للتسوق كما كنت معتاداً على ذلك قبل فترة الحجر المنزلي	أذهب للتسوق كما كنت معتاداً على ذلك قبل فترة الحجر المنزلي	أقوم بالتسوق بنفس الكميات التي اعتدت على شرائها قبل الجائحة	أقوم بالتسوق بنفس الكميات التي اعتدت على شرائها قبل الجائحة	أقوم بالتسوق بنفس الكميات التي اعتدت على شرائها قبل الجائحة	أكثر من ذي قبل	أقل من ذي قبل	أقل من ذي قبل	تقريبا نفس الشيء	أكثر من ذي قبل	أكثر من المعتاد	أكثر من المعتاد	أكثر من المعتاد	أكثر من المعتاد	أكثر من المعتاد	أكثر من المعتاد	كالمعتاد	أكثر من المعتاد	أكثر من المعتاد	أكثر من المعتاد	أكثر من المعتاد	أكثر من المعتاد	أكثر من المعتاد	أكثر من المعتاد	أكثر من المعتاد	أكثر من المعتاد	أكثر من المعتاد	أكثر من المعتاد	نعم	نعم	نعم	نعم	لا	نعم	نعم	لا	لا	لا	لا
249	الأردن	أنثى	18-25	البكلوريوس	في منزل مع والديّ	أعزب	6	طالب	لا	أذهب للتسوق بشكل أقل من المعتاد	أذهب للتسوق بشكل أقل من المعتاد	أذهب للتسوق بشكل أقل من المعتاد	أقوم بشراء كميات أكثر من المعتاد	أقوم بشراء كميات أكثر من المعتاد	أقوم بشراء كميات أكثر من المعتاد	تقريبا نفس الشيء	أكثر من ذي قبل	لم تتغير إطلاقاً	أكثر من ذي قبل	أكثر من ذي قبل	كالمعتاد	أكثر من المعتاد	أكثر من المعتاد	أقل من المعتاد	أكثر من المعتاد	أكثر من المعتاد	أقل من المعتاد	أكثر من المعتاد	أكثر من المعتاد	أقل من المعتاد	أكثر من المعتاد	أقل من المعتاد	أقل من المعتاد	أكثر من المعتاد	أكثر من المعتاد	أكثر من المعتاد	أكثر من المعتاد	أكثر من المعتاد	نعم	نعم	لا	نعم	لا	نعم	نعم	لا	لا	لا	لا
250	الأردن	ذكر	18-25	البكلوريوس	اخرى	أعزب	1	طالب	لا	أذهب للتسوق كما كنت معتاداً على ذلك قبل فترة الحجر المنزلي	أذهب للتسوق كما كنت معتاداً على ذلك قبل فترة الحجر المنزلي	أذهب للتسوق كما كنت معتاداً على ذلك قبل فترة الحجر المنزلي	أقوم بالتسوق بنفس الكميات التي اعتدت على شرائها قبل الجائحة	أقوم بالتسوق بنفس الكميات التي اعتدت على شرائها قبل الجائحة	أقوم بالتسوق بنفس الكميات التي اعتدت على شرائها قبل الجائحة	تقريبا نفس الشيء	تقريبا نفس الشيء	لم تتغير إطلاقاً	لم تتغير إطلاقاً	أكثر من ذي قبل	كالمعتاد	كالمعتاد	أكثر من المعتاد	أقل من المعتاد	أكثر من المعتاد	أقل من المعتاد	كالمعتاد	كالمعتاد	أكثر من المعتاد	كالمعتاد	أقل من المعتاد	أقل من المعتاد	أقل من المعتاد	أكثر من المعتاد	أكثر من المعتاد	أكثر من المعتاد	كالمعتاد	كالمعتاد	نعم	نعم	نعم	نعم	نعم	نعم	نعم	نعم	لا	لا	نعم
251	الأردن	أنثى	18-25	البكلوريوس	أسرة كبيرة	أعزب	4	طالب	لا	أذهب للتسوق كما كنت معتاداً على ذلك قبل فترة الحجر المنزلي	أذهب للتسوق كما كنت معتاداً على ذلك قبل فترة الحجر المنزلي	أذهب للتسوق كما كنت معتاداً على ذلك قبل فترة الحجر المنزلي	أقوم بالتسوق بنفس الكميات التي اعتدت على شرائها قبل الجائحة	أقوم بالتسوق بنفس الكميات التي اعتدت على شرائها قبل الجائحة	أقوم بالتسوق بنفس الكميات التي اعتدت على شرائها قبل الجائحة	لم تتغير إطلاقاً	لم تتغير إطلاقاً	لم تتغير إطلاقاً	لم تتغير إطلاقاً	لم تتغير إطلاقاً	كالمعتاد	كالمعتاد	كالمعتاد	أكثر من المعتاد	كالمعتاد	كالمعتاد	كالمعتاد	كالمعتاد	كالمعتاد	كالمعتاد	كالمعتاد	كالمعتاد	كالمعتاد	كالمعتاد	كالمعتاد	كالمعتاد	كالمعتاد	كالمعتاد	نعم	نعم	نعم	نعم	نعم	نعم	نعم	لا	لا	لا	لا
252	قطر	أنثى	26-45	البكلوريوس	متزوج ولدي أطفال	متزوج	3	ربة منزل	لا	أذهب للتسوق بشكل أقل من المعتاد	أذهب للتسوق بشكل أقل من المعتاد	أذهب للتسوق بشكل أقل من المعتاد	أقوم بشراء كميات أكثر من المعتاد	أقوم بشراء كميات أكثر من المعتاد	أقوم بشراء كميات أكثر من المعتاد	لم تتغير إطلاقاً	أكثر من ذي قبل	أقل من ذي قبل	لم تتغير إطلاقاً	أكثر من ذي قبل	كالمعتاد	كالمعتاد	كالمعتاد	كالمعتاد	كالمعتاد	أكثر من المعتاد	أقل من المعتاد	أكثر من المعتاد	كالمعتاد	أكثر من المعتاد	أقل من المعتاد	أقل من المعتاد	أقل من المعتاد	أكثر من المعتاد	أكثر من المعتاد	كالمعتاد	كالمعتاد	أكثر من المعتاد	لا	لا	لا	لا	لا	لا	لا	لا	لا	لا	لا
253	قطر	أنثى	26-45	الثانوية	متزوج ولدي أطفال	متزوج	9	ربة منزل	لا	أذهب للتسوق بشكل أقل من المعتاد	أذهب للتسوق بشكل أقل من المعتاد	أذهب للتسوق بشكل أقل من المعتاد	أقوم بالتسوق بنفس الكميات التي اعتدت على شرائها قبل الجائحة	أقوم بالتسوق بنفس الكميات التي اعتدت على شرائها قبل الجائحة	أقوم بالتسوق بنفس الكميات التي اعتدت على شرائها قبل الجائحة	لم تتغير إطلاقاً	أقل من ذي قبل	لم تتغير إطلاقاً	لم تتغير إطلاقاً	أقل من ذي قبل	كالمعتاد	كالمعتاد	كالمعتاد	أقل من المعتاد	كالمعتاد	كالمعتاد	كالمعتاد	أقل من المعتاد	كالمعتاد	كالمعتاد	أكثر من المعتاد	أقل من المعتاد	أقل من المعتاد	أقل من المعتاد	أكثر من المعتاد	كالمعتاد	كالمعتاد	كالمعتاد	نعم	نعم	لا	نعم	نعم	نعم	نعم	لا	لا	لا	لا
254	الأردن	ذكر	18-25	غير متعلم	أسرة كبيرة	أعزب	5	لا اعمل ولكنني ابحث عن عمل	لا	أذهب للتسوق بشكل أقل من المعتاد	أذهب للتسوق بشكل أقل من المعتاد	أذهب للتسوق بشكل أقل من المعتاد	أقوم بشراء كميات أقل من المعتاد	أقوم بشراء كميات أقل من المعتاد	أقوم بشراء كميات أقل من المعتاد	لم تتغير إطلاقاً	لم تتغير إطلاقاً	لم تتغير إطلاقاً	لم تتغير إطلاقاً	لم تتغير إطلاقاً	أقل من المعتاد	أقل من المعتاد	كالمعتاد	أقل من المعتاد	أقل من المعتاد	أقل من المعتاد	أقل من المعتاد	أقل من المعتاد	أقل من المعتاد	أكثر من المعتاد	أقل من المعتاد	أكثر من المعتاد	أكثر من المعتاد	أكثر من المعتاد	أكثر من المعتاد	أقل من المعتاد	أكثر من المعتاد	أكثر من المعتاد	نعم	لا	لا	لا	لا	لا	لا	لا	لا	لا	لا
255	الأردن	أنثى	26-45	الماجستير	في منزل مع والديّ	أعزب	٦ اشخاص	لا اعمل ولكنني ابحث عن عمل	نعم	لقد زادت عدد مرات ذهابي للتسوق	لقد زادت عدد مرات ذهابي للتسوق	لقد زادت عدد مرات ذهابي للتسوق	أقوم بشراء كميات أكثر من المعتاد	أقوم بشراء كميات أكثر من المعتاد	أقوم بشراء كميات أكثر من المعتاد	تقريبا نفس الشيء	المرة الأولى التي أقوم بها	أكثر من ذي قبل	أكثر من ذي قبل	أكثر من ذي قبل	كالمعتاد	أكثر من المعتاد	أقل من المعتاد	أقل من المعتاد	أكثر من المعتاد	أكثر من المعتاد	أقل من المعتاد	أكثر من المعتاد	أكثر من المعتاد	أقل من المعتاد	أكثر من المعتاد	أقل من المعتاد	أقل من المعتاد	أكثر من المعتاد	أكثر من المعتاد	أكثر من المعتاد	أكثر من المعتاد	أكثر من المعتاد	نعم	نعم	نعم	نعم	نعم	نعم	نعم	لا	لا	لا	لا
256	الأردن	أنثى	18-25	البكلوريوس	في منزل مع والديّ	أعزب	4	طالب	لا	أذهب للتسوق بشكل أقل من المعتاد	أذهب للتسوق بشكل أقل من المعتاد	أذهب للتسوق بشكل أقل من المعتاد	أقوم بالتسوق بنفس الكميات التي اعتدت على شرائها قبل الجائحة	أقوم بالتسوق بنفس الكميات التي اعتدت على شرائها قبل الجائحة	أقوم بالتسوق بنفس الكميات التي اعتدت على شرائها قبل الجائحة	لم تتغير إطلاقاً	أقل من ذي قبل	لم تتغير إطلاقاً	لم تتغير إطلاقاً	لم تتغير إطلاقاً	أقل من المعتاد	كالمعتاد	أقل من المعتاد	أقل من المعتاد	كالمعتاد	كالمعتاد	أقل من المعتاد	أكثر من المعتاد	كالمعتاد	أقل من المعتاد	كالمعتاد	أقل من المعتاد	أقل من المعتاد	أقل من المعتاد	أكثر من المعتاد	أكثر من المعتاد	كالمعتاد	كالمعتاد	نعم	نعم	نعم	نعم	لا	نعم	نعم	لا	لا	لا	لا
257	الأردن	ذكر	18-25	البكلوريوس	في منزل مع والديّ	أعزب	4	طالب	لا	أذهب للتسوق كما كنت معتاداً على ذلك قبل فترة الحجر المنزلي	أذهب للتسوق كما كنت معتاداً على ذلك قبل فترة الحجر المنزلي	أذهب للتسوق كما كنت معتاداً على ذلك قبل فترة الحجر المنزلي	أقوم بالتسوق بنفس الكميات التي اعتدت على شرائها قبل الجائحة	أقوم بالتسوق بنفس الكميات التي اعتدت على شرائها قبل الجائحة	أقوم بالتسوق بنفس الكميات التي اعتدت على شرائها قبل الجائحة	تقريبا نفس الشيء	تقريبا نفس الشيء	أقل من ذي قبل	تقريبا نفس الشيء	أقل من ذي قبل	أكثر من المعتاد	أكثر من المعتاد	كالمعتاد	أقل من المعتاد	أقل من المعتاد	كالمعتاد	كالمعتاد	أقل من المعتاد	أقل من المعتاد	أكثر من المعتاد	أكثر من المعتاد	أقل من المعتاد	كالمعتاد	أقل من المعتاد	أكثر من المعتاد	أكثر من المعتاد	كالمعتاد	كالمعتاد	لا	نعم	نعم	نعم	لا	نعم	لا	لا	لا	لا	لا
258	الأردن	ذكر	26-45	البكلوريوس	في منزل مع والديّ	أعزب	4	أعمل بدوام مدفوع الأجر (بدوام كامل أو بدوام جزئي)	لا	أذهب للتسوق بشكل أقل من المعتاد	أذهب للتسوق بشكل أقل من المعتاد	أذهب للتسوق بشكل أقل من المعتاد	أقوم بشراء كميات أكثر من المعتاد	أقوم بشراء كميات أكثر من المعتاد	أقوم بشراء كميات أكثر من المعتاد	لم تتغير إطلاقاً	المرة الأولى التي أقوم بها	تقريبا نفس الشيء	تقريبا نفس الشيء	أقل من ذي قبل	أقل من المعتاد	كالمعتاد	أكثر من المعتاد	أقل من المعتاد	أكثر من المعتاد	كالمعتاد	أقل من المعتاد	أقل من المعتاد	أقل من المعتاد	كالمعتاد	كالمعتاد	أقل من المعتاد	أقل من المعتاد	أقل من المعتاد	أكثر من المعتاد	أقل من المعتاد	كالمعتاد	أكثر من المعتاد	نعم	نعم	نعم	نعم	لا	نعم	نعم	نعم	نعم	نعم	نعم
259	الأردن	ذكر	18-25	الثانوية	في منزل مع والديّ	أعزب	5	طالب	لا	أذهب للتسوق كما كنت معتاداً على ذلك قبل فترة الحجر المنزلي	أذهب للتسوق كما كنت معتاداً على ذلك قبل فترة الحجر المنزلي	أذهب للتسوق كما كنت معتاداً على ذلك قبل فترة الحجر المنزلي	أقوم بشراء كميات أقل من المعتاد	أقوم بشراء كميات أقل من المعتاد	أقوم بشراء كميات أقل من المعتاد	لم تتغير إطلاقاً	لم تتغير إطلاقاً	لم تتغير إطلاقاً	لم تتغير إطلاقاً	لم تتغير إطلاقاً	كالمعتاد	كالمعتاد	كالمعتاد	كالمعتاد	كالمعتاد	كالمعتاد	كالمعتاد	كالمعتاد	كالمعتاد	كالمعتاد	كالمعتاد	كالمعتاد	كالمعتاد	كالمعتاد	كالمعتاد	كالمعتاد	كالمعتاد	كالمعتاد	نعم	نعم	نعم	نعم	نعم	نعم	نعم	لا	لا	لا	لا
260	الأردن	ذكر	18-25	البكلوريوس	في منزل مع والديّ	أعزب	5	لا اعمل ولكنني ابحث عن عمل	لا	أذهب للتسوق كما كنت معتاداً على ذلك قبل فترة الحجر المنزلي	أذهب للتسوق كما كنت معتاداً على ذلك قبل فترة الحجر المنزلي	أذهب للتسوق كما كنت معتاداً على ذلك قبل فترة الحجر المنزلي	أقوم بالتسوق بنفس الكميات التي اعتدت على شرائها قبل الجائحة	أقوم بالتسوق بنفس الكميات التي اعتدت على شرائها قبل الجائحة	أقوم بالتسوق بنفس الكميات التي اعتدت على شرائها قبل الجائحة	تقريبا نفس الشيء	أكثر من ذي قبل	تقريبا نفس الشيء	تقريبا نفس الشيء	أكثر من ذي قبل	كالمعتاد	كالمعتاد	كالمعتاد	كالمعتاد	كالمعتاد	كالمعتاد	كالمعتاد	كالمعتاد	كالمعتاد	كالمعتاد	أكثر من المعتاد	أقل من المعتاد	أقل من المعتاد	أكثر من المعتاد	أكثر من المعتاد	أكثر من المعتاد	أكثر من المعتاد	أكثر من المعتاد	نعم	نعم	نعم	نعم	نعم	نعم	نعم	لا	لا	لا	لا
261	الأردن	أنثى	18-25	البكلوريوس	في منزل مع والديّ	أعزب	5	طالب	لا	أذهب للتسوق بشكل أقل من المعتاد	أذهب للتسوق بشكل أقل من المعتاد	أذهب للتسوق بشكل أقل من المعتاد	أقوم بشراء كميات أكثر من المعتاد	أقوم بشراء كميات أكثر من المعتاد	أقوم بشراء كميات أكثر من المعتاد	تقريبا نفس الشيء	أكثر من ذي قبل	أقل من ذي قبل	تقريبا نفس الشيء	أكثر من ذي قبل	كالمعتاد	كالمعتاد	أكثر من المعتاد	أقل من المعتاد	كالمعتاد	أكثر من المعتاد	أكثر من المعتاد	أقل من المعتاد	أقل من المعتاد	كالمعتاد	أكثر من المعتاد	أقل من المعتاد	أقل من المعتاد	أكثر من المعتاد	أكثر من المعتاد	كالمعتاد	كالمعتاد	كالمعتاد	نعم	نعم	لا	نعم	لا	لا	نعم	لا	لا	لا	لا
262	الأردن	أنثى	18-25	البكلوريوس	في منزل مع والديّ	أعزب	6	طالب	لا	أذهب للتسوق كما كنت معتاداً على ذلك قبل فترة الحجر المنزلي	أذهب للتسوق كما كنت معتاداً على ذلك قبل فترة الحجر المنزلي	أذهب للتسوق كما كنت معتاداً على ذلك قبل فترة الحجر المنزلي	أقوم بالتسوق بنفس الكميات التي اعتدت على شرائها قبل الجائحة	أقوم بالتسوق بنفس الكميات التي اعتدت على شرائها قبل الجائحة	أقوم بالتسوق بنفس الكميات التي اعتدت على شرائها قبل الجائحة	لم تتغير إطلاقاً	تقريبا نفس الشيء	تقريبا نفس الشيء	تقريبا نفس الشيء	تقريبا نفس الشيء	كالمعتاد	كالمعتاد	كالمعتاد	أقل من المعتاد	كالمعتاد	أقل من المعتاد	كالمعتاد	أقل من المعتاد	أقل من المعتاد	كالمعتاد	كالمعتاد	أقل من المعتاد	كالمعتاد	أقل من المعتاد	كالمعتاد	كالمعتاد	كالمعتاد	كالمعتاد	لا	نعم	لا	لا	لا	لا	لا	لا	لا	لا	لا
263	قطر	أنثى	26-45	الثانوية	متزوج ولدي أطفال	متزوج	6	أعمل بدوام مدفوع الأجر (بدوام كامل أو بدوام جزئي)	نعم	لقد زادت عدد مرات ذهابي للتسوق	لقد زادت عدد مرات ذهابي للتسوق	لقد زادت عدد مرات ذهابي للتسوق	أقوم بشراء كميات أكثر من المعتاد	أقوم بشراء كميات أكثر من المعتاد	أقوم بشراء كميات أكثر من المعتاد	تقريبا نفس الشيء	أكثر من ذي قبل	أقل من ذي قبل	لم تتغير إطلاقاً	المرة الأولى التي أقوم بها	أكثر من المعتاد	كالمعتاد	كالمعتاد	أقل من المعتاد	أقل من المعتاد	أقل من المعتاد	كالمعتاد	أقل من المعتاد	أقل من المعتاد	أقل من المعتاد	كالمعتاد	أقل من المعتاد	أقل من المعتاد	أقل من المعتاد	أكثر من المعتاد	أكثر من المعتاد	كالمعتاد	كالمعتاد	نعم	نعم	لا	نعم	نعم	نعم	نعم	لا	نعم	لا	لا
264	فلسطين	ذكر	18-25	الثانوية	أسرة مكونة من شخص واحد	أعزب	0	لا اعمل ولكنني ابحث عن عمل	لا	أذهب للتسوق بشكل أقل من المعتاد	أذهب للتسوق بشكل أقل من المعتاد	أذهب للتسوق بشكل أقل من المعتاد	أقوم بالتسوق بنفس الكميات التي اعتدت على شرائها قبل الجائحة	أقوم بالتسوق بنفس الكميات التي اعتدت على شرائها قبل الجائحة	أقوم بالتسوق بنفس الكميات التي اعتدت على شرائها قبل الجائحة	لم تتغير إطلاقاً	المرة الأولى التي أقوم بها	أقل من ذي قبل	المرة الأولى التي أقوم بها	المرة الأولى التي أقوم بها	كالمعتاد	أقل من المعتاد	أقل من المعتاد	أقل من المعتاد	أكثر من المعتاد	كالمعتاد	أقل من المعتاد	كالمعتاد	أكثر من المعتاد	أقل من المعتاد	كالمعتاد	أكثر من المعتاد	كالمعتاد	أقل من المعتاد	كالمعتاد	أكثر من المعتاد	كالمعتاد	أقل من المعتاد	نعم	نعم	لا	نعم	لا	نعم	لا	نعم	لا	نعم	لا
265	الكويت	أنثى	18-25	البكلوريوس	في منزل مع والديّ	أعزب	3	طالب	لا	أذهب للتسوق بشكل أقل من المعتاد	أذهب للتسوق بشكل أقل من المعتاد	أذهب للتسوق بشكل أقل من المعتاد	أقوم بشراء كميات أقل من المعتاد	أقوم بشراء كميات أقل من المعتاد	أقوم بشراء كميات أقل من المعتاد	تقريبا نفس الشيء	تقريبا نفس الشيء	تقريبا نفس الشيء	تقريبا نفس الشيء	تقريبا نفس الشيء	أقل من المعتاد	أكثر من المعتاد	أكثر من المعتاد	أكثر من المعتاد	أقل من المعتاد	أكثر من المعتاد	أكثر من المعتاد	أكثر من المعتاد	كالمعتاد	أقل من المعتاد	أكثر من المعتاد	أكثر من المعتاد	أكثر من المعتاد	أكثر من المعتاد	كالمعتاد	كالمعتاد	كالمعتاد	كالمعتاد	نعم	نعم	لا	لا	لا	نعم	نعم	نعم	لا	لا	لا
266	الأردن	ذكر	18-25	البكلوريوس	اخرى	أعزب	9	طالب	لا	لقد زادت عدد مرات ذهابي للتسوق	لقد زادت عدد مرات ذهابي للتسوق	لقد زادت عدد مرات ذهابي للتسوق	أقوم بالتسوق بنفس الكميات التي اعتدت على شرائها قبل الجائحة	أقوم بالتسوق بنفس الكميات التي اعتدت على شرائها قبل الجائحة	أقوم بالتسوق بنفس الكميات التي اعتدت على شرائها قبل الجائحة	لم تتغير إطلاقاً	أكثر من ذي قبل	أكثر من ذي قبل	أقل من ذي قبل	أكثر من ذي قبل	كالمعتاد	كالمعتاد	كالمعتاد	أقل من المعتاد	كالمعتاد	كالمعتاد	أكثر من المعتاد	كالمعتاد	كالمعتاد	كالمعتاد	أكثر من المعتاد	كالمعتاد	كالمعتاد	كالمعتاد	أكثر من المعتاد	أكثر من المعتاد	أكثر من المعتاد	كالمعتاد	لا	لا	لا	لا	لا	لا	لا	نعم	لا	لا	نعم
267	الأردن	أنثى	26-45	البكلوريوس	متزوج ولدي أطفال	متزوج	5	عياده خاصه	نعم	أذهب للتسوق بشكل أقل من المعتاد	أذهب للتسوق بشكل أقل من المعتاد	أذهب للتسوق بشكل أقل من المعتاد	أقوم بشراء كميات أكثر من المعتاد	أقوم بشراء كميات أكثر من المعتاد	أقوم بشراء كميات أكثر من المعتاد	تقريبا نفس الشيء	أكثر من ذي قبل	تقريبا نفس الشيء	أكثر من ذي قبل	أكثر من ذي قبل	كالمعتاد	أكثر من المعتاد	كالمعتاد	أقل من المعتاد	أقل من المعتاد	أكثر من المعتاد	كالمعتاد	أكثر من المعتاد	أقل من المعتاد	أقل من المعتاد	أكثر من المعتاد	أقل من المعتاد	أقل من المعتاد	أقل من المعتاد	أكثر من المعتاد	أكثر من المعتاد	أقل من المعتاد	كالمعتاد	نعم	نعم	لا	نعم	نعم	نعم	نعم	لا	لا	لا	لا
268	قطر	أنثى	26-45	البكلوريوس	متزوج ولدي أطفال	متزوج	6	أعمل بدوام مدفوع الأجر (بدوام كامل أو بدوام جزئي)	نعم	أذهب للتسوق بشكل أقل من المعتاد	أذهب للتسوق بشكل أقل من المعتاد	أذهب للتسوق بشكل أقل من المعتاد	أقوم بشراء كميات أقل من المعتاد	أقوم بشراء كميات أقل من المعتاد	أقوم بشراء كميات أقل من المعتاد	أقل من ذي قبل	أقل من ذي قبل	أقل من ذي قبل	أقل من ذي قبل	أقل من ذي قبل	أقل من المعتاد	أقل من المعتاد	أقل من المعتاد	أقل من المعتاد	أقل من المعتاد	أقل من المعتاد	كالمعتاد	كالمعتاد	كالمعتاد	أقل من المعتاد	أقل من المعتاد	أقل من المعتاد	أقل من المعتاد	أقل من المعتاد	أقل من المعتاد	أقل من المعتاد	أقل من المعتاد	أقل من المعتاد	لا	لا	لا	نعم	لا	لا	نعم	لا	لا	لا	لا
269	الأردن	أنثى	18-25	البكلوريوس	في منزل مع والديّ	أعزب	7	طالب	لا	أذهب للتسوق بشكل أقل من المعتاد	أذهب للتسوق بشكل أقل من المعتاد	أذهب للتسوق بشكل أقل من المعتاد	أقوم بشراء كميات أكثر من المعتاد	أقوم بشراء كميات أكثر من المعتاد	أقوم بشراء كميات أكثر من المعتاد	لم تتغير إطلاقاً	أكثر من ذي قبل	أقل من ذي قبل	أقل من ذي قبل	أكثر من ذي قبل	كالمعتاد	كالمعتاد	كالمعتاد	كالمعتاد	كالمعتاد	كالمعتاد	أقل من المعتاد	أكثر من المعتاد	كالمعتاد	أقل من المعتاد	أكثر من المعتاد	أقل من المعتاد	أقل من المعتاد	كالمعتاد	أكثر من المعتاد	أكثر من المعتاد	أكثر من المعتاد	كالمعتاد	نعم	نعم	نعم	نعم	لا	لا	نعم	نعم	نعم	لا	لا
270	الأردن	أنثى	18-25	البكلوريوس	أسرة كبيرة	أعزب	3	طالب	لا	أذهب للتسوق بشكل أقل من المعتاد	أذهب للتسوق بشكل أقل من المعتاد	أذهب للتسوق بشكل أقل من المعتاد	أقوم بشراء كميات أكثر من المعتاد	أقوم بشراء كميات أكثر من المعتاد	أقوم بشراء كميات أكثر من المعتاد	تقريبا نفس الشيء	أقل من ذي قبل	تقريبا نفس الشيء	تقريبا نفس الشيء	أقل من ذي قبل	كالمعتاد	أكثر من المعتاد	كالمعتاد	أكثر من المعتاد	أقل من المعتاد	أكثر من المعتاد	كالمعتاد	أكثر من المعتاد	أكثر من المعتاد	كالمعتاد	أكثر من المعتاد	أقل من المعتاد	كالمعتاد	أكثر من المعتاد	أكثر من المعتاد	أكثر من المعتاد	أكثر من المعتاد	أكثر من المعتاد	نعم	نعم	نعم	نعم	لا	نعم	نعم	لا	لا	لا	لا
271	الأردن	أنثى	18-25	البكلوريوس	في منزل مع والديّ	أعزب	6	طالب	لا	أذهب للتسوق بشكل أقل من المعتاد	أذهب للتسوق بشكل أقل من المعتاد	أذهب للتسوق بشكل أقل من المعتاد	أقوم بشراء كميات أقل من المعتاد	أقوم بشراء كميات أقل من المعتاد	أقوم بشراء كميات أقل من المعتاد	أقل من ذي قبل	أكثر من ذي قبل	أقل من ذي قبل	لم تتغير إطلاقاً	أكثر من ذي قبل	أقل من المعتاد	أكثر من المعتاد	أقل من المعتاد	أكثر من المعتاد	أكثر من المعتاد	أقل من المعتاد	أقل من المعتاد	أكثر من المعتاد	أكثر من المعتاد	أقل من المعتاد	أكثر من المعتاد	أقل من المعتاد	أكثر من المعتاد	أكثر من المعتاد	أكثر من المعتاد	أكثر من المعتاد	أكثر من المعتاد	أكثر من المعتاد	نعم	نعم	نعم	نعم	لا	نعم	نعم	لا	لا	لا	لا
272	الأردن	ذكر	18-25	البكلوريوس	أسرة كبيرة	أعزب	5	طالب	نعم	أذهب للتسوق بشكل أقل من المعتاد	أذهب للتسوق بشكل أقل من المعتاد	أذهب للتسوق بشكل أقل من المعتاد	أقوم بشراء كميات أقل من المعتاد	أقوم بشراء كميات أقل من المعتاد	أقوم بشراء كميات أقل من المعتاد	أقل من ذي قبل	أقل من ذي قبل	أقل من ذي قبل	أقل من ذي قبل	أقل من ذي قبل	كالمعتاد	كالمعتاد	كالمعتاد	كالمعتاد	أقل من المعتاد	كالمعتاد	كالمعتاد	كالمعتاد	كالمعتاد	كالمعتاد	أكثر من المعتاد	كالمعتاد	كالمعتاد	كالمعتاد	أكثر من المعتاد	أكثر من المعتاد	كالمعتاد	كالمعتاد	لا	لا	لا	لا	لا	لا	لا	لا	لا	لا	لا
273	الأردن	أنثى	26-45	البكلوريوس	في منزل مع والديّ	أعزب	8	أعمل بدوام مدفوع الأجر (بدوام كامل أو بدوام جزئي)	لا	أذهب للتسوق كما كنت معتاداً على ذلك قبل فترة الحجر المنزلي	أذهب للتسوق كما كنت معتاداً على ذلك قبل فترة الحجر المنزلي	أذهب للتسوق كما كنت معتاداً على ذلك قبل فترة الحجر المنزلي	أقوم بالتسوق بنفس الكميات التي اعتدت على شرائها قبل الجائحة	أقوم بالتسوق بنفس الكميات التي اعتدت على شرائها قبل الجائحة	أقوم بالتسوق بنفس الكميات التي اعتدت على شرائها قبل الجائحة	لم تتغير إطلاقاً	تقريبا نفس الشيء	لم تتغير إطلاقاً	لم تتغير إطلاقاً	تقريبا نفس الشيء	كالمعتاد	كالمعتاد	كالمعتاد	كالمعتاد	كالمعتاد	كالمعتاد	كالمعتاد	كالمعتاد	كالمعتاد	كالمعتاد	كالمعتاد	أقل من المعتاد	أقل من المعتاد	كالمعتاد	كالمعتاد	كالمعتاد	كالمعتاد	كالمعتاد	نعم	نعم	لا	نعم	نعم	لا	نعم	لا	لا	لا	لا
274	الأردن	أنثى	18-25	البكلوريوس	في منزل مع والديّ	أعزب	5	طالب	لا	أذهب للتسوق كما كنت معتاداً على ذلك قبل فترة الحجر المنزلي	أذهب للتسوق كما كنت معتاداً على ذلك قبل فترة الحجر المنزلي	أذهب للتسوق كما كنت معتاداً على ذلك قبل فترة الحجر المنزلي	أقوم بشراء كميات أكثر من المعتاد	أقوم بشراء كميات أكثر من المعتاد	أقوم بشراء كميات أكثر من المعتاد	أكثر من ذي قبل	أكثر من ذي قبل	تقريبا نفس الشيء	أكثر من ذي قبل	تقريبا نفس الشيء	أكثر من المعتاد	كالمعتاد	كالمعتاد	أقل من المعتاد	أكثر من المعتاد	أكثر من المعتاد	كالمعتاد	كالمعتاد	أكثر من المعتاد	كالمعتاد	أكثر من المعتاد	كالمعتاد	كالمعتاد	أكثر من المعتاد	أكثر من المعتاد	أكثر من المعتاد	أكثر من المعتاد	أكثر من المعتاد	نعم	نعم	لا	لا	لا	لا	نعم	لا	لا	لا	لا
275	الأردن	أنثى	18-25	البكلوريوس	في منزل مع والديّ	أعزب	4	طالب	لا	أذهب للتسوق بشكل أقل من المعتاد	أذهب للتسوق بشكل أقل من المعتاد	أذهب للتسوق بشكل أقل من المعتاد	أقوم بالتسوق بنفس الكميات التي اعتدت على شرائها قبل الجائحة	أقوم بالتسوق بنفس الكميات التي اعتدت على شرائها قبل الجائحة	أقوم بالتسوق بنفس الكميات التي اعتدت على شرائها قبل الجائحة	لم تتغير إطلاقاً	تقريبا نفس الشيء	تقريبا نفس الشيء	أقل من ذي قبل	أكثر من ذي قبل	أكثر من المعتاد	كالمعتاد	كالمعتاد	كالمعتاد	كالمعتاد	كالمعتاد	أكثر من المعتاد	أقل من المعتاد	أقل من المعتاد	أقل من المعتاد	كالمعتاد	كالمعتاد	كالمعتاد	كالمعتاد	كالمعتاد	أقل من المعتاد	كالمعتاد	كالمعتاد	لا	لا	لا	لا	لا	لا	لا	لا	لا	لا	لا
276	الأردن	أنثى	18-25	البكلوريوس	اخرى	أعزب	4	طالب	لا	لقد زادت عدد مرات ذهابي للتسوق	لقد زادت عدد مرات ذهابي للتسوق	لقد زادت عدد مرات ذهابي للتسوق	أقوم بشراء كميات أكثر من المعتاد	أقوم بشراء كميات أكثر من المعتاد	أقوم بشراء كميات أكثر من المعتاد	لم تتغير إطلاقاً	لم تتغير إطلاقاً	لم تتغير إطلاقاً	لم تتغير إطلاقاً	لم تتغير إطلاقاً	أكثر من المعتاد	كالمعتاد	أكثر من المعتاد	أكثر من المعتاد	كالمعتاد	كالمعتاد	كالمعتاد	كالمعتاد	كالمعتاد	كالمعتاد	كالمعتاد	كالمعتاد	كالمعتاد	كالمعتاد	كالمعتاد	كالمعتاد	كالمعتاد	كالمعتاد	نعم	نعم	لا	نعم	لا	نعم	نعم	لا	لا	لا	لا
277	الأردن	أنثى	18-25	البكلوريوس	متزوج وليس لدي أطفال	متزوج	واحد	طالب	لا	أذهب للتسوق كما كنت معتاداً على ذلك قبل فترة الحجر المنزلي	أذهب للتسوق كما كنت معتاداً على ذلك قبل فترة الحجر المنزلي	أذهب للتسوق كما كنت معتاداً على ذلك قبل فترة الحجر المنزلي	أقوم بشراء كميات أقل من المعتاد	أقوم بشراء كميات أقل من المعتاد	أقوم بشراء كميات أقل من المعتاد	تقريبا نفس الشيء	لم تتغير إطلاقاً	أقل من ذي قبل	أقل من ذي قبل	أكثر من ذي قبل	كالمعتاد	كالمعتاد	كالمعتاد	أكثر من المعتاد	كالمعتاد	كالمعتاد	كالمعتاد	أكثر من المعتاد	كالمعتاد	أقل من المعتاد	أكثر من المعتاد	أقل من المعتاد	أقل من المعتاد	كالمعتاد	أكثر من المعتاد	أكثر من المعتاد	أكثر من المعتاد	أكثر من المعتاد	لا	نعم	نعم	نعم	لا	لا	نعم	لا	لا	لا	لا
278	الأردن	أنثى	26-45	الماجستير	في منزل مع والديّ	أعزب	4	أعمل بدوام مدفوع الأجر (بدوام كامل أو بدوام جزئي)	لا	أذهب للتسوق بشكل أقل من المعتاد	أذهب للتسوق بشكل أقل من المعتاد	أذهب للتسوق بشكل أقل من المعتاد	أقوم بالتسوق بنفس الكميات التي اعتدت على شرائها قبل الجائحة	أقوم بالتسوق بنفس الكميات التي اعتدت على شرائها قبل الجائحة	أقوم بالتسوق بنفس الكميات التي اعتدت على شرائها قبل الجائحة	لم تتغير إطلاقاً	أكثر من ذي قبل	لم تتغير إطلاقاً	تقريبا نفس الشيء	تقريبا نفس الشيء	كالمعتاد	كالمعتاد	كالمعتاد	أكثر من المعتاد	أقل من المعتاد	أكثر من المعتاد	كالمعتاد	أكثر من المعتاد	أقل من المعتاد	أقل من المعتاد	كالمعتاد	كالمعتاد	أقل من المعتاد	أكثر من المعتاد	كالمعتاد	أقل من المعتاد	كالمعتاد	أقل من المعتاد	نعم	نعم	نعم	نعم	لا	نعم	نعم	لا	لا	لا	لا
279	الأردن	أنثى	18-25	البكلوريوس	في منزل مع والديّ	أعزب	2	طالب	لا	أذهب للتسوق بشكل أقل من المعتاد	أذهب للتسوق بشكل أقل من المعتاد	أذهب للتسوق بشكل أقل من المعتاد	أقوم بالتسوق بنفس الكميات التي اعتدت على شرائها قبل الجائحة	أقوم بالتسوق بنفس الكميات التي اعتدت على شرائها قبل الجائحة	أقوم بالتسوق بنفس الكميات التي اعتدت على شرائها قبل الجائحة	تقريبا نفس الشيء	تقريبا نفس الشيء	تقريبا نفس الشيء	أكثر من ذي قبل	أقل من ذي قبل	أكثر من المعتاد	كالمعتاد	كالمعتاد	أقل من المعتاد	كالمعتاد	أكثر من المعتاد	كالمعتاد	كالمعتاد	كالمعتاد	أقل من المعتاد	أكثر من المعتاد	أقل من المعتاد	أقل من المعتاد	أقل من المعتاد	أكثر من المعتاد	كالمعتاد	كالمعتاد	أكثر من المعتاد	نعم	نعم	نعم	نعم	نعم	نعم	نعم	لا	لا	لا	لا
280	الأردن	أنثى	18-25	البكلوريوس	أسرة كبيرة	أعزب	4	طالب	لا	أذهب للتسوق بشكل أقل من المعتاد	أذهب للتسوق بشكل أقل من المعتاد	أذهب للتسوق بشكل أقل من المعتاد	أقوم بالتسوق بنفس الكميات التي اعتدت على شرائها قبل الجائحة	أقوم بالتسوق بنفس الكميات التي اعتدت على شرائها قبل الجائحة	أقوم بالتسوق بنفس الكميات التي اعتدت على شرائها قبل الجائحة	لم تتغير إطلاقاً	أكثر من ذي قبل	أقل من ذي قبل	أقل من ذي قبل	أكثر من ذي قبل	كالمعتاد	كالمعتاد	كالمعتاد	أقل من المعتاد	كالمعتاد	أقل من المعتاد	كالمعتاد	أقل من المعتاد	كالمعتاد	كالمعتاد	أكثر من المعتاد	أقل من المعتاد	أقل من المعتاد	أقل من المعتاد	أكثر من المعتاد	أكثر من المعتاد	كالمعتاد	كالمعتاد	نعم	نعم	لا	نعم	لا	نعم	نعم	لا	لا	لا	لا
281	الأردن	أنثى	18-25	البكلوريوس	في منزل مع والديّ	أعزب	3	لا اعمل ولكنني ابحث عن عمل	لا	أذهب للتسوق بشكل أقل من المعتاد	أذهب للتسوق بشكل أقل من المعتاد	أذهب للتسوق بشكل أقل من المعتاد	أقوم بشراء كميات أكثر من المعتاد	أقوم بشراء كميات أكثر من المعتاد	أقوم بشراء كميات أكثر من المعتاد	أقل من ذي قبل	أكثر من ذي قبل	تقريبا نفس الشيء	تقريبا نفس الشيء	أكثر من ذي قبل	أكثر من المعتاد	أكثر من المعتاد	أكثر من المعتاد	أقل من المعتاد	أقل من المعتاد	أكثر من المعتاد	أكثر من المعتاد	أكثر من المعتاد	أكثر من المعتاد	كالمعتاد	أكثر من المعتاد	أقل من المعتاد	أقل من المعتاد	أكثر من المعتاد	أكثر من المعتاد	أكثر من المعتاد	كالمعتاد	كالمعتاد	نعم	نعم	نعم	نعم	لا	نعم	لا	لا	لا	نعم	لا
282	الأردن	أنثى	18-25	البكلوريوس	أسرة كبيرة	أعزب	6	طالب	لا	لقد زادت عدد مرات ذهابي للتسوق	لقد زادت عدد مرات ذهابي للتسوق	لقد زادت عدد مرات ذهابي للتسوق	أقوم بشراء كميات أكثر من المعتاد	أقوم بشراء كميات أكثر من المعتاد	أقوم بشراء كميات أكثر من المعتاد	لم تتغير إطلاقاً	لم تتغير إطلاقاً	لم تتغير إطلاقاً	لم تتغير إطلاقاً	أقل من ذي قبل	كالمعتاد	كالمعتاد	كالمعتاد	أقل من المعتاد	كالمعتاد	كالمعتاد	كالمعتاد	كالمعتاد	كالمعتاد	كالمعتاد	كالمعتاد	أقل من المعتاد	أقل من المعتاد	أقل من المعتاد	كالمعتاد	كالمعتاد	كالمعتاد	كالمعتاد	نعم	نعم	نعم	نعم	نعم	نعم	نعم	لا	لا	لا	لا
283	الأردن	أنثى	18-25	البكلوريوس	في منزل مع والديّ	أعزب	10	طالب	لا	أذهب للتسوق بشكل أقل من المعتاد	أذهب للتسوق بشكل أقل من المعتاد	أذهب للتسوق بشكل أقل من المعتاد	أقوم بالتسوق بنفس الكميات التي اعتدت على شرائها قبل الجائحة	أقوم بالتسوق بنفس الكميات التي اعتدت على شرائها قبل الجائحة	أقوم بالتسوق بنفس الكميات التي اعتدت على شرائها قبل الجائحة	لم تتغير إطلاقاً	تقريبا نفس الشيء	لم تتغير إطلاقاً	أقل من ذي قبل	المرة الأولى التي أقوم بها	كالمعتاد	كالمعتاد	أكثر من المعتاد	أقل من المعتاد	كالمعتاد	كالمعتاد	كالمعتاد	كالمعتاد	كالمعتاد	أقل من المعتاد	أكثر من المعتاد	أقل من المعتاد	أقل من المعتاد	كالمعتاد	أكثر من المعتاد	أكثر من المعتاد	كالمعتاد	كالمعتاد	لا	لا	لا	لا	لا	لا	لا	لا	لا	لا	لا
284	الأردن	أنثى	46-65	البكلوريوس	متزوج ولدي أطفال	مطلق	3	ربة منزل	لا	أذهب للتسوق بشكل أقل من المعتاد	أذهب للتسوق بشكل أقل من المعتاد	أذهب للتسوق بشكل أقل من المعتاد	أقوم بشراء كميات أكثر من المعتاد	أقوم بشراء كميات أكثر من المعتاد	أقوم بشراء كميات أكثر من المعتاد	لم تتغير إطلاقاً	لم تتغير إطلاقاً	لم تتغير إطلاقاً	لم تتغير إطلاقاً	لم تتغير إطلاقاً	كالمعتاد	كالمعتاد	أكثر من المعتاد	أقل من المعتاد	كالمعتاد	كالمعتاد	أكثر من المعتاد	كالمعتاد	كالمعتاد	كالمعتاد	أكثر من المعتاد	أقل من المعتاد	أقل من المعتاد	أقل من المعتاد	كالمعتاد	كالمعتاد	كالمعتاد	كالمعتاد	نعم	نعم	لا	لا	لا	لا	نعم	لا	لا	لا	لا
285	الأردن	أنثى	18-25	البكلوريوس	في منزل مع والديّ	أعزب	6	طالب	لا	أذهب للتسوق كما كنت معتاداً على ذلك قبل فترة الحجر المنزلي	أذهب للتسوق كما كنت معتاداً على ذلك قبل فترة الحجر المنزلي	أذهب للتسوق كما كنت معتاداً على ذلك قبل فترة الحجر المنزلي	أقوم بشراء كميات أكثر من المعتاد	أقوم بشراء كميات أكثر من المعتاد	أقوم بشراء كميات أكثر من المعتاد	لم تتغير إطلاقاً	لم تتغير إطلاقاً	لم تتغير إطلاقاً	لم تتغير إطلاقاً	لم تتغير إطلاقاً	أكثر من المعتاد	أكثر من المعتاد	أكثر من المعتاد	أكثر من المعتاد	أكثر من المعتاد	أكثر من المعتاد	أكثر من المعتاد	أكثر من المعتاد	أكثر من المعتاد	كالمعتاد	أكثر من المعتاد	أقل من المعتاد	أقل من المعتاد	كالمعتاد	أكثر من المعتاد	أكثر من المعتاد	كالمعتاد	أقل من المعتاد	نعم	نعم	نعم	نعم	نعم	نعم	نعم	لا	لا	لا	لا
286	الأردن	أنثى	18-25	البكلوريوس	في منزل مع والديّ	أعزب	6	لا اعمل ولكنني ابحث عن عمل	لا	أذهب للتسوق بشكل أقل من المعتاد	أذهب للتسوق بشكل أقل من المعتاد	أذهب للتسوق بشكل أقل من المعتاد	أقوم بشراء كميات أقل من المعتاد	أقوم بشراء كميات أقل من المعتاد	أقوم بشراء كميات أقل من المعتاد	أكثر من ذي قبل	أكثر من ذي قبل	أقل من ذي قبل	أكثر من ذي قبل	أكثر من ذي قبل	أكثر من المعتاد	أكثر من المعتاد	أكثر من المعتاد	أقل من المعتاد	أقل من المعتاد	كالمعتاد	أكثر من المعتاد	كالمعتاد	أقل من المعتاد	أقل من المعتاد	أكثر من المعتاد	أقل من المعتاد	أقل من المعتاد	أكثر من المعتاد	أكثر من المعتاد	كالمعتاد	كالمعتاد	كالمعتاد	نعم	نعم	لا	نعم	لا	لا	لا	لا	لا	لا	لا
287	الأردن	أنثى	46-65	الدبلوم المهني	متزوج ولدي أطفال	متزوج	8	ربة منزل	لا	أذهب للتسوق بشكل أقل من المعتاد	أذهب للتسوق بشكل أقل من المعتاد	أذهب للتسوق بشكل أقل من المعتاد	أقوم بشراء كميات أقل من المعتاد	أقوم بشراء كميات أقل من المعتاد	أقوم بشراء كميات أقل من المعتاد	أقل من ذي قبل	أقل من ذي قبل	أقل من ذي قبل	أقل من ذي قبل	أقل من ذي قبل	كالمعتاد	كالمعتاد	كالمعتاد	أقل من المعتاد	أقل من المعتاد	أكثر من المعتاد	كالمعتاد	أقل من المعتاد	أقل من المعتاد	أقل من المعتاد	كالمعتاد	أقل من المعتاد	أقل من المعتاد	أقل من المعتاد	كالمعتاد	أكثر من المعتاد	أكثر من المعتاد	أقل من المعتاد	نعم	نعم	لا	نعم	لا	نعم	نعم	لا	لا	لا	لا
288	الأردن	أنثى	26-45	البكلوريوس	متزوج ولدي أطفال	متزوج	2	أعمل بدوام مدفوع الأجر (بدوام كامل أو بدوام جزئي)	نعم	أذهب للتسوق كما كنت معتاداً على ذلك قبل فترة الحجر المنزلي	أذهب للتسوق كما كنت معتاداً على ذلك قبل فترة الحجر المنزلي	أذهب للتسوق كما كنت معتاداً على ذلك قبل فترة الحجر المنزلي	نحن ثلاثه اشخاص في المنزل، واستهلاكنا اصلا لم يكن كثير،	نحن ثلاثه اشخاص في المنزل، واستهلاكنا اصلا لم يكن كثير،	نحن ثلاثه اشخاص في المنزل، واستهلاكنا اصلا لم يكن كثير،	تقريبا نفس الشيء	المرة الأولى التي أقوم بها	تقريبا نفس الشيء	تقريبا نفس الشيء	المرة الأولى التي أقوم بها	كالمعتاد	كالمعتاد	كالمعتاد	كالمعتاد	كالمعتاد	كالمعتاد	كالمعتاد	كالمعتاد	كالمعتاد	كالمعتاد	كالمعتاد	كالمعتاد	كالمعتاد	كالمعتاد	كالمعتاد	كالمعتاد	كالمعتاد	كالمعتاد	نعم	نعم	نعم	نعم	نعم	نعم	نعم	لا	لا	لا	لا
289	الأردن	أنثى	26-45	البكلوريوس	في منزل مع والديّ	أعزب	5	أعمل بدوام مدفوع الأجر (بدوام كامل أو بدوام جزئي)	نعم	أذهب للتسوق كما كنت معتاداً على ذلك قبل فترة الحجر المنزلي	أذهب للتسوق كما كنت معتاداً على ذلك قبل فترة الحجر المنزلي	أذهب للتسوق كما كنت معتاداً على ذلك قبل فترة الحجر المنزلي	أقوم بالتسوق بنفس الكميات التي اعتدت على شرائها قبل الجائحة	أقوم بالتسوق بنفس الكميات التي اعتدت على شرائها قبل الجائحة	أقوم بالتسوق بنفس الكميات التي اعتدت على شرائها قبل الجائحة	تقريبا نفس الشيء	أكثر من ذي قبل	أقل من ذي قبل	أكثر من ذي قبل	تقريبا نفس الشيء	كالمعتاد	كالمعتاد	كالمعتاد	أقل من المعتاد	كالمعتاد	أكثر من المعتاد	كالمعتاد	كالمعتاد	كالمعتاد	أقل من المعتاد	أكثر من المعتاد	أقل من المعتاد	أقل من المعتاد	أقل من المعتاد	أكثر من المعتاد	أكثر من المعتاد	أكثر من المعتاد	أكثر من المعتاد	لا	نعم	لا	نعم	لا	لا	نعم	لا	نعم	لا	لا
290	الأردن	أنثى	26-45	البكلوريوس	متزوج وليس لدي أطفال	متزوج	1	أعمل بدوام مدفوع الأجر (بدوام كامل أو بدوام جزئي)	لا	لقد زادت عدد مرات ذهابي للتسوق	لقد زادت عدد مرات ذهابي للتسوق	لقد زادت عدد مرات ذهابي للتسوق	أقوم بشراء كميات أكثر من المعتاد	أقوم بشراء كميات أكثر من المعتاد	أقوم بشراء كميات أكثر من المعتاد	لم تتغير إطلاقاً	لم تتغير إطلاقاً	لم تتغير إطلاقاً	لم تتغير إطلاقاً	لم تتغير إطلاقاً	كالمعتاد	كالمعتاد	كالمعتاد	كالمعتاد	كالمعتاد	كالمعتاد	كالمعتاد	كالمعتاد	كالمعتاد	كالمعتاد	كالمعتاد	أقل من المعتاد	أقل من المعتاد	أقل من المعتاد	كالمعتاد	أقل من المعتاد	كالمعتاد	كالمعتاد	نعم	نعم	نعم	نعم	نعم	نعم	نعم	لا	لا	لا	لا
291	الأردن	أنثى	46-65	الثانوية	متزوج ولدي أطفال	متزوج	انا وزوجي	اعمل عمل تطوعي	لا	أذهب للتسوق بشكل أقل من المعتاد	أذهب للتسوق بشكل أقل من المعتاد	أذهب للتسوق بشكل أقل من المعتاد	أقوم بشراء كميات أقل من المعتاد	أقوم بشراء كميات أقل من المعتاد	أقوم بشراء كميات أقل من المعتاد	لم تتغير إطلاقاً	المرة الأولى التي أقوم بها	أقل من ذي قبل	تقريبا نفس الشيء	أقل من ذي قبل	أكثر من المعتاد	أقل من المعتاد	أكثر من المعتاد	أقل من المعتاد	أقل من المعتاد	أقل من المعتاد	كالمعتاد	أقل من المعتاد	أقل من المعتاد	أكثر من المعتاد	أقل من المعتاد	أقل من المعتاد	أقل من المعتاد	أقل من المعتاد	كالمعتاد	أكثر من المعتاد	كالمعتاد	كالمعتاد	لا	لا	لا	لا	لا	لا	لا	لا	لا	لا	لا
292	الأردن	أنثى	26-45	البكلوريوس	في منزل مع والديّ	أعزب	8	أعمل بدوام مدفوع الأجر (بدوام كامل أو بدوام جزئي)	لا	أذهب للتسوق بشكل أقل من المعتاد	أذهب للتسوق بشكل أقل من المعتاد	أذهب للتسوق بشكل أقل من المعتاد	أقوم بشراء كميات أقل من المعتاد	أقوم بشراء كميات أقل من المعتاد	أقوم بشراء كميات أقل من المعتاد	تقريبا نفس الشيء	أكثر من ذي قبل	تقريبا نفس الشيء	تقريبا نفس الشيء	أقل من ذي قبل	أقل من المعتاد	أقل من المعتاد	أقل من المعتاد	أقل من المعتاد	أقل من المعتاد	أقل من المعتاد	أقل من المعتاد	أقل من المعتاد	أقل من المعتاد	أقل من المعتاد	أقل من المعتاد	أقل من المعتاد	أقل من المعتاد	أقل من المعتاد	كالمعتاد	أقل من المعتاد	أقل من المعتاد	أقل من المعتاد	نعم	نعم	لا	نعم	لا	نعم	نعم	نعم	لا	لا	لا
293	الأردن	أنثى	26-45	البكلوريوس	اخرى	مطلق	3	ربة منزل	لا	أذهب للتسوق بشكل أقل من المعتاد	أذهب للتسوق بشكل أقل من المعتاد	أذهب للتسوق بشكل أقل من المعتاد	أقوم بالتسوق بنفس الكميات التي اعتدت على شرائها قبل الجائحة	أقوم بالتسوق بنفس الكميات التي اعتدت على شرائها قبل الجائحة	أقوم بالتسوق بنفس الكميات التي اعتدت على شرائها قبل الجائحة	تقريبا نفس الشيء	أقل من ذي قبل	أقل من ذي قبل	أكثر من ذي قبل	تقريبا نفس الشيء	كالمعتاد	كالمعتاد	كالمعتاد	أقل من المعتاد	كالمعتاد	أقل من المعتاد	أقل من المعتاد	أقل من المعتاد	أقل من المعتاد	كالمعتاد	أكثر من المعتاد	أقل من المعتاد	أقل من المعتاد	أقل من المعتاد	أكثر من المعتاد	أكثر من المعتاد	أقل من المعتاد	كالمعتاد	نعم	نعم	نعم	نعم	نعم	نعم	لا	لا	لا	لا	لا
294	الأردن	أنثى	18-25	البكلوريوس	في منزل مع والديّ	أعزب	6	طالب	لا	أذهب للتسوق بشكل أقل من المعتاد	أذهب للتسوق بشكل أقل من المعتاد	أذهب للتسوق بشكل أقل من المعتاد	أقوم بشراء كميات أكثر من المعتاد	أقوم بشراء كميات أكثر من المعتاد	أقوم بشراء كميات أكثر من المعتاد	لم تتغير إطلاقاً	لم تتغير إطلاقاً	لم تتغير إطلاقاً	لم تتغير إطلاقاً	لم تتغير إطلاقاً	أكثر من المعتاد	أكثر من المعتاد	أكثر من المعتاد	أكثر من المعتاد	كالمعتاد	أكثر من المعتاد	أكثر من المعتاد	أكثر من المعتاد	أكثر من المعتاد	كالمعتاد	كالمعتاد	كالمعتاد	كالمعتاد	كالمعتاد	كالمعتاد	كالمعتاد	كالمعتاد	كالمعتاد	نعم	نعم	نعم	نعم	نعم	نعم	نعم	لا	لا	لا	لا
295	الأردن	أنثى	26-45	البكلوريوس	متزوج ولدي أطفال	متزوج	اربعة اشخاص	متقاعد/ ة	لا	أذهب للتسوق بشكل أقل من المعتاد	أذهب للتسوق بشكل أقل من المعتاد	أذهب للتسوق بشكل أقل من المعتاد	أقوم بالتسوق بنفس الكميات التي اعتدت على شرائها قبل الجائحة	أقوم بالتسوق بنفس الكميات التي اعتدت على شرائها قبل الجائحة	أقوم بالتسوق بنفس الكميات التي اعتدت على شرائها قبل الجائحة	لم تتغير إطلاقاً	المرة الأولى التي أقوم بها	لم تتغير إطلاقاً	تقريبا نفس الشيء	أقل من ذي قبل	كالمعتاد	كالمعتاد	أكثر من المعتاد	أقل من المعتاد	كالمعتاد	أقل من المعتاد	أكثر من المعتاد	أقل من المعتاد	كالمعتاد	كالمعتاد	كالمعتاد	أقل من المعتاد	أقل من المعتاد	أقل من المعتاد	كالمعتاد	كالمعتاد	كالمعتاد	كالمعتاد	نعم	نعم	نعم	نعم	لا	نعم	نعم	نعم	لا	نعم	نعم
296	الأردن	أنثى	18-25	الثانوية	في منزل مع والديّ	أعزب	2	طالب	لا	أذهب للتسوق بشكل أقل من المعتاد	أذهب للتسوق بشكل أقل من المعتاد	أذهب للتسوق بشكل أقل من المعتاد	أقوم بشراء كميات أقل من المعتاد	أقوم بشراء كميات أقل من المعتاد	أقوم بشراء كميات أقل من المعتاد	تقريبا نفس الشيء	المرة الأولى التي أقوم بها	لم تتغير إطلاقاً	أقل من ذي قبل	لم تتغير إطلاقاً	أقل من المعتاد	كالمعتاد	أقل من المعتاد	أقل من المعتاد	كالمعتاد	أقل من المعتاد	أقل من المعتاد	أقل من المعتاد	كالمعتاد	كالمعتاد	أكثر من المعتاد	أقل من المعتاد	أقل من المعتاد	أقل من المعتاد	كالمعتاد	كالمعتاد	كالمعتاد	أكثر من المعتاد	نعم	نعم	لا	نعم	لا	لا	نعم	لا	لا	لا	لا
297	الأردن	أنثى	18-25	البكلوريوس	اخرى	أعزب	2	طالب	لا	أذهب للتسوق كما كنت معتاداً على ذلك قبل فترة الحجر المنزلي	أذهب للتسوق كما كنت معتاداً على ذلك قبل فترة الحجر المنزلي	أذهب للتسوق كما كنت معتاداً على ذلك قبل فترة الحجر المنزلي	أقوم بالتسوق بنفس الكميات التي اعتدت على شرائها قبل الجائحة	أقوم بالتسوق بنفس الكميات التي اعتدت على شرائها قبل الجائحة	أقوم بالتسوق بنفس الكميات التي اعتدت على شرائها قبل الجائحة	تقريبا نفس الشيء	لم تتغير إطلاقاً	تقريبا نفس الشيء	تقريبا نفس الشيء	لم تتغير إطلاقاً	أكثر من المعتاد	أكثر من المعتاد	أكثر من المعتاد	أكثر من المعتاد	أكثر من المعتاد	كالمعتاد	أكثر من المعتاد	أكثر من المعتاد	أكثر من المعتاد	أقل من المعتاد	أكثر من المعتاد	أقل من المعتاد	أكثر من المعتاد	أكثر من المعتاد	أقل من المعتاد	أقل من المعتاد	أكثر من المعتاد	أكثر من المعتاد	نعم	نعم	لا	نعم	لا	لا	نعم	نعم	نعم	لا	لا
298	الأردن	أنثى	18-25	البكلوريوس	في منزل مع والديّ	أعزب	6	طالب	لا	أذهب للتسوق بشكل أقل من المعتاد	أذهب للتسوق بشكل أقل من المعتاد	أذهب للتسوق بشكل أقل من المعتاد	أقوم بشراء كميات أقل من المعتاد	أقوم بشراء كميات أقل من المعتاد	أقوم بشراء كميات أقل من المعتاد	تقريبا نفس الشيء	أكثر من ذي قبل	تقريبا نفس الشيء	أكثر من ذي قبل	أقل من ذي قبل	كالمعتاد	كالمعتاد	أكثر من المعتاد	أقل من المعتاد	كالمعتاد	أكثر من المعتاد	أكثر من المعتاد	أكثر من المعتاد	أقل من المعتاد	أقل من المعتاد	أكثر من المعتاد	أقل من المعتاد	أقل من المعتاد	أقل من المعتاد	أكثر من المعتاد	كالمعتاد	أكثر من المعتاد	أكثر من المعتاد	لا	نعم	نعم	لا	لا	لا	لا	نعم	لا	لا	لا
299	الأردن	أنثى	46-65	الدبلوم المهني	متزوج وليس لدي أطفال	متزوج	2	ربة منزل	لا	أذهب للتسوق كما كنت معتاداً على ذلك قبل فترة الحجر المنزلي	أذهب للتسوق كما كنت معتاداً على ذلك قبل فترة الحجر المنزلي	أذهب للتسوق كما كنت معتاداً على ذلك قبل فترة الحجر المنزلي	أقوم بالتسوق بنفس الكميات التي اعتدت على شرائها قبل الجائحة	أقوم بالتسوق بنفس الكميات التي اعتدت على شرائها قبل الجائحة	أقوم بالتسوق بنفس الكميات التي اعتدت على شرائها قبل الجائحة	لم تتغير إطلاقاً	تقريبا نفس الشيء	لم تتغير إطلاقاً	لم تتغير إطلاقاً	لم تتغير إطلاقاً	كالمعتاد	كالمعتاد	أكثر من المعتاد	أقل من المعتاد	أقل من المعتاد	أقل من المعتاد	أكثر من المعتاد	أقل من المعتاد	أقل من المعتاد	كالمعتاد	كالمعتاد	أقل من المعتاد	أقل من المعتاد	أقل من المعتاد	كالمعتاد	كالمعتاد	كالمعتاد	كالمعتاد	لا	لا	لا	لا	لا	لا	لا	لا	لا	لا	لا
300	الأردن	أنثى	18-25	الثانوية	في منزل مع والديّ	أعزب	4	طالب	لا	أذهب للتسوق بشكل أقل من المعتاد	أذهب للتسوق بشكل أقل من المعتاد	أذهب للتسوق بشكل أقل من المعتاد	أقوم بشراء كميات أقل من المعتاد	أقوم بشراء كميات أقل من المعتاد	أقوم بشراء كميات أقل من المعتاد	المرة الأولى التي أقوم بها	أقل من ذي قبل	لم تتغير إطلاقاً	لم تتغير إطلاقاً	لم تتغير إطلاقاً	أقل من المعتاد	كالمعتاد	أقل من المعتاد	أكثر من المعتاد	أكثر من المعتاد	أكثر من المعتاد	أقل من المعتاد	أكثر من المعتاد	كالمعتاد	أكثر من المعتاد	كالمعتاد	أكثر من المعتاد	كالمعتاد	أكثر من المعتاد	أقل من المعتاد	أقل من المعتاد	أكثر من المعتاد	أكثر من المعتاد	نعم	نعم	نعم	نعم	لا	نعم	نعم	لا	لا	لا	لا
301	الأردن	أنثى	18-25	البكلوريوس	في منزل مع والديّ	أعزب	10	طالب	لا	أذهب للتسوق بشكل أقل من المعتاد	أذهب للتسوق بشكل أقل من المعتاد	أذهب للتسوق بشكل أقل من المعتاد	أقوم بالتسوق بنفس الكميات التي اعتدت على شرائها قبل الجائحة	أقوم بالتسوق بنفس الكميات التي اعتدت على شرائها قبل الجائحة	أقوم بالتسوق بنفس الكميات التي اعتدت على شرائها قبل الجائحة	تقريبا نفس الشيء	تقريبا نفس الشيء	تقريبا نفس الشيء	لم تتغير إطلاقاً	تقريبا نفس الشيء	كالمعتاد	كالمعتاد	كالمعتاد	كالمعتاد	كالمعتاد	كالمعتاد	كالمعتاد	كالمعتاد	كالمعتاد	أقل من المعتاد	أكثر من المعتاد	أقل من المعتاد	كالمعتاد	أقل من المعتاد	أكثر من المعتاد	كالمعتاد	كالمعتاد	كالمعتاد	لا	لا	لا	لا	لا	لا	لا	لا	لا	لا	لا
302	الأردن	أنثى	18-25	البكلوريوس	في منزل مع والديّ	أعزب	7	طالب	لا	لقد زادت عدد مرات ذهابي للتسوق	لقد زادت عدد مرات ذهابي للتسوق	لقد زادت عدد مرات ذهابي للتسوق	أقوم بشراء كميات أكثر من المعتاد	أقوم بشراء كميات أكثر من المعتاد	أقوم بشراء كميات أكثر من المعتاد	أكثر من ذي قبل	لم تتغير إطلاقاً	أكثر من ذي قبل	تقريبا نفس الشيء	أقل من ذي قبل	كالمعتاد	كالمعتاد	أكثر من المعتاد	كالمعتاد	كالمعتاد	أكثر من المعتاد	كالمعتاد	أكثر من المعتاد	أكثر من المعتاد	أقل من المعتاد	أكثر من المعتاد	أقل من المعتاد	أقل من المعتاد	أقل من المعتاد	أكثر من المعتاد	أكثر من المعتاد	كالمعتاد	كالمعتاد	نعم	نعم	نعم	نعم	لا	نعم	نعم	نعم	لا	لا	لا
303	الأردن	أنثى	26-45	البكلوريوس	متزوج وليس لدي أطفال	متزوج	2	ربة منزل	لا	لقد زادت عدد مرات ذهابي للتسوق	لقد زادت عدد مرات ذهابي للتسوق	لقد زادت عدد مرات ذهابي للتسوق	أقوم بشراء كميات أكثر من المعتاد	أقوم بشراء كميات أكثر من المعتاد	أقوم بشراء كميات أكثر من المعتاد	لم تتغير إطلاقاً	أكثر من ذي قبل	أكثر من ذي قبل	أكثر من ذي قبل	أكثر من ذي قبل	كالمعتاد	كالمعتاد	كالمعتاد	أقل من المعتاد	كالمعتاد	كالمعتاد	كالمعتاد	كالمعتاد	كالمعتاد	كالمعتاد	أكثر من المعتاد	أقل من المعتاد	أقل من المعتاد	أقل من المعتاد	كالمعتاد	كالمعتاد	كالمعتاد	كالمعتاد	نعم	نعم	لا	نعم	لا	نعم	نعم	لا	لا	لا	لا
304	الأردن	أنثى	46-65	البكلوريوس	اخرى	مطلق	إثنان	أعمل متطوع في مركز قرآني	لا	أذهب للتسوق بشكل أقل من المعتاد	أذهب للتسوق بشكل أقل من المعتاد	أذهب للتسوق بشكل أقل من المعتاد	أقوم بشراء كميات أقل من المعتاد	أقوم بشراء كميات أقل من المعتاد	أقوم بشراء كميات أقل من المعتاد	لم تتغير إطلاقاً	المرة الأولى التي أقوم بها	أقل من ذي قبل	أقل من ذي قبل	لم تتغير إطلاقاً	كالمعتاد	كالمعتاد	كالمعتاد	كالمعتاد	أقل من المعتاد	كالمعتاد	كالمعتاد	كالمعتاد	كالمعتاد	أقل من المعتاد	أكثر من المعتاد	أكثر من المعتاد	أقل من المعتاد	كالمعتاد	كالمعتاد	كالمعتاد	كالمعتاد	كالمعتاد	نعم	نعم	لا	نعم	لا	نعم	نعم	لا	لا	لا	نعم
305	الأردن	أنثى	26-45	البكلوريوس	متزوج ولدي أطفال	متزوج	7	ربة منزل	نعم	أذهب للتسوق بشكل أقل من المعتاد	أذهب للتسوق بشكل أقل من المعتاد	أذهب للتسوق بشكل أقل من المعتاد	أقوم بالتسوق بنفس الكميات التي اعتدت على شرائها قبل الجائحة	أقوم بالتسوق بنفس الكميات التي اعتدت على شرائها قبل الجائحة	أقوم بالتسوق بنفس الكميات التي اعتدت على شرائها قبل الجائحة	لم تتغير إطلاقاً	لم تتغير إطلاقاً	أقل من ذي قبل	المرة الأولى التي أقوم بها	لم تتغير إطلاقاً	أكثر من المعتاد	أكثر من المعتاد	كالمعتاد	أقل من المعتاد	أقل من المعتاد	أكثر من المعتاد	كالمعتاد	أقل من المعتاد	أقل من المعتاد	أقل من المعتاد	أكثر من المعتاد	أقل من المعتاد	أقل من المعتاد	أقل من المعتاد	أكثر من المعتاد	أكثر من المعتاد	كالمعتاد	أقل من المعتاد	لا	لا	لا	لا	لا	لا	لا	لا	لا	لا	لا
306	الأردن	أنثى	26-45	البكلوريوس	متزوج ولدي أطفال	متزوج	6	ربة منزل	لا	أذهب للتسوق كما كنت معتاداً على ذلك قبل فترة الحجر المنزلي	أذهب للتسوق كما كنت معتاداً على ذلك قبل فترة الحجر المنزلي	أذهب للتسوق كما كنت معتاداً على ذلك قبل فترة الحجر المنزلي	أقوم بشراء كميات أكثر من المعتاد	أقوم بشراء كميات أكثر من المعتاد	أقوم بشراء كميات أكثر من المعتاد	تقريبا نفس الشيء	تقريبا نفس الشيء	لم تتغير إطلاقاً	لم تتغير إطلاقاً	تقريبا نفس الشيء	أكثر من المعتاد	كالمعتاد	أقل من المعتاد	أقل من المعتاد	كالمعتاد	أكثر من المعتاد	أقل من المعتاد	أكثر من المعتاد	كالمعتاد	أكثر من المعتاد	أكثر من المعتاد	أقل من المعتاد	أقل من المعتاد	كالمعتاد	أكثر من المعتاد	كالمعتاد	كالمعتاد	كالمعتاد	نعم	نعم	نعم	لا	لا	نعم	نعم	نعم	لا	لا	لا
307	الأردن	أنثى	46-65	الثانوية	أسرة كبيرة	متزوج	6 أشخاص	ربة منزل	لا	أذهب للتسوق بشكل أقل من المعتاد	أذهب للتسوق بشكل أقل من المعتاد	أذهب للتسوق بشكل أقل من المعتاد	أقوم بشراء كميات أكثر من المعتاد	أقوم بشراء كميات أكثر من المعتاد	أقوم بشراء كميات أكثر من المعتاد	أكثر من ذي قبل	لم تتغير إطلاقاً	تقريبا نفس الشيء	أكثر من ذي قبل	أكثر من ذي قبل	كالمعتاد	أقل من المعتاد	أقل من المعتاد	أكثر من المعتاد	أكثر من المعتاد	أكثر من المعتاد	أقل من المعتاد	أكثر من المعتاد	أكثر من المعتاد	أقل من المعتاد	أكثر من المعتاد	أقل من المعتاد	أقل من المعتاد	أكثر من المعتاد	أكثر من المعتاد	أكثر من المعتاد	أكثر من المعتاد	أكثر من المعتاد	نعم	نعم	لا	نعم	لا	نعم	نعم	لا	لا	نعم	لا
308	الأردن	أنثى	18-25	البكلوريوس	في منزل مع والديّ	أعزب	5	طالب	لا	أذهب للتسوق بشكل أقل من المعتاد	أذهب للتسوق بشكل أقل من المعتاد	أذهب للتسوق بشكل أقل من المعتاد	أقوم بشراء كميات أكثر من المعتاد	أقوم بشراء كميات أكثر من المعتاد	أقوم بشراء كميات أكثر من المعتاد	لم تتغير إطلاقاً	لم تتغير إطلاقاً	لم تتغير إطلاقاً	لم تتغير إطلاقاً	لم تتغير إطلاقاً	كالمعتاد	كالمعتاد	أكثر من المعتاد	أقل من المعتاد	أكثر من المعتاد	كالمعتاد	أكثر من المعتاد	كالمعتاد	كالمعتاد	أقل من المعتاد	أكثر من المعتاد	أقل من المعتاد	أقل من المعتاد	أقل من المعتاد	كالمعتاد	كالمعتاد	أقل من المعتاد	أقل من المعتاد	نعم	نعم	لا	نعم	لا	لا	نعم	لا	لا	لا	لا
309	الأردن	أنثى	46-65	البكلوريوس	متزوج ولدي أطفال	متزوج	5	ربة منزل	نعم	أذهب للتسوق بشكل أقل من المعتاد	أذهب للتسوق بشكل أقل من المعتاد	أذهب للتسوق بشكل أقل من المعتاد	أقوم بشراء كميات أقل من المعتاد	أقوم بشراء كميات أقل من المعتاد	أقوم بشراء كميات أقل من المعتاد	لم تتغير إطلاقاً	لم تتغير إطلاقاً	لم تتغير إطلاقاً	لم تتغير إطلاقاً	تقريبا نفس الشيء	كالمعتاد	كالمعتاد	أقل من المعتاد	أقل من المعتاد	كالمعتاد	كالمعتاد	أقل من المعتاد	كالمعتاد	كالمعتاد	كالمعتاد	أكثر من المعتاد	أقل من المعتاد	أقل من المعتاد	أقل من المعتاد	كالمعتاد	أكثر من المعتاد	أقل من المعتاد	كالمعتاد	نعم	نعم	لا	نعم	لا	لا	نعم	لا	نعم	نعم	لا
310	الأردن	أنثى	18-25	البكلوريوس	أسرة كبيرة	أعزب	6	طالب	لا	أذهب للتسوق بشكل أقل من المعتاد	أذهب للتسوق بشكل أقل من المعتاد	أذهب للتسوق بشكل أقل من المعتاد	أقوم بشراء كميات أكثر من المعتاد	أقوم بشراء كميات أكثر من المعتاد	أقوم بشراء كميات أكثر من المعتاد	لم تتغير إطلاقاً	أكثر من ذي قبل	لم تتغير إطلاقاً	تقريبا نفس الشيء	أكثر من ذي قبل	كالمعتاد	كالمعتاد	كالمعتاد	كالمعتاد	كالمعتاد	كالمعتاد	كالمعتاد	كالمعتاد	كالمعتاد	أكثر من المعتاد	أقل من المعتاد	أقل من المعتاد	أقل من المعتاد	أكثر من المعتاد	أكثر من المعتاد	أكثر من المعتاد	أكثر من المعتاد	كالمعتاد	نعم	نعم	نعم	نعم	نعم	نعم	لا	لا	لا	لا	لا
311	الأردن	أنثى	18-25	البكلوريوس	أسرة كبيرة	أعزب	6	طالب	لا	أذهب للتسوق بشكل أقل من المعتاد	أذهب للتسوق بشكل أقل من المعتاد	أذهب للتسوق بشكل أقل من المعتاد	أقوم بشراء كميات أكثر من المعتاد	أقوم بشراء كميات أكثر من المعتاد	أقوم بشراء كميات أكثر من المعتاد	لم تتغير إطلاقاً	أكثر من ذي قبل	تقريبا نفس الشيء	تقريبا نفس الشيء	أكثر من ذي قبل	كالمعتاد	كالمعتاد	كالمعتاد	كالمعتاد	كالمعتاد	كالمعتاد	كالمعتاد	كالمعتاد	كالمعتاد	أكثر من المعتاد	أقل من المعتاد	أقل من المعتاد	أقل من المعتاد	أكثر من المعتاد	أكثر من المعتاد	أكثر من المعتاد	أكثر من المعتاد	كالمعتاد	نعم	نعم	نعم	نعم	نعم	نعم	نعم	لا	لا	لا	لا
312	الأردن	أنثى	18-25	البكلوريوس	اخرى	أعزب	6	طالب	لا	أذهب للتسوق بشكل أقل من المعتاد	أذهب للتسوق بشكل أقل من المعتاد	أذهب للتسوق بشكل أقل من المعتاد	أقوم بشراء كميات أكثر من المعتاد	أقوم بشراء كميات أكثر من المعتاد	أقوم بشراء كميات أكثر من المعتاد	لم تتغير إطلاقاً	لم تتغير إطلاقاً	لم تتغير إطلاقاً	لم تتغير إطلاقاً	أكثر من ذي قبل	كالمعتاد	كالمعتاد	كالمعتاد	كالمعتاد	كالمعتاد	كالمعتاد	كالمعتاد	كالمعتاد	كالمعتاد	أقل من المعتاد	أكثر من المعتاد	أقل من المعتاد	أقل من المعتاد	أكثر من المعتاد	أكثر من المعتاد	أكثر من المعتاد	أكثر من المعتاد	أكثر من المعتاد	نعم	نعم	نعم	نعم	نعم	نعم	نعم	لا	لا	لا	لا
313	الأردن	أنثى	46-65	البكلوريوس	متزوج ولدي أطفال	متزوج	6	ربة منزل	لا	أذهب للتسوق بشكل أقل من المعتاد	أذهب للتسوق بشكل أقل من المعتاد	أذهب للتسوق بشكل أقل من المعتاد	أقوم بشراء كميات أكثر من المعتاد	أقوم بشراء كميات أكثر من المعتاد	أقوم بشراء كميات أكثر من المعتاد	أكثر من ذي قبل	أكثر من ذي قبل	أكثر من ذي قبل	أكثر من ذي قبل	أكثر من ذي قبل	أكثر من المعتاد	أكثر من المعتاد	أكثر من المعتاد	أقل من المعتاد	أقل من المعتاد	أكثر من المعتاد	أكثر من المعتاد	أقل من المعتاد	أقل من المعتاد	أقل من المعتاد	أكثر من المعتاد	أقل من المعتاد	أقل من المعتاد	أكثر من المعتاد	أكثر من المعتاد	أكثر من المعتاد	أكثر من المعتاد	أكثر من المعتاد	نعم	نعم	نعم	نعم	لا	نعم	نعم	لا	لا	لا	لا
314	الأردن	ذكر	46-65	البكلوريوس	متزوج ولدي أطفال	متزوج	6	متقاعد/ ة	لا	أذهب للتسوق كما كنت معتاداً على ذلك قبل فترة الحجر المنزلي	أذهب للتسوق كما كنت معتاداً على ذلك قبل فترة الحجر المنزلي	أذهب للتسوق كما كنت معتاداً على ذلك قبل فترة الحجر المنزلي	أقوم بشراء كميات أكثر من المعتاد	أقوم بشراء كميات أكثر من المعتاد	أقوم بشراء كميات أكثر من المعتاد	لم تتغير إطلاقاً	المرة الأولى التي أقوم بها	أكثر من ذي قبل	أكثر من ذي قبل	أكثر من ذي قبل	كالمعتاد	كالمعتاد	كالمعتاد	كالمعتاد	كالمعتاد	كالمعتاد	كالمعتاد	كالمعتاد	كالمعتاد	أكثر من المعتاد	أقل من المعتاد	أقل من المعتاد	أقل من المعتاد	أكثر من المعتاد	أقل من المعتاد	أقل من المعتاد	أقل من المعتاد	أقل من المعتاد	نعم	نعم	نعم	نعم	نعم	نعم	نعم	لا	لا	لا	لا
315	الأردن	ذكر	18-25	البكلوريوس	في منزل مع والديّ	أعزب	3	أعمل بدوام مدفوع الأجر (بدوام كامل أو بدوام جزئي)	نعم	أذهب للتسوق بشكل أقل من المعتاد	أذهب للتسوق بشكل أقل من المعتاد	أذهب للتسوق بشكل أقل من المعتاد	أقوم بالتسوق بنفس الكميات التي اعتدت على شرائها قبل الجائحة	أقوم بالتسوق بنفس الكميات التي اعتدت على شرائها قبل الجائحة	أقوم بالتسوق بنفس الكميات التي اعتدت على شرائها قبل الجائحة	لم تتغير إطلاقاً	لم تتغير إطلاقاً	لم تتغير إطلاقاً	لم تتغير إطلاقاً	لم تتغير إطلاقاً	كالمعتاد	كالمعتاد	كالمعتاد	كالمعتاد	كالمعتاد	كالمعتاد	كالمعتاد	كالمعتاد	كالمعتاد	أقل من المعتاد	أكثر من المعتاد	أقل من المعتاد	أقل من المعتاد	كالمعتاد	كالمعتاد	كالمعتاد	كالمعتاد	كالمعتاد	نعم	نعم	نعم	نعم	نعم	نعم	نعم	لا	لا	لا	لا
316	الأردن	أنثى	18-25	البكلوريوس	في سكن مع صديق أو مجموعة من الأصدقاء	أعزب	2	طالب	لا	أذهب للتسوق بشكل أقل من المعتاد	أذهب للتسوق بشكل أقل من المعتاد	أذهب للتسوق بشكل أقل من المعتاد	أقوم بشراء كميات أكثر من المعتاد	أقوم بشراء كميات أكثر من المعتاد	أقوم بشراء كميات أكثر من المعتاد	لم تتغير إطلاقاً	المرة الأولى التي أقوم بها	أقل من ذي قبل	المرة الأولى التي أقوم بها	أقل من ذي قبل	كالمعتاد	كالمعتاد	كالمعتاد	أقل من المعتاد	كالمعتاد	أقل من المعتاد	أقل من المعتاد	أكثر من المعتاد	أقل من المعتاد	أكثر من المعتاد	أقل من المعتاد	أقل من المعتاد	أقل من المعتاد	أقل من المعتاد	كالمعتاد	كالمعتاد	أكثر من المعتاد	أقل من المعتاد	نعم	نعم	لا	نعم	لا	نعم	نعم	لا	لا	لا	لا
317	الأردن	أنثى	18-25	الماجستير	أسرة كبيرة	أعزب	8	أعمل بدوام مدفوع الأجر (بدوام كامل أو بدوام جزئي)	لا	أذهب للتسوق بشكل أقل من المعتاد	أذهب للتسوق بشكل أقل من المعتاد	أذهب للتسوق بشكل أقل من المعتاد	أقوم بشراء كميات أقل من المعتاد	أقوم بشراء كميات أقل من المعتاد	أقوم بشراء كميات أقل من المعتاد	تقريبا نفس الشيء	تقريبا نفس الشيء	تقريبا نفس الشيء	تقريبا نفس الشيء	تقريبا نفس الشيء	كالمعتاد	كالمعتاد	كالمعتاد	أقل من المعتاد	كالمعتاد	كالمعتاد	كالمعتاد	كالمعتاد	كالمعتاد	كالمعتاد	كالمعتاد	أقل من المعتاد	أقل من المعتاد	كالمعتاد	أقل من المعتاد	أقل من المعتاد	أقل من المعتاد	كالمعتاد	نعم	نعم	نعم	نعم	لا	نعم	نعم	نعم	لا	لا	لا
318	الأردن	أنثى	18-25	البكلوريوس	اخرى	أعزب	5	طالب	لا	لقد زادت عدد مرات ذهابي للتسوق	لقد زادت عدد مرات ذهابي للتسوق	لقد زادت عدد مرات ذهابي للتسوق	أقوم بشراء كميات أكثر من المعتاد	أقوم بشراء كميات أكثر من المعتاد	أقوم بشراء كميات أكثر من المعتاد	تقريبا نفس الشيء	أكثر من ذي قبل	تقريبا نفس الشيء	تقريبا نفس الشيء	أكثر من ذي قبل	كالمعتاد	كالمعتاد	كالمعتاد	أكثر من المعتاد	كالمعتاد	أكثر من المعتاد	كالمعتاد	أكثر من المعتاد	كالمعتاد	كالمعتاد	كالمعتاد	أقل من المعتاد	أقل من المعتاد	أكثر من المعتاد	أكثر من المعتاد	أكثر من المعتاد	أكثر من المعتاد	أكثر من المعتاد	نعم	نعم	نعم	نعم	لا	لا	نعم	لا	لا	لا	لا
319	الأردن	أنثى	18-25	البكلوريوس	في منزل مع والديّ	أعزب	7	أعمل بدوام مدفوع الأجر (بدوام كامل أو بدوام جزئي)	نعم	أذهب للتسوق بشكل أقل من المعتاد	أذهب للتسوق بشكل أقل من المعتاد	أذهب للتسوق بشكل أقل من المعتاد	أقوم بالتسوق بنفس الكميات التي اعتدت على شرائها قبل الجائحة	أقوم بالتسوق بنفس الكميات التي اعتدت على شرائها قبل الجائحة	أقوم بالتسوق بنفس الكميات التي اعتدت على شرائها قبل الجائحة	تقريبا نفس الشيء	تقريبا نفس الشيء	تقريبا نفس الشيء	تقريبا نفس الشيء	أكثر من ذي قبل	كالمعتاد	كالمعتاد	أقل من المعتاد	أكثر من المعتاد	كالمعتاد	كالمعتاد	كالمعتاد	كالمعتاد	كالمعتاد	كالمعتاد	كالمعتاد	أقل من المعتاد	كالمعتاد	أكثر من المعتاد	كالمعتاد	كالمعتاد	كالمعتاد	كالمعتاد	نعم	نعم	نعم	نعم	لا	نعم	نعم	لا	لا	لا	لا
320	الأردن	أنثى	26-45	البكلوريوس	أسرة كبيرة	أعزب	8	أعمل بدوام مدفوع الأجر (بدوام كامل أو بدوام جزئي)	لا	لقد زادت عدد مرات ذهابي للتسوق	لقد زادت عدد مرات ذهابي للتسوق	لقد زادت عدد مرات ذهابي للتسوق	أقوم بالتسوق بنفس الكميات التي اعتدت على شرائها قبل الجائحة	أقوم بالتسوق بنفس الكميات التي اعتدت على شرائها قبل الجائحة	أقوم بالتسوق بنفس الكميات التي اعتدت على شرائها قبل الجائحة	لم تتغير إطلاقاً	أكثر من ذي قبل	لم تتغير إطلاقاً	لم تتغير إطلاقاً	لم تتغير إطلاقاً	أكثر من المعتاد	أكثر من المعتاد	أكثر من المعتاد	أقل من المعتاد	أكثر من المعتاد	أكثر من المعتاد	أكثر من المعتاد	أكثر من المعتاد	أقل من المعتاد	أقل من المعتاد	أكثر من المعتاد	أقل من المعتاد	أقل من المعتاد	أقل من المعتاد	أكثر من المعتاد	أكثر من المعتاد	أقل من المعتاد	كالمعتاد	نعم	نعم	نعم	نعم	لا	نعم	نعم	لا	نعم	لا	لا
321	الأردن	أنثى	18-25	الثانوية	في منزل مع والديّ	أعزب	6	طالب	لا	أذهب للتسوق بشكل أقل من المعتاد	أذهب للتسوق بشكل أقل من المعتاد	أذهب للتسوق بشكل أقل من المعتاد	أقوم بالتسوق بنفس الكميات التي اعتدت على شرائها قبل الجائحة	أقوم بالتسوق بنفس الكميات التي اعتدت على شرائها قبل الجائحة	أقوم بالتسوق بنفس الكميات التي اعتدت على شرائها قبل الجائحة	لم تتغير إطلاقاً	أقل من ذي قبل	لم تتغير إطلاقاً	لم تتغير إطلاقاً	تقريبا نفس الشيء	كالمعتاد	كالمعتاد	أقل من المعتاد	أكثر من المعتاد	كالمعتاد	أكثر من المعتاد	أقل من المعتاد	أكثر من المعتاد	كالمعتاد	أكثر من المعتاد	كالمعتاد	أقل من المعتاد	أقل من المعتاد	كالمعتاد	أكثر من المعتاد	كالمعتاد	أكثر من المعتاد	أكثر من المعتاد	نعم	نعم	نعم	نعم	لا	نعم	نعم	لا	لا	لا	لا
322	الأردن	أنثى	18-25	البكلوريوس	في منزل مع والديّ	أعزب	7	طالب	لا	أذهب للتسوق بشكل أقل من المعتاد	أذهب للتسوق بشكل أقل من المعتاد	أذهب للتسوق بشكل أقل من المعتاد	أقوم بشراء كميات أكثر من المعتاد	أقوم بشراء كميات أكثر من المعتاد	أقوم بشراء كميات أكثر من المعتاد	تقريبا نفس الشيء	المرة الأولى التي أقوم بها	تقريبا نفس الشيء	تقريبا نفس الشيء	أكثر من ذي قبل	أكثر من المعتاد	كالمعتاد	أكثر من المعتاد	كالمعتاد	أكثر من المعتاد	أكثر من المعتاد	كالمعتاد	أكثر من المعتاد	كالمعتاد	أقل من المعتاد	أكثر من المعتاد	أقل من المعتاد	أقل من المعتاد	كالمعتاد	أكثر من المعتاد	أكثر من المعتاد	كالمعتاد	أكثر من المعتاد	نعم	نعم	نعم	نعم	نعم	نعم	نعم	نعم	لا	لا	نعم
323	الأردن	أنثى	18-25	البكلوريوس	أسرة كبيرة	أعزب	7	طالب	نعم	أذهب للتسوق بشكل أقل من المعتاد	أذهب للتسوق بشكل أقل من المعتاد	أذهب للتسوق بشكل أقل من المعتاد	أقوم بشراء كميات أقل من المعتاد	أقوم بشراء كميات أقل من المعتاد	أقوم بشراء كميات أقل من المعتاد	تقريبا نفس الشيء	تقريبا نفس الشيء	أكثر من ذي قبل	أكثر من ذي قبل	أكثر من ذي قبل	كالمعتاد	كالمعتاد	أقل من المعتاد	أكثر من المعتاد	كالمعتاد	أكثر من المعتاد	أقل من المعتاد	أكثر من المعتاد	كالمعتاد	أكثر من المعتاد	كالمعتاد	أقل من المعتاد	أقل من المعتاد	أكثر من المعتاد	أقل من المعتاد	أقل من المعتاد	أكثر من المعتاد	أكثر من المعتاد	نعم	نعم	نعم	نعم	لا	نعم	نعم	لا	لا	لا	لا
324	الأردن	أنثى	18-25	الدبلوم المهني	أسرة كبيرة	أعزب	6	لا اعمل ولكنني ابحث عن عمل	لا	أذهب للتسوق بشكل أقل من المعتاد	أذهب للتسوق بشكل أقل من المعتاد	أذهب للتسوق بشكل أقل من المعتاد	أقوم بالتسوق بنفس الكميات التي اعتدت على شرائها قبل الجائحة	أقوم بالتسوق بنفس الكميات التي اعتدت على شرائها قبل الجائحة	أقوم بالتسوق بنفس الكميات التي اعتدت على شرائها قبل الجائحة	تقريبا نفس الشيء	لم تتغير إطلاقاً	تقريبا نفس الشيء	تقريبا نفس الشيء	تقريبا نفس الشيء	أكثر من المعتاد	كالمعتاد	كالمعتاد	أكثر من المعتاد	أقل من المعتاد	أكثر من المعتاد	أقل من المعتاد	أكثر من المعتاد	أقل من المعتاد	أكثر من المعتاد	أكثر من المعتاد	أقل من المعتاد	أقل من المعتاد	أكثر من المعتاد	أكثر من المعتاد	أكثر من المعتاد	أكثر من المعتاد	أكثر من المعتاد	نعم	نعم	لا	نعم	لا	لا	لا	لا	لا	لا	لا
325	الأردن	ذكر	18-25	البكلوريوس	في سكن مع صديق أو مجموعة من الأصدقاء	أعزب	3	طالب	لا	أذهب للتسوق بشكل أقل من المعتاد	أذهب للتسوق بشكل أقل من المعتاد	أذهب للتسوق بشكل أقل من المعتاد	أقوم بشراء كميات أكثر من المعتاد	أقوم بشراء كميات أكثر من المعتاد	أقوم بشراء كميات أكثر من المعتاد	تقريبا نفس الشيء	المرة الأولى التي أقوم بها	أقل من ذي قبل	تقريبا نفس الشيء	أقل من ذي قبل	كالمعتاد	كالمعتاد	أكثر من المعتاد	أقل من المعتاد	أقل من المعتاد	أقل من المعتاد	كالمعتاد	كالمعتاد	أقل من المعتاد	أكثر من المعتاد	أكثر من المعتاد	أقل من المعتاد	أقل من المعتاد	أقل من المعتاد	أكثر من المعتاد	أكثر من المعتاد	أكثر من المعتاد	كالمعتاد	نعم	نعم	نعم	لا	لا	نعم	نعم	لا	لا	لا	لا
326	الأردن	أنثى	18-25	البكلوريوس	في منزل مع والديّ	أعزب	3	طالب	لا	أذهب للتسوق بشكل أقل من المعتاد	أذهب للتسوق بشكل أقل من المعتاد	أذهب للتسوق بشكل أقل من المعتاد	أقوم بشراء كميات أكثر من المعتاد	أقوم بشراء كميات أكثر من المعتاد	أقوم بشراء كميات أكثر من المعتاد	لم تتغير إطلاقاً	أقل من ذي قبل	لم تتغير إطلاقاً	لم تتغير إطلاقاً	أقل من ذي قبل	أكثر من المعتاد	أكثر من المعتاد	أكثر من المعتاد	أقل من المعتاد	كالمعتاد	أكثر من المعتاد	أكثر من المعتاد	أقل من المعتاد	أقل من المعتاد	كالمعتاد	كالمعتاد	أقل من المعتاد	أقل من المعتاد	أقل من المعتاد	أكثر من المعتاد	أكثر من المعتاد	كالمعتاد	كالمعتاد	نعم	نعم	نعم	لا	لا	نعم	لا	لا	نعم	لا	لا
327	الأردن	أنثى	18-25	البكلوريوس	في منزل مع والديّ	أعزب	٥ اشخاص (انا من ضمنهم)	طالب	لا	أذهب للتسوق كما كنت معتاداً على ذلك قبل فترة الحجر المنزلي	أذهب للتسوق كما كنت معتاداً على ذلك قبل فترة الحجر المنزلي	أذهب للتسوق كما كنت معتاداً على ذلك قبل فترة الحجر المنزلي	أقوم بالتسوق بنفس الكميات التي اعتدت على شرائها قبل الجائحة	أقوم بالتسوق بنفس الكميات التي اعتدت على شرائها قبل الجائحة	أقوم بالتسوق بنفس الكميات التي اعتدت على شرائها قبل الجائحة	تقريبا نفس الشيء	لم تتغير إطلاقاً	تقريبا نفس الشيء	تقريبا نفس الشيء	أكثر من ذي قبل	أقل من المعتاد	كالمعتاد	أكثر من المعتاد	أقل من المعتاد	أكثر من المعتاد	كالمعتاد	أكثر من المعتاد	أقل من المعتاد	أكثر من المعتاد	أقل من المعتاد	أكثر من المعتاد	أقل من المعتاد	أقل من المعتاد	أقل من المعتاد	أكثر من المعتاد	أكثر من المعتاد	كالمعتاد	كالمعتاد	لا	لا	لا	لا	لا	لا	لا	لا	لا	لا	لا
328	الأردن	أنثى	18-25	البكلوريوس	أسرة كبيرة	أعزب	4	طالب	لا	أذهب للتسوق بشكل أقل من المعتاد	أذهب للتسوق بشكل أقل من المعتاد	أذهب للتسوق بشكل أقل من المعتاد	أقوم بشراء كميات أقل من المعتاد	أقوم بشراء كميات أقل من المعتاد	أقوم بشراء كميات أقل من المعتاد	لم تتغير إطلاقاً	لم تتغير إطلاقاً	لم تتغير إطلاقاً	لم تتغير إطلاقاً	لم تتغير إطلاقاً	كالمعتاد	كالمعتاد	أقل من المعتاد	أكثر من المعتاد	أكثر من المعتاد	أكثر من المعتاد	أقل من المعتاد	أكثر من المعتاد	أكثر من المعتاد	أقل من المعتاد	أكثر من المعتاد	أقل من المعتاد	كالمعتاد	كالمعتاد	كالمعتاد	كالمعتاد	كالمعتاد	كالمعتاد	نعم	نعم	نعم	نعم	لا	نعم	نعم	نعم	نعم	نعم	نعم
329	الأردن	أنثى	18-25	البكلوريوس	في منزل مع والديّ	أعزب	2	طالب	لا	أذهب للتسوق كما كنت معتاداً على ذلك قبل فترة الحجر المنزلي	أذهب للتسوق كما كنت معتاداً على ذلك قبل فترة الحجر المنزلي	أذهب للتسوق كما كنت معتاداً على ذلك قبل فترة الحجر المنزلي	أقوم بالتسوق بنفس الكميات التي اعتدت على شرائها قبل الجائحة	أقوم بالتسوق بنفس الكميات التي اعتدت على شرائها قبل الجائحة	أقوم بالتسوق بنفس الكميات التي اعتدت على شرائها قبل الجائحة	لم تتغير إطلاقاً	أكثر من ذي قبل	تقريبا نفس الشيء	تقريبا نفس الشيء	أكثر من ذي قبل	كالمعتاد	كالمعتاد	أقل من المعتاد	أكثر من المعتاد	كالمعتاد	كالمعتاد	كالمعتاد	أكثر من المعتاد	كالمعتاد	أكثر من المعتاد	أكثر من المعتاد	أقل من المعتاد	أقل من المعتاد	أكثر من المعتاد	كالمعتاد	كالمعتاد	أكثر من المعتاد	كالمعتاد	لا	لا	لا	نعم	لا	لا	نعم	لا	لا	لا	لا
330	الأردن	أنثى	18-25	البكلوريوس	في منزل مع والديّ	أعزب	7	طالب	لا	أذهب للتسوق بشكل أقل من المعتاد	أذهب للتسوق بشكل أقل من المعتاد	أذهب للتسوق بشكل أقل من المعتاد	أقوم بالتسوق بنفس الكميات التي اعتدت على شرائها قبل الجائحة	أقوم بالتسوق بنفس الكميات التي اعتدت على شرائها قبل الجائحة	أقوم بالتسوق بنفس الكميات التي اعتدت على شرائها قبل الجائحة	تقريبا نفس الشيء	المرة الأولى التي أقوم بها	لم تتغير إطلاقاً	لم تتغير إطلاقاً	تقريبا نفس الشيء	كالمعتاد	كالمعتاد	كالمعتاد	أكثر من المعتاد	أكثر من المعتاد	أكثر من المعتاد	كالمعتاد	كالمعتاد	كالمعتاد	كالمعتاد	كالمعتاد	أقل من المعتاد	أقل من المعتاد	كالمعتاد	كالمعتاد	كالمعتاد	أكثر من المعتاد	أكثر من المعتاد	نعم	نعم	نعم	نعم	لا	لا	نعم	لا	لا	لا	لا
331	فلسطين	أنثى	18-25	البكلوريوس	في منزل مع والديّ	أعزب	7	طالب	لا	أذهب للتسوق بشكل أقل من المعتاد	أذهب للتسوق بشكل أقل من المعتاد	أذهب للتسوق بشكل أقل من المعتاد	أقوم بشراء كميات أقل من المعتاد	أقوم بشراء كميات أقل من المعتاد	أقوم بشراء كميات أقل من المعتاد	لم تتغير إطلاقاً	أقل من ذي قبل	لم تتغير إطلاقاً	لم تتغير إطلاقاً	أقل من ذي قبل	أقل من المعتاد	كالمعتاد	كالمعتاد	أقل من المعتاد	أقل من المعتاد	كالمعتاد	أقل من المعتاد	أقل من المعتاد	أقل من المعتاد	أكثر من المعتاد	أكثر من المعتاد	أقل من المعتاد	كالمعتاد	أقل من المعتاد	أكثر من المعتاد	كالمعتاد	كالمعتاد	كالمعتاد	لا	لا	لا	لا	لا	لا	لا	لا	لا	لا	لا
332	الأردن	أنثى	18-25	البكلوريوس	في منزل مع والديّ	أعزب	5	طالب	لا	أذهب للتسوق بشكل أقل من المعتاد	أذهب للتسوق بشكل أقل من المعتاد	أذهب للتسوق بشكل أقل من المعتاد	أقوم بشراء كميات أكثر من المعتاد	أقوم بشراء كميات أكثر من المعتاد	أقوم بشراء كميات أكثر من المعتاد	تقريبا نفس الشيء	أكثر من ذي قبل	تقريبا نفس الشيء	تقريبا نفس الشيء	تقريبا نفس الشيء	كالمعتاد	كالمعتاد	كالمعتاد	كالمعتاد	أقل من المعتاد	أكثر من المعتاد	كالمعتاد	كالمعتاد	أقل من المعتاد	أقل من المعتاد	أكثر من المعتاد	أقل من المعتاد	أقل من المعتاد	كالمعتاد	كالمعتاد	كالمعتاد	كالمعتاد	أكثر من المعتاد	نعم	نعم	نعم	نعم	لا	نعم	لا	لا	لا	لا	لا
333	الأردن	أنثى	18-25	البكلوريوس	في منزل مع والديّ	أعزب	4	طالب	لا	أذهب للتسوق كما كنت معتاداً على ذلك قبل فترة الحجر المنزلي	أذهب للتسوق كما كنت معتاداً على ذلك قبل فترة الحجر المنزلي	أذهب للتسوق كما كنت معتاداً على ذلك قبل فترة الحجر المنزلي	أقوم بشراء كميات أكثر من المعتاد	أقوم بشراء كميات أكثر من المعتاد	أقوم بشراء كميات أكثر من المعتاد	تقريبا نفس الشيء	تقريبا نفس الشيء	تقريبا نفس الشيء	أكثر من ذي قبل	أكثر من ذي قبل	كالمعتاد	كالمعتاد	أقل من المعتاد	أكثر من المعتاد	أقل من المعتاد	أكثر من المعتاد	كالمعتاد	أكثر من المعتاد	أقل من المعتاد	كالمعتاد	أكثر من المعتاد	أقل من المعتاد	أقل من المعتاد	أكثر من المعتاد	أكثر من المعتاد	كالمعتاد	أكثر من المعتاد	أكثر من المعتاد	نعم	نعم	نعم	نعم	لا	نعم	لا	نعم	نعم	لا	لا
334	الأردن	أنثى	18-25	الدبلوم المهني	أسرة كبيرة	أعزب	8	لا اعمل ولكنني ابحث عن عمل	نعم	لقد زادت عدد مرات ذهابي للتسوق	لقد زادت عدد مرات ذهابي للتسوق	لقد زادت عدد مرات ذهابي للتسوق	أقوم بشراء كميات أكثر من المعتاد	أقوم بشراء كميات أكثر من المعتاد	أقوم بشراء كميات أكثر من المعتاد	أقل من ذي قبل	أكثر من ذي قبل	أقل من ذي قبل	تقريبا نفس الشيء	أقل من ذي قبل	أكثر من المعتاد	كالمعتاد	كالمعتاد	أقل من المعتاد	كالمعتاد	كالمعتاد	كالمعتاد	كالمعتاد	كالمعتاد	كالمعتاد	كالمعتاد	كالمعتاد	أقل من المعتاد	أقل من المعتاد	كالمعتاد	كالمعتاد	كالمعتاد	كالمعتاد	نعم	نعم	لا	نعم	نعم	نعم	نعم	لا	لا	لا	لا
335	الأردن	أنثى	18-25	البكلوريوس	أسرة كبيرة	أعزب	10	طالب	لا	أذهب للتسوق بشكل أقل من المعتاد	أذهب للتسوق بشكل أقل من المعتاد	أذهب للتسوق بشكل أقل من المعتاد	أقوم بشراء كميات أقل من المعتاد	أقوم بشراء كميات أقل من المعتاد	أقوم بشراء كميات أقل من المعتاد	أكثر من ذي قبل	أكثر من ذي قبل	أقل من ذي قبل	أقل من ذي قبل	أكثر من ذي قبل	كالمعتاد	كالمعتاد	كالمعتاد	كالمعتاد	كالمعتاد	كالمعتاد	كالمعتاد	كالمعتاد	كالمعتاد	أكثر من المعتاد	كالمعتاد	أكثر من المعتاد	أكثر من المعتاد	أكثر من المعتاد	أكثر من المعتاد	أكثر من المعتاد	أكثر من المعتاد	أكثر من المعتاد	لا	لا	لا	لا	لا	لا	لا	لا	لا	لا	لا
336	الأردن	أنثى	26-45	البكلوريوس	متزوج ولدي أطفال	متزوج	5	ربة منزل	لا	أذهب للتسوق بشكل أقل من المعتاد	أذهب للتسوق بشكل أقل من المعتاد	أذهب للتسوق بشكل أقل من المعتاد	أقوم بالتسوق بنفس الكميات التي اعتدت على شرائها قبل الجائحة	أقوم بالتسوق بنفس الكميات التي اعتدت على شرائها قبل الجائحة	أقوم بالتسوق بنفس الكميات التي اعتدت على شرائها قبل الجائحة	لم تتغير إطلاقاً	أكثر من ذي قبل	لم تتغير إطلاقاً	لم تتغير إطلاقاً	أكثر من ذي قبل	كالمعتاد	كالمعتاد	كالمعتاد	أقل من المعتاد	كالمعتاد	أقل من المعتاد	كالمعتاد	كالمعتاد	كالمعتاد	كالمعتاد	كالمعتاد	أقل من المعتاد	أقل من المعتاد	أقل من المعتاد	أكثر من المعتاد	كالمعتاد	أكثر من المعتاد	كالمعتاد	لا	لا	لا	لا	لا	لا	لا	لا	لا	لا	لا
337	الأردن	أنثى	26-45	البكلوريوس	متزوج ولدي أطفال	متزوج	5	أعمل بدوام مدفوع الأجر (بدوام كامل أو بدوام جزئي)	لا	أذهب للتسوق بشكل أقل من المعتاد	أذهب للتسوق بشكل أقل من المعتاد	أذهب للتسوق بشكل أقل من المعتاد	أقوم بالتسوق بنفس الكميات التي اعتدت على شرائها قبل الجائحة	أقوم بالتسوق بنفس الكميات التي اعتدت على شرائها قبل الجائحة	أقوم بالتسوق بنفس الكميات التي اعتدت على شرائها قبل الجائحة	لم تتغير إطلاقاً	تقريبا نفس الشيء	تقريبا نفس الشيء	تقريبا نفس الشيء	تقريبا نفس الشيء	أكثر من المعتاد	أقل من المعتاد	كالمعتاد	أقل من المعتاد	كالمعتاد	أكثر من المعتاد	كالمعتاد	أقل من المعتاد	أقل من المعتاد	أقل من المعتاد	أكثر من المعتاد	أقل من المعتاد	أقل من المعتاد	أقل من المعتاد	أكثر من المعتاد	أكثر من المعتاد	أكثر من المعتاد	أكثر من المعتاد	لا	لا	لا	لا	لا	لا	لا	لا	لا	لا	لا
338	الأردن	أنثى	18-25	البكلوريوس	في منزل مع والديّ	أعزب	6	طالب	لا	أذهب للتسوق كما كنت معتاداً على ذلك قبل فترة الحجر المنزلي	أذهب للتسوق كما كنت معتاداً على ذلك قبل فترة الحجر المنزلي	أذهب للتسوق كما كنت معتاداً على ذلك قبل فترة الحجر المنزلي	أقوم بالتسوق بنفس الكميات التي اعتدت على شرائها قبل الجائحة	أقوم بالتسوق بنفس الكميات التي اعتدت على شرائها قبل الجائحة	أقوم بالتسوق بنفس الكميات التي اعتدت على شرائها قبل الجائحة	تقريبا نفس الشيء	تقريبا نفس الشيء	تقريبا نفس الشيء	تقريبا نفس الشيء	تقريبا نفس الشيء	أكثر من المعتاد	كالمعتاد	أكثر من المعتاد	أقل من المعتاد	كالمعتاد	كالمعتاد	كالمعتاد	كالمعتاد	كالمعتاد	أقل من المعتاد	أكثر من المعتاد	كالمعتاد	أقل من المعتاد	كالمعتاد	أكثر من المعتاد	كالمعتاد	كالمعتاد	كالمعتاد	نعم	نعم	نعم	نعم	لا	نعم	لا	لا	لا	لا	لا
339	الأردن	أنثى	46-65	الدكتوراه	متزوج ولدي أطفال	متزوج	4	أعمل بدوام مدفوع الأجر (بدوام كامل أو بدوام جزئي)	لا	أذهب للتسوق بشكل أقل من المعتاد	أذهب للتسوق بشكل أقل من المعتاد	أذهب للتسوق بشكل أقل من المعتاد	أقوم بشراء كميات أقل من المعتاد	أقوم بشراء كميات أقل من المعتاد	أقوم بشراء كميات أقل من المعتاد	أكثر من ذي قبل	أكثر من ذي قبل	أقل من ذي قبل	تقريبا نفس الشيء	تقريبا نفس الشيء	أكثر من المعتاد	أقل من المعتاد	أكثر من المعتاد	أقل من المعتاد	أقل من المعتاد	أقل من المعتاد	كالمعتاد	أقل من المعتاد	أقل من المعتاد	أقل من المعتاد	أكثر من المعتاد	أقل من المعتاد	أقل من المعتاد	أقل من المعتاد	أكثر من المعتاد	كالمعتاد	أقل من المعتاد	أقل من المعتاد	نعم	نعم	لا	نعم	لا	نعم	لا	نعم	نعم	لا	لا
340	الأردن	أنثى	18-25	البكلوريوس	في منزل مع والديّ	أعزب	4	طالب	لا	أذهب للتسوق بشكل أقل من المعتاد	أذهب للتسوق بشكل أقل من المعتاد	أذهب للتسوق بشكل أقل من المعتاد	أقوم بالتسوق بنفس الكميات التي اعتدت على شرائها قبل الجائحة	أقوم بالتسوق بنفس الكميات التي اعتدت على شرائها قبل الجائحة	أقوم بالتسوق بنفس الكميات التي اعتدت على شرائها قبل الجائحة	لم تتغير إطلاقاً	أكثر من ذي قبل	تقريبا نفس الشيء	تقريبا نفس الشيء	أكثر من ذي قبل	أكثر من المعتاد	أكثر من المعتاد	أكثر من المعتاد	أكثر من المعتاد	أقل من المعتاد	أكثر من المعتاد	كالمعتاد	كالمعتاد	أكثر من المعتاد	أقل من المعتاد	أكثر من المعتاد	أقل من المعتاد	أكثر من المعتاد	أكثر من المعتاد	أكثر من المعتاد	كالمعتاد	أكثر من المعتاد	أكثر من المعتاد	نعم	نعم	لا	نعم	لا	نعم	نعم	لا	لا	لا	لا
341	الأردن	أنثى	18-25	الثانوية	في منزل مع والديّ	أعزب	4	أعمل بدوام مدفوع الأجر (بدوام كامل أو بدوام جزئي)	لا	أذهب للتسوق بشكل أقل من المعتاد	أذهب للتسوق بشكل أقل من المعتاد	أذهب للتسوق بشكل أقل من المعتاد	أقوم بالتسوق بنفس الكميات التي اعتدت على شرائها قبل الجائحة	أقوم بالتسوق بنفس الكميات التي اعتدت على شرائها قبل الجائحة	أقوم بالتسوق بنفس الكميات التي اعتدت على شرائها قبل الجائحة	لم تتغير إطلاقاً	أكثر من ذي قبل	لم تتغير إطلاقاً	لم تتغير إطلاقاً	أكثر من ذي قبل	كالمعتاد	كالمعتاد	كالمعتاد	كالمعتاد	كالمعتاد	كالمعتاد	كالمعتاد	كالمعتاد	كالمعتاد	كالمعتاد	كالمعتاد	كالمعتاد	كالمعتاد	أكثر من المعتاد	كالمعتاد	كالمعتاد	أكثر من المعتاد	أكثر من المعتاد	لا	نعم	لا	لا	لا	لا	لا	لا	لا	لا	لا
342	الأردن	أنثى	26-45	البكلوريوس	في منزل مع والديّ	أعزب	3	أعمل بدوام مدفوع الأجر (بدوام كامل أو بدوام جزئي)	لا	أذهب للتسوق بشكل أقل من المعتاد	أذهب للتسوق بشكل أقل من المعتاد	أذهب للتسوق بشكل أقل من المعتاد	أقوم بشراء كميات أقل من المعتاد	أقوم بشراء كميات أقل من المعتاد	أقوم بشراء كميات أقل من المعتاد	أكثر من ذي قبل	لم تتغير إطلاقاً	تقريبا نفس الشيء	أكثر من ذي قبل	تقريبا نفس الشيء	أقل من المعتاد	كالمعتاد	أكثر من المعتاد	أقل من المعتاد	أكثر من المعتاد	كالمعتاد	كالمعتاد	كالمعتاد	كالمعتاد	كالمعتاد	أكثر من المعتاد	أقل من المعتاد	أقل من المعتاد	كالمعتاد	كالمعتاد	كالمعتاد	أكثر من المعتاد	أكثر من المعتاد	نعم	نعم	نعم	نعم	لا	لا	نعم	لا	لا	لا	لا
343	الأردن	أنثى	46-65	البكلوريوس	متزوج ولدي أطفال	متزوج	6	متقاعد/ ة	نعم	أذهب للتسوق بشكل أقل من المعتاد	أذهب للتسوق بشكل أقل من المعتاد	أذهب للتسوق بشكل أقل من المعتاد	أقوم بشراء كميات أقل من المعتاد	أقوم بشراء كميات أقل من المعتاد	أقوم بشراء كميات أقل من المعتاد	أقل من ذي قبل	أقل من ذي قبل	أقل من ذي قبل	لم تتغير إطلاقاً	أقل من ذي قبل	كالمعتاد	كالمعتاد	أكثر من المعتاد	أقل من المعتاد	أقل من المعتاد	أقل من المعتاد	أكثر من المعتاد	أقل من المعتاد	أقل من المعتاد	كالمعتاد	كالمعتاد	أقل من المعتاد	أقل من المعتاد	أقل من المعتاد	كالمعتاد	كالمعتاد	كالمعتاد	كالمعتاد	نعم	نعم	نعم	نعم	لا	لا	لا	لا	لا	لا	لا
344	الأردن	أنثى	18-25	البكلوريوس	أسرة كبيرة	أعزب	7	طالب	لا	أذهب للتسوق بشكل أقل من المعتاد	أذهب للتسوق بشكل أقل من المعتاد	أذهب للتسوق بشكل أقل من المعتاد	أقوم بالتسوق بنفس الكميات التي اعتدت على شرائها قبل الجائحة	أقوم بالتسوق بنفس الكميات التي اعتدت على شرائها قبل الجائحة	أقوم بالتسوق بنفس الكميات التي اعتدت على شرائها قبل الجائحة	أقل من ذي قبل	لم تتغير إطلاقاً	المرة الأولى التي أقوم بها	لم تتغير إطلاقاً	أكثر من ذي قبل	كالمعتاد	كالمعتاد	كالمعتاد	أكثر من المعتاد	كالمعتاد	كالمعتاد	كالمعتاد	كالمعتاد	كالمعتاد	أقل من المعتاد	أكثر من المعتاد	أقل من المعتاد	أقل من المعتاد	كالمعتاد	أكثر من المعتاد	أكثر من المعتاد	أكثر من المعتاد	أكثر من المعتاد	لا	لا	لا	لا	لا	لا	لا	لا	لا	لا	لا
345	الأردن	أنثى	18-25	البكلوريوس	أسرة مكونة من شخص واحد	أعزب	1	طالب	لا	أذهب للتسوق بشكل أقل من المعتاد	أذهب للتسوق بشكل أقل من المعتاد	أذهب للتسوق بشكل أقل من المعتاد	أقوم بشراء كميات أكثر من المعتاد	أقوم بشراء كميات أكثر من المعتاد	أقوم بشراء كميات أكثر من المعتاد	أكثر من ذي قبل	أكثر من ذي قبل	أقل من ذي قبل	المرة الأولى التي أقوم بها	أكثر من ذي قبل	كالمعتاد	أقل من المعتاد	أقل من المعتاد	أكثر من المعتاد	أكثر من المعتاد	أكثر من المعتاد	كالمعتاد	كالمعتاد	أكثر من المعتاد	أكثر من المعتاد	كالمعتاد	أقل من المعتاد	أقل من المعتاد	أكثر من المعتاد	كالمعتاد	كالمعتاد	أكثر من المعتاد	كالمعتاد	لا	نعم	لا	لا	لا	نعم	نعم	نعم	نعم	نعم	لا
346	الأردن	ذكر	18-25	البكلوريوس	في منزل مع والديّ	أعزب	4	طالب	لا	أذهب للتسوق بشكل أقل من المعتاد	أذهب للتسوق بشكل أقل من المعتاد	أذهب للتسوق بشكل أقل من المعتاد	أقوم بشراء كميات أقل من المعتاد	أقوم بشراء كميات أقل من المعتاد	أقوم بشراء كميات أقل من المعتاد	لم تتغير إطلاقاً	أكثر من ذي قبل	تقريبا نفس الشيء	تقريبا نفس الشيء	أكثر من ذي قبل	أقل من المعتاد	أقل من المعتاد	أقل من المعتاد	أقل من المعتاد	أقل من المعتاد	أقل من المعتاد	أقل من المعتاد	أكثر من المعتاد	أقل من المعتاد	أكثر من المعتاد	أقل من المعتاد	أقل من المعتاد	أقل من المعتاد	أكثر من المعتاد	أكثر من المعتاد	أكثر من المعتاد	أقل من المعتاد	أقل من المعتاد	نعم	نعم	نعم	نعم	لا	نعم	نعم	لا	لا	نعم	لا
347	الأردن	أنثى	26-45	البكلوريوس	في منزل مع والديّ	أعزب	4	طالب	لا	أذهب للتسوق بشكل أقل من المعتاد	أذهب للتسوق بشكل أقل من المعتاد	أذهب للتسوق بشكل أقل من المعتاد	أقوم بشراء كميات أقل من المعتاد	أقوم بشراء كميات أقل من المعتاد	أقوم بشراء كميات أقل من المعتاد	لم تتغير إطلاقاً	لم تتغير إطلاقاً	لم تتغير إطلاقاً	لم تتغير إطلاقاً	لم تتغير إطلاقاً	أقل من المعتاد	أقل من المعتاد	أقل من المعتاد	أقل من المعتاد	أقل من المعتاد	أقل من المعتاد	أقل من المعتاد	أقل من المعتاد	أقل من المعتاد	كالمعتاد	كالمعتاد	أقل من المعتاد	أقل من المعتاد	أقل من المعتاد	أقل من المعتاد	أقل من المعتاد	أقل من المعتاد	كالمعتاد	لا	نعم	لا	لا	لا	لا	لا	لا	لا	لا	لا
348	الأردن	أنثى	18-25	البكلوريوس	في منزل مع والديّ	أعزب	5	طالب	لا	أذهب للتسوق بشكل أقل من المعتاد	أذهب للتسوق بشكل أقل من المعتاد	أذهب للتسوق بشكل أقل من المعتاد	أقوم بشراء كميات أكثر من المعتاد	أقوم بشراء كميات أكثر من المعتاد	أقوم بشراء كميات أكثر من المعتاد	لم تتغير إطلاقاً	تقريبا نفس الشيء	لم تتغير إطلاقاً	لم تتغير إطلاقاً	لم تتغير إطلاقاً	كالمعتاد	كالمعتاد	كالمعتاد	كالمعتاد	أقل من المعتاد	أكثر من المعتاد	كالمعتاد	أكثر من المعتاد	أقل من المعتاد	أكثر من المعتاد	كالمعتاد	أقل من المعتاد	أقل من المعتاد	كالمعتاد	أكثر من المعتاد	أكثر من المعتاد	أقل من المعتاد	أكثر من المعتاد	نعم	نعم	نعم	نعم	لا	نعم	نعم	لا	لا	لا	لا
349	الأردن	أنثى	18-25	البكلوريوس	في منزل مع والديّ	أعزب	7	طالب	لا	أذهب للتسوق بشكل أقل من المعتاد	أذهب للتسوق بشكل أقل من المعتاد	أذهب للتسوق بشكل أقل من المعتاد	أقوم بشراء كميات أكثر من المعتاد	أقوم بشراء كميات أكثر من المعتاد	أقوم بشراء كميات أكثر من المعتاد	أكثر من ذي قبل	أكثر من ذي قبل	أكثر من ذي قبل	أكثر من ذي قبل	أكثر من ذي قبل	أكثر من المعتاد	أكثر من المعتاد	أكثر من المعتاد	أقل من المعتاد	أكثر من المعتاد	أكثر من المعتاد	أكثر من المعتاد	أقل من المعتاد	أكثر من المعتاد	أقل من المعتاد	أكثر من المعتاد	أقل من المعتاد	أقل من المعتاد	أقل من المعتاد	أكثر من المعتاد	أكثر من المعتاد	أكثر من المعتاد	أكثر من المعتاد	نعم	نعم	نعم	نعم	نعم	نعم	نعم	نعم	نعم	نعم	نعم
350	الأردن	ذكر	46-65	الثانوية	متزوج ولدي أطفال	متزوج	7	أعمل بدوام مدفوع الأجر (بدوام كامل أو بدوام جزئي)	نعم	أذهب للتسوق بشكل أقل من المعتاد	أذهب للتسوق بشكل أقل من المعتاد	أذهب للتسوق بشكل أقل من المعتاد	أقوم بشراء كميات أكثر من المعتاد	أقوم بشراء كميات أكثر من المعتاد	أقوم بشراء كميات أكثر من المعتاد	أكثر من ذي قبل	تقريبا نفس الشيء	أكثر من ذي قبل	أكثر من ذي قبل	أكثر من ذي قبل	أكثر من المعتاد	أكثر من المعتاد	أقل من المعتاد	أكثر من المعتاد	أكثر من المعتاد	أكثر من المعتاد	أكثر من المعتاد	أكثر من المعتاد	أكثر من المعتاد	أقل من المعتاد	أكثر من المعتاد	أقل من المعتاد	أكثر من المعتاد	أكثر من المعتاد	كالمعتاد	كالمعتاد	كالمعتاد	أكثر من المعتاد	نعم	نعم	نعم	نعم	نعم	نعم	نعم	لا	لا	لا	لا
351	الأردن	ذكر	26-45	البكلوريوس	في منزل مع والديّ	متزوج	7	أعمل بدوام مدفوع الأجر (بدوام كامل أو بدوام جزئي)	لا	أذهب للتسوق بشكل أقل من المعتاد	أذهب للتسوق بشكل أقل من المعتاد	أذهب للتسوق بشكل أقل من المعتاد	أقوم بشراء كميات أقل من المعتاد	أقوم بشراء كميات أقل من المعتاد	أقوم بشراء كميات أقل من المعتاد	لم تتغير إطلاقاً	لم تتغير إطلاقاً	لم تتغير إطلاقاً	لم تتغير إطلاقاً	لم تتغير إطلاقاً	أقل من المعتاد	أقل من المعتاد	أقل من المعتاد	أقل من المعتاد	أقل من المعتاد	أقل من المعتاد	أقل من المعتاد	أقل من المعتاد	أقل من المعتاد	أقل من المعتاد	أقل من المعتاد	أقل من المعتاد	أقل من المعتاد	أقل من المعتاد	أقل من المعتاد	أقل من المعتاد	أقل من المعتاد	أقل من المعتاد	لا	نعم	نعم	نعم	نعم	نعم	نعم	نعم	نعم	نعم	نعم
352	الأردن	أنثى	26-45	الثانوية	متزوج ولدي أطفال	متزوج	7	ربة منزل	لا	لقد زادت عدد مرات ذهابي للتسوق	لقد زادت عدد مرات ذهابي للتسوق	لقد زادت عدد مرات ذهابي للتسوق	أقوم بشراء كميات أكثر من المعتاد	أقوم بشراء كميات أكثر من المعتاد	أقوم بشراء كميات أكثر من المعتاد	أكثر من ذي قبل	تقريبا نفس الشيء	أكثر من ذي قبل	أكثر من ذي قبل	أكثر من ذي قبل	أكثر من المعتاد	أكثر من المعتاد	كالمعتاد	أكثر من المعتاد	أكثر من المعتاد	أكثر من المعتاد	أكثر من المعتاد	أكثر من المعتاد	أكثر من المعتاد	أقل من المعتاد	أكثر من المعتاد	كالمعتاد	أقل من المعتاد	كالمعتاد	أكثر من المعتاد	أكثر من المعتاد	أكثر من المعتاد	أكثر من المعتاد	نعم	نعم	نعم	نعم	نعم	نعم	نعم	لا	لا	لا	لا
353	الأردن	أنثى	18-25	الثانوية	في منزل مع والديّ	أعزب	3	طالب	لا	أذهب للتسوق بشكل أقل من المعتاد	أذهب للتسوق بشكل أقل من المعتاد	أذهب للتسوق بشكل أقل من المعتاد	أقوم بشراء كميات أكثر من المعتاد	أقوم بشراء كميات أكثر من المعتاد	أقوم بشراء كميات أكثر من المعتاد	لم تتغير إطلاقاً	المرة الأولى التي أقوم بها	أقل من ذي قبل	أكثر من ذي قبل	المرة الأولى التي أقوم بها	كالمعتاد	كالمعتاد	كالمعتاد	أكثر من المعتاد	أقل من المعتاد	أكثر من المعتاد	أقل من المعتاد	أكثر من المعتاد	كالمعتاد	كالمعتاد	كالمعتاد	أقل من المعتاد	أقل من المعتاد	أكثر من المعتاد	أكثر من المعتاد	كالمعتاد	أكثر من المعتاد	أكثر من المعتاد	نعم	لا	لا	لا	لا	لا	لا	لا	لا	لا	لا
354	الأردن	أنثى	18-25	البكلوريوس	في منزل مع والديّ	أعزب	4	طالب	لا	أذهب للتسوق بشكل أقل من المعتاد	أذهب للتسوق بشكل أقل من المعتاد	أذهب للتسوق بشكل أقل من المعتاد	أقوم بشراء كميات أكثر من المعتاد	أقوم بشراء كميات أكثر من المعتاد	أقوم بشراء كميات أكثر من المعتاد	لم تتغير إطلاقاً	المرة الأولى التي أقوم بها	لم تتغير إطلاقاً	لم تتغير إطلاقاً	تقريبا نفس الشيء	كالمعتاد	كالمعتاد	كالمعتاد	أقل من المعتاد	كالمعتاد	كالمعتاد	كالمعتاد	كالمعتاد	كالمعتاد	أقل من المعتاد	أكثر من المعتاد	أقل من المعتاد	أقل من المعتاد	كالمعتاد	كالمعتاد	كالمعتاد	كالمعتاد	كالمعتاد	نعم	نعم	لا	لا	لا	لا	نعم	لا	لا	لا	لا
355	الأردن	أنثى	18-25	البكلوريوس	أسرة كبيرة	أعزب	9	طالب	لا	أذهب للتسوق بشكل أقل من المعتاد	أذهب للتسوق بشكل أقل من المعتاد	أذهب للتسوق بشكل أقل من المعتاد	أقوم بشراء كميات أقل من المعتاد	أقوم بشراء كميات أقل من المعتاد	أقوم بشراء كميات أقل من المعتاد	تقريبا نفس الشيء	لم تتغير إطلاقاً	تقريبا نفس الشيء	تقريبا نفس الشيء	أكثر من ذي قبل	كالمعتاد	أكثر من المعتاد	أكثر من المعتاد	أكثر من المعتاد	أكثر من المعتاد	أكثر من المعتاد	أكثر من المعتاد	أكثر من المعتاد	أكثر من المعتاد	أقل من المعتاد	أكثر من المعتاد	أقل من المعتاد	أقل من المعتاد	أكثر من المعتاد	أكثر من المعتاد	أكثر من المعتاد	أكثر من المعتاد	أكثر من المعتاد	نعم	نعم	نعم	نعم	نعم	نعم	نعم	لا	لا	لا	لا
356	الأردن	ذكر	18-25	البكلوريوس	في منزل مع والديّ	أعزب	2	طالب	نعم	أذهب للتسوق بشكل أقل من المعتاد	أذهب للتسوق بشكل أقل من المعتاد	أذهب للتسوق بشكل أقل من المعتاد	أقوم بشراء كميات أقل من المعتاد	أقوم بشراء كميات أقل من المعتاد	أقوم بشراء كميات أقل من المعتاد	تقريبا نفس الشيء	لم تتغير إطلاقاً	أقل من ذي قبل	أكثر من ذي قبل	تقريبا نفس الشيء	كالمعتاد	كالمعتاد	كالمعتاد	أقل من المعتاد	أكثر من المعتاد	أقل من المعتاد	كالمعتاد	أقل من المعتاد	كالمعتاد	كالمعتاد	أقل من المعتاد	أقل من المعتاد	أقل من المعتاد	كالمعتاد	كالمعتاد	كالمعتاد	أقل من المعتاد	كالمعتاد	نعم	نعم	لا	نعم	لا	لا	نعم	نعم	نعم	نعم	نعم
357	الأردن	أنثى	18-25	البكلوريوس	في منزل مع والديّ	أعزب	5	أعمل بدوام مدفوع الأجر (بدوام كامل أو بدوام جزئي)	نعم	أذهب للتسوق بشكل أقل من المعتاد	أذهب للتسوق بشكل أقل من المعتاد	أذهب للتسوق بشكل أقل من المعتاد	أقوم بشراء كميات أكثر من المعتاد	أقوم بشراء كميات أكثر من المعتاد	أقوم بشراء كميات أكثر من المعتاد	المرة الأولى التي أقوم بها	أقل من ذي قبل	أقل من ذي قبل	أكثر من ذي قبل	أقل من ذي قبل	كالمعتاد	كالمعتاد	كالمعتاد	أقل من المعتاد	أقل من المعتاد	أكثر من المعتاد	كالمعتاد	أقل من المعتاد	أقل من المعتاد	كالمعتاد	كالمعتاد	أقل من المعتاد	كالمعتاد	أقل من المعتاد	أقل من المعتاد	أقل من المعتاد	كالمعتاد	كالمعتاد	لا	لا	لا	لا	لا	لا	لا	نعم	نعم	نعم	لا
358	الأردن	أنثى	18-25	البكلوريوس	في منزل مع والديّ	أعزب	7	طالب	لا	أذهب للتسوق بشكل أقل من المعتاد	أذهب للتسوق بشكل أقل من المعتاد	أذهب للتسوق بشكل أقل من المعتاد	أقوم بشراء كميات أكثر من المعتاد	أقوم بشراء كميات أكثر من المعتاد	أقوم بشراء كميات أكثر من المعتاد	لم تتغير إطلاقاً	تقريبا نفس الشيء	تقريبا نفس الشيء	أقل من ذي قبل	تقريبا نفس الشيء	كالمعتاد	كالمعتاد	كالمعتاد	كالمعتاد	كالمعتاد	كالمعتاد	كالمعتاد	كالمعتاد	كالمعتاد	كالمعتاد	كالمعتاد	كالمعتاد	كالمعتاد	كالمعتاد	كالمعتاد	كالمعتاد	كالمعتاد	كالمعتاد	لا	لا	لا	لا	لا	لا	لا	لا	لا	لا	لا
359	الأردن	أنثى	18-25	البكلوريوس	في منزل مع والديّ	أعزب	8	طالب	نعم	أذهب للتسوق بشكل أقل من المعتاد	أذهب للتسوق بشكل أقل من المعتاد	أذهب للتسوق بشكل أقل من المعتاد	أقوم بشراء كميات أقل من المعتاد	أقوم بشراء كميات أقل من المعتاد	أقوم بشراء كميات أقل من المعتاد	أقل من ذي قبل	أقل من ذي قبل	أقل من ذي قبل	المرة الأولى التي أقوم بها	أقل من ذي قبل	كالمعتاد	أقل من المعتاد	أقل من المعتاد	أقل من المعتاد	أقل من المعتاد	أقل من المعتاد	كالمعتاد	كالمعتاد	كالمعتاد	كالمعتاد	كالمعتاد	أقل من المعتاد	أقل من المعتاد	أقل من المعتاد	كالمعتاد	أقل من المعتاد	أقل من المعتاد	أقل من المعتاد	نعم	نعم	لا	نعم	لا	لا	لا	نعم	نعم	نعم	لا
360	الأردن	ذكر	18-25	البكلوريوس	أسرة كبيرة	أعزب	7	طالب	لا	أذهب للتسوق بشكل أقل من المعتاد	أذهب للتسوق بشكل أقل من المعتاد	أذهب للتسوق بشكل أقل من المعتاد	أقوم بشراء كميات أكثر من المعتاد	أقوم بشراء كميات أكثر من المعتاد	أقوم بشراء كميات أكثر من المعتاد	تقريبا نفس الشيء	أكثر من ذي قبل	تقريبا نفس الشيء	تقريبا نفس الشيء	أكثر من ذي قبل	كالمعتاد	كالمعتاد	كالمعتاد	أكثر من المعتاد	كالمعتاد	أكثر من المعتاد	كالمعتاد	أكثر من المعتاد	أكثر من المعتاد	كالمعتاد	أكثر من المعتاد	أقل من المعتاد	أقل من المعتاد	أكثر من المعتاد	أكثر من المعتاد	أكثر من المعتاد	كالمعتاد	أكثر من المعتاد	نعم	نعم	لا	نعم	نعم	لا	نعم	لا	لا	لا	نعم
361	الأردن	أنثى	18-25	البكلوريوس	في منزل مع والديّ	أعزب	7	أعمل بدوام مدفوع الأجر (بدوام كامل أو بدوام جزئي)	لا	أذهب للتسوق بشكل أقل من المعتاد	أذهب للتسوق بشكل أقل من المعتاد	أذهب للتسوق بشكل أقل من المعتاد	أقوم بالتسوق بنفس الكميات التي اعتدت على شرائها قبل الجائحة	أقوم بالتسوق بنفس الكميات التي اعتدت على شرائها قبل الجائحة	أقوم بالتسوق بنفس الكميات التي اعتدت على شرائها قبل الجائحة	تقريبا نفس الشيء	المرة الأولى التي أقوم بها	أكثر من ذي قبل	أقل من ذي قبل	أكثر من ذي قبل	كالمعتاد	كالمعتاد	كالمعتاد	كالمعتاد	أقل من المعتاد	أكثر من المعتاد	كالمعتاد	أكثر من المعتاد	كالمعتاد	أقل من المعتاد	أكثر من المعتاد	كالمعتاد	أقل من المعتاد	أكثر من المعتاد	أكثر من المعتاد	أكثر من المعتاد	أكثر من المعتاد	كالمعتاد	نعم	نعم	نعم	نعم	لا	نعم	نعم	لا	لا	لا	لا
362	الأردن	أنثى	18-25	الثانوية	في منزل مع والديّ	أعزب	7	طالب	لا	لقد زادت عدد مرات ذهابي للتسوق	لقد زادت عدد مرات ذهابي للتسوق	لقد زادت عدد مرات ذهابي للتسوق	أقوم بشراء كميات أكثر من المعتاد	أقوم بشراء كميات أكثر من المعتاد	أقوم بشراء كميات أكثر من المعتاد	تقريبا نفس الشيء	أكثر من ذي قبل	لم تتغير إطلاقاً	أكثر من ذي قبل	أكثر من ذي قبل	كالمعتاد	كالمعتاد	أكثر من المعتاد	أقل من المعتاد	كالمعتاد	كالمعتاد	كالمعتاد	أقل من المعتاد	كالمعتاد	كالمعتاد	أقل من المعتاد	أقل من المعتاد	أقل من المعتاد	أكثر من المعتاد	كالمعتاد	كالمعتاد	أكثر من المعتاد	كالمعتاد	نعم	نعم	نعم	لا	لا	لا	نعم	لا	لا	لا	لا
363	الأردن	أنثى	26-45	البكلوريوس	متزوج وليس لدي أطفال	متزوج	1	أعمل بدوام مدفوع الأجر (بدوام كامل أو بدوام جزئي)	نعم	أذهب للتسوق كما كنت معتاداً على ذلك قبل فترة الحجر المنزلي	أذهب للتسوق كما كنت معتاداً على ذلك قبل فترة الحجر المنزلي	أذهب للتسوق كما كنت معتاداً على ذلك قبل فترة الحجر المنزلي	أقوم بشراء كميات أكثر من المعتاد	أقوم بشراء كميات أكثر من المعتاد	أقوم بشراء كميات أكثر من المعتاد	تقريبا نفس الشيء	المرة الأولى التي أقوم بها	تقريبا نفس الشيء	تقريبا نفس الشيء	تقريبا نفس الشيء	أكثر من المعتاد	أكثر من المعتاد	كالمعتاد	أقل من المعتاد	أكثر من المعتاد	كالمعتاد	كالمعتاد	أكثر من المعتاد	أقل من المعتاد	أقل من المعتاد	أكثر من المعتاد	كالمعتاد	أقل من المعتاد	أكثر من المعتاد	أكثر من المعتاد	أكثر من المعتاد	كالمعتاد	كالمعتاد	نعم	نعم	نعم	نعم	نعم	نعم	نعم	لا	لا	لا	لا
364	الأردن	أنثى	18-25	البكلوريوس	أسرة كبيرة	أعزب	10	طالب	لا	أذهب للتسوق كما كنت معتاداً على ذلك قبل فترة الحجر المنزلي	أذهب للتسوق كما كنت معتاداً على ذلك قبل فترة الحجر المنزلي	أذهب للتسوق كما كنت معتاداً على ذلك قبل فترة الحجر المنزلي	أقوم بالتسوق بنفس الكميات التي اعتدت على شرائها قبل الجائحة	أقوم بالتسوق بنفس الكميات التي اعتدت على شرائها قبل الجائحة	أقوم بالتسوق بنفس الكميات التي اعتدت على شرائها قبل الجائحة	لم تتغير إطلاقاً	المرة الأولى التي أقوم بها	لم تتغير إطلاقاً	لم تتغير إطلاقاً	المرة الأولى التي أقوم بها	أقل من المعتاد	أقل من المعتاد	أقل من المعتاد	كالمعتاد	أكثر من المعتاد	أكثر من المعتاد	كالمعتاد	أقل من المعتاد	كالمعتاد	أقل من المعتاد	كالمعتاد	أكثر من المعتاد	أقل من المعتاد	كالمعتاد	أكثر من المعتاد	أقل من المعتاد	كالمعتاد	كالمعتاد	لا	نعم	نعم	نعم	لا	لا	نعم	نعم	لا	نعم	نعم
365	الأردن	أنثى	18-25	البكلوريوس	في منزل مع والديّ	أعزب	5	طالب	لا	أذهب للتسوق بشكل أقل من المعتاد	أذهب للتسوق بشكل أقل من المعتاد	أذهب للتسوق بشكل أقل من المعتاد	أقوم بشراء كميات أقل من المعتاد	أقوم بشراء كميات أقل من المعتاد	أقوم بشراء كميات أقل من المعتاد	لم تتغير إطلاقاً	أكثر من ذي قبل	لم تتغير إطلاقاً	لم تتغير إطلاقاً	أكثر من ذي قبل	كالمعتاد	كالمعتاد	كالمعتاد	كالمعتاد	كالمعتاد	كالمعتاد	كالمعتاد	كالمعتاد	كالمعتاد	أقل من المعتاد	أكثر من المعتاد	أقل من المعتاد	أقل من المعتاد	أكثر من المعتاد	كالمعتاد	كالمعتاد	كالمعتاد	كالمعتاد	لا	لا	لا	لا	لا	لا	لا	لا	لا	لا	لا
366	الأردن	أنثى	46-65	الماجستير	متزوج ولدي أطفال	متزوج	6	لا اعمل ولكنني ابحث عن عمل	لا	لقد زادت عدد مرات ذهابي للتسوق	لقد زادت عدد مرات ذهابي للتسوق	لقد زادت عدد مرات ذهابي للتسوق	أقوم بشراء كميات أكثر من المعتاد	أقوم بشراء كميات أكثر من المعتاد	أقوم بشراء كميات أكثر من المعتاد	لم تتغير إطلاقاً	أكثر من ذي قبل	أكثر من ذي قبل	أكثر من ذي قبل	أكثر من ذي قبل	أكثر من المعتاد	أكثر من المعتاد	أكثر من المعتاد	أكثر من المعتاد	أكثر من المعتاد	أكثر من المعتاد	أكثر من المعتاد	أكثر من المعتاد	أكثر من المعتاد	كالمعتاد	أكثر من المعتاد	أقل من المعتاد	أقل من المعتاد	كالمعتاد	كالمعتاد	كالمعتاد	كالمعتاد	كالمعتاد	نعم	نعم	نعم	نعم	نعم	نعم	نعم	لا	نعم	لا	لا
367	الأردن	أنثى	18-25	البكلوريوس	في منزل مع والديّ	أعزب	6	طالب	لا	أذهب للتسوق بشكل أقل من المعتاد	أذهب للتسوق بشكل أقل من المعتاد	أذهب للتسوق بشكل أقل من المعتاد	أقوم بشراء كميات أكثر من المعتاد	أقوم بشراء كميات أكثر من المعتاد	أقوم بشراء كميات أكثر من المعتاد	لم تتغير إطلاقاً	لم تتغير إطلاقاً	لم تتغير إطلاقاً	لم تتغير إطلاقاً	لم تتغير إطلاقاً	أقل من المعتاد	أقل من المعتاد	أقل من المعتاد	أقل من المعتاد	أقل من المعتاد	أقل من المعتاد	أقل من المعتاد	أقل من المعتاد	أقل من المعتاد	أقل من المعتاد	أقل من المعتاد	أقل من المعتاد	أقل من المعتاد	أقل من المعتاد	أقل من المعتاد	أقل من المعتاد	أقل من المعتاد	أقل من المعتاد	نعم	نعم	نعم	نعم	نعم	نعم	نعم	نعم	نعم	نعم	نعم
368	الأردن	ذكر	18-25	البكلوريوس	في منزل مع والديّ	أعزب	6	طالب	لا	أذهب للتسوق بشكل أقل من المعتاد	أذهب للتسوق بشكل أقل من المعتاد	أذهب للتسوق بشكل أقل من المعتاد	أقوم بشراء كميات أقل من المعتاد	أقوم بشراء كميات أقل من المعتاد	أقوم بشراء كميات أقل من المعتاد	تقريبا نفس الشيء	تقريبا نفس الشيء	تقريبا نفس الشيء	تقريبا نفس الشيء	تقريبا نفس الشيء	كالمعتاد	كالمعتاد	كالمعتاد	كالمعتاد	كالمعتاد	كالمعتاد	كالمعتاد	كالمعتاد	كالمعتاد	كالمعتاد	كالمعتاد	كالمعتاد	كالمعتاد	كالمعتاد	كالمعتاد	كالمعتاد	كالمعتاد	كالمعتاد	نعم	نعم	نعم	نعم	لا	لا	لا	لا	لا	لا	لا
369	فلسطين	أنثى	18-25	البكلوريوس	اخرى	أعزب	0	أعمل بدوام مدفوع الأجر (بدوام كامل أو بدوام جزئي)	لا	لقد زادت عدد مرات ذهابي للتسوق	لقد زادت عدد مرات ذهابي للتسوق	لقد زادت عدد مرات ذهابي للتسوق	أقوم بشراء كميات أقل من المعتاد	أقوم بشراء كميات أقل من المعتاد	أقوم بشراء كميات أقل من المعتاد	أقل من ذي قبل	أقل من ذي قبل	المرة الأولى التي أقوم بها	أقل من ذي قبل	لم تتغير إطلاقاً	أقل من المعتاد	أقل من المعتاد	كالمعتاد	أقل من المعتاد	أقل من المعتاد	أقل من المعتاد	أقل من المعتاد	أقل من المعتاد	كالمعتاد	أكثر من المعتاد	كالمعتاد	كالمعتاد	كالمعتاد	كالمعتاد	أكثر من المعتاد	كالمعتاد	أكثر من المعتاد	كالمعتاد	نعم	نعم	نعم	نعم	لا	نعم	لا	نعم	نعم	نعم	نعم
370	الأردن	ذكر	18-25	البكلوريوس	في منزل مع والديّ	أعزب	6	طالب	لا	أذهب للتسوق كما كنت معتاداً على ذلك قبل فترة الحجر المنزلي	أذهب للتسوق كما كنت معتاداً على ذلك قبل فترة الحجر المنزلي	أذهب للتسوق كما كنت معتاداً على ذلك قبل فترة الحجر المنزلي	أقوم بالتسوق بنفس الكميات التي اعتدت على شرائها قبل الجائحة	أقوم بالتسوق بنفس الكميات التي اعتدت على شرائها قبل الجائحة	أقوم بالتسوق بنفس الكميات التي اعتدت على شرائها قبل الجائحة	لم تتغير إطلاقاً	تقريبا نفس الشيء	تقريبا نفس الشيء	تقريبا نفس الشيء	أكثر من ذي قبل	أكثر من المعتاد	كالمعتاد	كالمعتاد	كالمعتاد	كالمعتاد	كالمعتاد	كالمعتاد	كالمعتاد	كالمعتاد	كالمعتاد	أكثر من المعتاد	أقل من المعتاد	أقل من المعتاد	كالمعتاد	كالمعتاد	كالمعتاد	كالمعتاد	كالمعتاد	نعم	نعم	لا	نعم	لا	نعم	نعم	لا	لا	لا	لا
371	الأردن	أنثى	18-25	البكلوريوس	في منزل مع والديّ	أعزب	6	طالب	لا	أذهب للتسوق بشكل أقل من المعتاد	أذهب للتسوق بشكل أقل من المعتاد	أذهب للتسوق بشكل أقل من المعتاد	أقوم بالتسوق بنفس الكميات التي اعتدت على شرائها قبل الجائحة	أقوم بالتسوق بنفس الكميات التي اعتدت على شرائها قبل الجائحة	أقوم بالتسوق بنفس الكميات التي اعتدت على شرائها قبل الجائحة	لم تتغير إطلاقاً	أكثر من ذي قبل	لم تتغير إطلاقاً	لم تتغير إطلاقاً	أكثر من ذي قبل	كالمعتاد	أكثر من المعتاد	كالمعتاد	أكثر من المعتاد	كالمعتاد	أكثر من المعتاد	كالمعتاد	كالمعتاد	كالمعتاد	أقل من المعتاد	أكثر من المعتاد	كالمعتاد	كالمعتاد	أكثر من المعتاد	كالمعتاد	كالمعتاد	أقل من المعتاد	كالمعتاد	نعم	نعم	نعم	نعم	لا	نعم	نعم	لا	لا	لا	لا
372	الأردن	أنثى	18-25	البكلوريوس	في منزل مع والديّ	أعزب	3	طالب	نعم	أذهب للتسوق كما كنت معتاداً على ذلك قبل فترة الحجر المنزلي	أذهب للتسوق كما كنت معتاداً على ذلك قبل فترة الحجر المنزلي	أذهب للتسوق كما كنت معتاداً على ذلك قبل فترة الحجر المنزلي	أقوم بالتسوق بنفس الكميات التي اعتدت على شرائها قبل الجائحة	أقوم بالتسوق بنفس الكميات التي اعتدت على شرائها قبل الجائحة	أقوم بالتسوق بنفس الكميات التي اعتدت على شرائها قبل الجائحة	لم تتغير إطلاقاً	أكثر من ذي قبل	أقل من ذي قبل	لم تتغير إطلاقاً	أكثر من ذي قبل	أكثر من المعتاد	أكثر من المعتاد	كالمعتاد	أكثر من المعتاد	أكثر من المعتاد	أكثر من المعتاد	أكثر من المعتاد	أكثر من المعتاد	أكثر من المعتاد	كالمعتاد	أكثر من المعتاد	أقل من المعتاد	أقل من المعتاد	أكثر من المعتاد	كالمعتاد	أكثر من المعتاد	أكثر من المعتاد	أكثر من المعتاد	نعم	نعم	نعم	نعم	نعم	نعم	نعم	لا	لا	لا	لا
373	الأردن	ذكر	18-25	البكلوريوس	في منزل مع والديّ	أعزب	5	طالب	لا	أذهب للتسوق بشكل أقل من المعتاد	أذهب للتسوق بشكل أقل من المعتاد	أذهب للتسوق بشكل أقل من المعتاد	أقوم بشراء كميات أقل من المعتاد	أقوم بشراء كميات أقل من المعتاد	أقوم بشراء كميات أقل من المعتاد	لم تتغير إطلاقاً	لم تتغير إطلاقاً	لم تتغير إطلاقاً	لم تتغير إطلاقاً	لم تتغير إطلاقاً	أقل من المعتاد	أقل من المعتاد	أقل من المعتاد	أقل من المعتاد	أقل من المعتاد	أقل من المعتاد	أقل من المعتاد	أقل من المعتاد	أقل من المعتاد	أقل من المعتاد	أقل من المعتاد	أقل من المعتاد	أقل من المعتاد	أقل من المعتاد	أقل من المعتاد	أقل من المعتاد	أقل من المعتاد	أقل من المعتاد	نعم	نعم	نعم	نعم	نعم	نعم	نعم	نعم	نعم	نعم	نعم
374	الأردن	أنثى	18-25	البكلوريوس	في منزل مع والديّ	أعزب	7	طالب	نعم	أذهب للتسوق بشكل أقل من المعتاد	أذهب للتسوق بشكل أقل من المعتاد	أذهب للتسوق بشكل أقل من المعتاد	أقوم بشراء كميات أكثر من المعتاد	أقوم بشراء كميات أكثر من المعتاد	أقوم بشراء كميات أكثر من المعتاد	لم تتغير إطلاقاً	أكثر من ذي قبل	أقل من ذي قبل	تقريبا نفس الشيء	أكثر من ذي قبل	أكثر من المعتاد	أكثر من المعتاد	كالمعتاد	أكثر من المعتاد	أكثر من المعتاد	أكثر من المعتاد	كالمعتاد	أكثر من المعتاد	كالمعتاد	أكثر من المعتاد	أكثر من المعتاد	أقل من المعتاد	أكثر من المعتاد	أكثر من المعتاد	أكثر من المعتاد	أكثر من المعتاد	أكثر من المعتاد	أكثر من المعتاد	نعم	نعم	نعم	نعم	لا	لا	نعم	لا	لا	لا	لا
375	الأردن	أنثى	18-25	البكلوريوس	اخرى	أعزب	7	طالب	لا	لقد زادت عدد مرات ذهابي للتسوق	لقد زادت عدد مرات ذهابي للتسوق	لقد زادت عدد مرات ذهابي للتسوق	أقوم بشراء كميات أكثر من المعتاد	أقوم بشراء كميات أكثر من المعتاد	أقوم بشراء كميات أكثر من المعتاد	لم تتغير إطلاقاً	أكثر من ذي قبل	لم تتغير إطلاقاً	أكثر من ذي قبل	أكثر من ذي قبل	أكثر من المعتاد	أكثر من المعتاد	كالمعتاد	أكثر من المعتاد	أكثر من المعتاد	كالمعتاد	أقل من المعتاد	أقل من المعتاد	أقل من المعتاد	أقل من المعتاد	أكثر من المعتاد	أكثر من المعتاد	كالمعتاد	أكثر من المعتاد	أكثر من المعتاد	كالمعتاد	كالمعتاد	كالمعتاد	نعم	نعم	لا	نعم	نعم	نعم	نعم	لا	لا	لا	لا
376	الأردن	أنثى	18-25	البكلوريوس	اخرى	أعزب	8	طالب	لا	أذهب للتسوق بشكل أقل من المعتاد	أذهب للتسوق بشكل أقل من المعتاد	أذهب للتسوق بشكل أقل من المعتاد	أقوم بشراء كميات أكثر من المعتاد	أقوم بشراء كميات أكثر من المعتاد	أقوم بشراء كميات أكثر من المعتاد	أكثر من ذي قبل	أقل من ذي قبل	أقل من ذي قبل	أقل من ذي قبل	أكثر من ذي قبل	أكثر من المعتاد	أكثر من المعتاد	كالمعتاد	أكثر من المعتاد	أكثر من المعتاد	أكثر من المعتاد	كالمعتاد	أقل من المعتاد	أقل من المعتاد	أقل من المعتاد	أكثر من المعتاد	أقل من المعتاد	أقل من المعتاد	كالمعتاد	أكثر من المعتاد	أكثر من المعتاد	كالمعتاد	أكثر من المعتاد	نعم	نعم	نعم	نعم	نعم	نعم	نعم	لا	لا	لا	لا
377	الأردن	أنثى	18-25	البكلوريوس	اخرى	أعزب	4	طالب	لا	أذهب للتسوق بشكل أقل من المعتاد	أذهب للتسوق بشكل أقل من المعتاد	أذهب للتسوق بشكل أقل من المعتاد	أقوم بالتسوق بنفس الكميات التي اعتدت على شرائها قبل الجائحة	أقوم بالتسوق بنفس الكميات التي اعتدت على شرائها قبل الجائحة	أقوم بالتسوق بنفس الكميات التي اعتدت على شرائها قبل الجائحة	أقل من ذي قبل	أقل من ذي قبل	أقل من ذي قبل	أقل من ذي قبل	أقل من ذي قبل	كالمعتاد	كالمعتاد	كالمعتاد	أقل من المعتاد	كالمعتاد	كالمعتاد	كالمعتاد	أقل من المعتاد	كالمعتاد	كالمعتاد	كالمعتاد	أقل من المعتاد	أقل من المعتاد	أقل من المعتاد	كالمعتاد	كالمعتاد	كالمعتاد	كالمعتاد	لا	لا	لا	لا	لا	لا	لا	لا	لا	لا	لا
378	الأردن	أنثى	أكبر من 65	البكلوريوس	أسرة كبيرة	أعزب	11	طالب	لا	أذهب للتسوق بشكل أقل من المعتاد	أذهب للتسوق بشكل أقل من المعتاد	أذهب للتسوق بشكل أقل من المعتاد	أقوم بشراء كميات أقل من المعتاد	أقوم بشراء كميات أقل من المعتاد	أقوم بشراء كميات أقل من المعتاد	تقريبا نفس الشيء	تقريبا نفس الشيء	تقريبا نفس الشيء	لم تتغير إطلاقاً	تقريبا نفس الشيء	أكثر من المعتاد	كالمعتاد	أكثر من المعتاد	كالمعتاد	كالمعتاد	كالمعتاد	كالمعتاد	كالمعتاد	كالمعتاد	كالمعتاد	كالمعتاد	أقل من المعتاد	أقل من المعتاد	كالمعتاد	أكثر من المعتاد	أكثر من المعتاد	أكثر من المعتاد	أكثر من المعتاد	نعم	نعم	نعم	نعم	لا	نعم	لا	لا	لا	لا	نعم
379	الأردن	أنثى	18-25	البكلوريوس	اخرى	أعزب	5	طالب	لا	أذهب للتسوق بشكل أقل من المعتاد	أذهب للتسوق بشكل أقل من المعتاد	أذهب للتسوق بشكل أقل من المعتاد	أقوم بالتسوق بنفس الكميات التي اعتدت على شرائها قبل الجائحة	أقوم بالتسوق بنفس الكميات التي اعتدت على شرائها قبل الجائحة	أقوم بالتسوق بنفس الكميات التي اعتدت على شرائها قبل الجائحة	لم تتغير إطلاقاً	تقريبا نفس الشيء	لم تتغير إطلاقاً	لم تتغير إطلاقاً	لم تتغير إطلاقاً	كالمعتاد	كالمعتاد	كالمعتاد	كالمعتاد	كالمعتاد	كالمعتاد	كالمعتاد	كالمعتاد	كالمعتاد	كالمعتاد	أكثر من المعتاد	كالمعتاد	كالمعتاد	كالمعتاد	كالمعتاد	كالمعتاد	كالمعتاد	كالمعتاد	لا	لا	لا	لا	لا	لا	لا	لا	لا	لا	لا
380	الأردن	أنثى	18-25	البكلوريوس	في منزل مع والديّ	أعزب	6	طالب	لا	أذهب للتسوق كما كنت معتاداً على ذلك قبل فترة الحجر المنزلي	أذهب للتسوق كما كنت معتاداً على ذلك قبل فترة الحجر المنزلي	أذهب للتسوق كما كنت معتاداً على ذلك قبل فترة الحجر المنزلي	أقوم بشراء كميات أكثر من المعتاد	أقوم بشراء كميات أكثر من المعتاد	أقوم بشراء كميات أكثر من المعتاد	تقريبا نفس الشيء	أكثر من ذي قبل	تقريبا نفس الشيء	تقريبا نفس الشيء	تقريبا نفس الشيء	كالمعتاد	أكثر من المعتاد	كالمعتاد	أقل من المعتاد	كالمعتاد	أكثر من المعتاد	كالمعتاد	كالمعتاد	كالمعتاد	أقل من المعتاد	أكثر من المعتاد	أقل من المعتاد	أقل من المعتاد	أكثر من المعتاد	أكثر من المعتاد	أكثر من المعتاد	كالمعتاد	كالمعتاد	نعم	نعم	نعم	نعم	لا	نعم	نعم	نعم	لا	لا	لا
381	الأردن	أنثى	26-45	البكلوريوس	متزوج ولدي أطفال	متزوج	7	أعمل بدوام مدفوع الأجر (بدوام كامل أو بدوام جزئي)	لا	أذهب للتسوق بشكل أقل من المعتاد	أذهب للتسوق بشكل أقل من المعتاد	أذهب للتسوق بشكل أقل من المعتاد	أقوم بالتسوق بنفس الكميات التي اعتدت على شرائها قبل الجائحة	أقوم بالتسوق بنفس الكميات التي اعتدت على شرائها قبل الجائحة	أقوم بالتسوق بنفس الكميات التي اعتدت على شرائها قبل الجائحة	لم تتغير إطلاقاً	أكثر من ذي قبل	لم تتغير إطلاقاً	لم تتغير إطلاقاً	لم تتغير إطلاقاً	كالمعتاد	كالمعتاد	كالمعتاد	أقل من المعتاد	أكثر من المعتاد	أكثر من المعتاد	كالمعتاد	كالمعتاد	كالمعتاد	كالمعتاد	أقل من المعتاد	أقل من المعتاد	كالمعتاد	كالمعتاد	كالمعتاد	أكثر من المعتاد	كالمعتاد	كالمعتاد	لا	نعم	لا	لا	لا	لا	لا	لا	لا	لا	لا
382	الأردن	أنثى	18-25	البكلوريوس	في منزل مع والديّ	أعزب	7	طالب	لا	أذهب للتسوق بشكل أقل من المعتاد	أذهب للتسوق بشكل أقل من المعتاد	أذهب للتسوق بشكل أقل من المعتاد	أقوم بشراء كميات أكثر من المعتاد	أقوم بشراء كميات أكثر من المعتاد	أقوم بشراء كميات أكثر من المعتاد	لم تتغير إطلاقاً	لم تتغير إطلاقاً	لم تتغير إطلاقاً	لم تتغير إطلاقاً	لم تتغير إطلاقاً	كالمعتاد	كالمعتاد	كالمعتاد	كالمعتاد	كالمعتاد	كالمعتاد	كالمعتاد	كالمعتاد	أقل من المعتاد	أقل من المعتاد	أكثر من المعتاد	كالمعتاد	كالمعتاد	أكثر من المعتاد	كالمعتاد	أكثر من المعتاد	كالمعتاد	كالمعتاد	لا	لا	لا	لا	لا	لا	لا	لا	نعم	لا	لا
383	الأردن	أنثى	18-25	البكلوريوس	في منزل مع والديّ	أعزب	3	طالب	لا	أذهب للتسوق بشكل أقل من المعتاد	أذهب للتسوق بشكل أقل من المعتاد	أذهب للتسوق بشكل أقل من المعتاد	أقوم بشراء كميات أقل من المعتاد	أقوم بشراء كميات أقل من المعتاد	أقوم بشراء كميات أقل من المعتاد	لم تتغير إطلاقاً	أكثر من ذي قبل	لم تتغير إطلاقاً	لم تتغير إطلاقاً	أكثر من ذي قبل	أكثر من المعتاد	أكثر من المعتاد	أكثر من المعتاد	أقل من المعتاد	أقل من المعتاد	أقل من المعتاد	كالمعتاد	أقل من المعتاد	كالمعتاد	كالمعتاد	كالمعتاد	أقل من المعتاد	أقل من المعتاد	أكثر من المعتاد	كالمعتاد	كالمعتاد	كالمعتاد	كالمعتاد	نعم	نعم	لا	لا	لا	لا	لا	لا	لا	لا	لا
384	الأردن	أنثى	26-45	البكلوريوس	متزوج ولدي أطفال	متزوج	6	أعمل بدوام مدفوع الأجر (بدوام كامل أو بدوام جزئي)	لا	لقد زادت عدد مرات ذهابي للتسوق	لقد زادت عدد مرات ذهابي للتسوق	لقد زادت عدد مرات ذهابي للتسوق	أقوم بشراء كميات أكثر من المعتاد	أقوم بشراء كميات أكثر من المعتاد	أقوم بشراء كميات أكثر من المعتاد	تقريبا نفس الشيء	المرة الأولى التي أقوم بها	أقل من ذي قبل	أقل من ذي قبل	المرة الأولى التي أقوم بها	أكثر من المعتاد	أكثر من المعتاد	أقل من المعتاد	أكثر من المعتاد	أكثر من المعتاد	أكثر من المعتاد	كالمعتاد	أكثر من المعتاد	أكثر من المعتاد	أقل من المعتاد	أكثر من المعتاد	أقل من المعتاد	أقل من المعتاد	أكثر من المعتاد	أكثر من المعتاد	أكثر من المعتاد	أقل من المعتاد	أكثر من المعتاد	نعم	نعم	نعم	نعم	نعم	نعم	نعم	لا	لا	لا	لا
385	الأردن	أنثى	26-45	البكلوريوس	متزوج ولدي أطفال	متزوج	6	أعمل بدوام مدفوع الأجر (بدوام كامل أو بدوام جزئي)	نعم	أذهب للتسوق بشكل أقل من المعتاد	أذهب للتسوق بشكل أقل من المعتاد	أذهب للتسوق بشكل أقل من المعتاد	أقوم بشراء كميات أكثر من المعتاد	أقوم بشراء كميات أكثر من المعتاد	أقوم بشراء كميات أكثر من المعتاد	أقل من ذي قبل	المرة الأولى التي أقوم بها	لم تتغير إطلاقاً	لم تتغير إطلاقاً	المرة الأولى التي أقوم بها	كالمعتاد	كالمعتاد	أكثر من المعتاد	أقل من المعتاد	أكثر من المعتاد	أقل من المعتاد	كالمعتاد	أقل من المعتاد	أكثر من المعتاد	كالمعتاد	كالمعتاد	أقل من المعتاد	أقل من المعتاد	أقل من المعتاد	كالمعتاد	كالمعتاد	كالمعتاد	كالمعتاد	نعم	نعم	لا	لا	لا	نعم	نعم	لا	لا	لا	لا
386	الأردن	أنثى	18-25	البكلوريوس	أسرة مكونة من شخص واحد	أعزب	2	طالب	لا	أذهب للتسوق بشكل أقل من المعتاد	أذهب للتسوق بشكل أقل من المعتاد	أذهب للتسوق بشكل أقل من المعتاد	أقوم بشراء كميات أكثر من المعتاد	أقوم بشراء كميات أكثر من المعتاد	أقوم بشراء كميات أكثر من المعتاد	تقريبا نفس الشيء	أقل من ذي قبل	تقريبا نفس الشيء	أكثر من ذي قبل	تقريبا نفس الشيء	أكثر من المعتاد	أكثر من المعتاد	أقل من المعتاد	كالمعتاد	أكثر من المعتاد	أكثر من المعتاد	أقل من المعتاد	أكثر من المعتاد	كالمعتاد	أقل من المعتاد	كالمعتاد	أقل من المعتاد	أقل من المعتاد	أقل من المعتاد	أكثر من المعتاد	كالمعتاد	أكثر من المعتاد	أكثر من المعتاد	نعم	نعم	لا	لا	لا	نعم	نعم	نعم	نعم	لا	نعم
387	الأردن	أنثى	18-25	البكلوريوس	في منزل مع والديّ	أعزب	4	لا اعمل ولكنني ابحث عن عمل	لا	أذهب للتسوق بشكل أقل من المعتاد	أذهب للتسوق بشكل أقل من المعتاد	أذهب للتسوق بشكل أقل من المعتاد	أقوم بشراء كميات أقل من المعتاد	أقوم بشراء كميات أقل من المعتاد	أقوم بشراء كميات أقل من المعتاد	تقريبا نفس الشيء	تقريبا نفس الشيء	تقريبا نفس الشيء	تقريبا نفس الشيء	تقريبا نفس الشيء	أقل من المعتاد	كالمعتاد	أقل من المعتاد	أكثر من المعتاد	أكثر من المعتاد	أكثر من المعتاد	أقل من المعتاد	كالمعتاد	كالمعتاد	أقل من المعتاد	أكثر من المعتاد	أقل من المعتاد	أكثر من المعتاد	أكثر من المعتاد	أكثر من المعتاد	أكثر من المعتاد	أكثر من المعتاد	أقل من المعتاد	نعم	نعم	لا	لا	لا	لا	نعم	نعم	نعم	نعم	نعم
388	الأردن	أنثى	26-45	البكلوريوس	متزوج ولدي أطفال	متزوج	6	أعمل بدوام مدفوع الأجر (بدوام كامل أو بدوام جزئي)	لا	أذهب للتسوق كما كنت معتاداً على ذلك قبل فترة الحجر المنزلي	أذهب للتسوق كما كنت معتاداً على ذلك قبل فترة الحجر المنزلي	أذهب للتسوق كما كنت معتاداً على ذلك قبل فترة الحجر المنزلي	أقوم بشراء كميات أقل من المعتاد	أقوم بشراء كميات أقل من المعتاد	أقوم بشراء كميات أقل من المعتاد	لم تتغير إطلاقاً	أقل من ذي قبل	تقريبا نفس الشيء	تقريبا نفس الشيء	تقريبا نفس الشيء	أكثر من المعتاد	أقل من المعتاد	كالمعتاد	أقل من المعتاد	أقل من المعتاد	أكثر من المعتاد	كالمعتاد	كالمعتاد	كالمعتاد	كالمعتاد	أكثر من المعتاد	أقل من المعتاد	أقل من المعتاد	أقل من المعتاد	أكثر من المعتاد	أكثر من المعتاد	أكثر من المعتاد	كالمعتاد	نعم	نعم	نعم	نعم	نعم	نعم	نعم	لا	لا	لا	لا
389	الأردن	ذكر	18-25	الثانوية	أسرة كبيرة	أعزب	6	طالب	نعم	لقد زادت عدد مرات ذهابي للتسوق	لقد زادت عدد مرات ذهابي للتسوق	لقد زادت عدد مرات ذهابي للتسوق	أقوم بالتسوق بنفس الكميات التي اعتدت على شرائها قبل الجائحة	أقوم بالتسوق بنفس الكميات التي اعتدت على شرائها قبل الجائحة	أقوم بالتسوق بنفس الكميات التي اعتدت على شرائها قبل الجائحة	تقريبا نفس الشيء	لم تتغير إطلاقاً	المرة الأولى التي أقوم بها	أقل من ذي قبل	المرة الأولى التي أقوم بها	أكثر من المعتاد	أكثر من المعتاد	أكثر من المعتاد	أكثر من المعتاد	أكثر من المعتاد	أكثر من المعتاد	أكثر من المعتاد	أكثر من المعتاد	أكثر من المعتاد	كالمعتاد	كالمعتاد	كالمعتاد	كالمعتاد	كالمعتاد	كالمعتاد	كالمعتاد	كالمعتاد	كالمعتاد	نعم	نعم	نعم	نعم	نعم	نعم	نعم	نعم	نعم	نعم	نعم
390	الأردن	أنثى	26-45	البكلوريوس	متزوج ولدي أطفال	متزوج	5	أعمل بدوام مدفوع الأجر (بدوام كامل أو بدوام جزئي)	نعم	أذهب للتسوق بشكل أقل من المعتاد	أذهب للتسوق بشكل أقل من المعتاد	أذهب للتسوق بشكل أقل من المعتاد	أقوم بالتسوق بنفس الكميات التي اعتدت على شرائها قبل الجائحة	أقوم بالتسوق بنفس الكميات التي اعتدت على شرائها قبل الجائحة	أقوم بالتسوق بنفس الكميات التي اعتدت على شرائها قبل الجائحة	لم تتغير إطلاقاً	أقل من ذي قبل	تقريبا نفس الشيء	تقريبا نفس الشيء	تقريبا نفس الشيء	كالمعتاد	كالمعتاد	كالمعتاد	أقل من المعتاد	كالمعتاد	أقل من المعتاد	كالمعتاد	أقل من المعتاد	كالمعتاد	أقل من المعتاد	أكثر من المعتاد	أقل من المعتاد	أقل من المعتاد	أقل من المعتاد	أكثر من المعتاد	أكثر من المعتاد	كالمعتاد	كالمعتاد	لا	نعم	لا	لا	لا	لا	نعم	لا	لا	لا	لا
391	الأردن	أنثى	18-25	البكلوريوس	في منزل مع والديّ	أعزب	5	طالب	لا	أذهب للتسوق بشكل أقل من المعتاد	أذهب للتسوق بشكل أقل من المعتاد	أذهب للتسوق بشكل أقل من المعتاد	أقوم بالتسوق بنفس الكميات التي اعتدت على شرائها قبل الجائحة	أقوم بالتسوق بنفس الكميات التي اعتدت على شرائها قبل الجائحة	أقوم بالتسوق بنفس الكميات التي اعتدت على شرائها قبل الجائحة	تقريبا نفس الشيء	أكثر من ذي قبل	أكثر من ذي قبل	تقريبا نفس الشيء	تقريبا نفس الشيء	أكثر من المعتاد	كالمعتاد	كالمعتاد	أقل من المعتاد	كالمعتاد	أكثر من المعتاد	كالمعتاد	كالمعتاد	كالمعتاد	أقل من المعتاد	أكثر من المعتاد	كالمعتاد	كالمعتاد	كالمعتاد	أكثر من المعتاد	أكثر من المعتاد	أكثر من المعتاد	أكثر من المعتاد	نعم	نعم	لا	نعم	لا	نعم	نعم	لا	نعم	لا	لا
392	الأردن	ذكر	18-25	الثانوية	في منزل مع والديّ	أعزب	8	أعمال حرة	لا	أذهب للتسوق بشكل أقل من المعتاد	أذهب للتسوق بشكل أقل من المعتاد	أذهب للتسوق بشكل أقل من المعتاد	أقوم بشراء كميات أكثر من المعتاد	أقوم بشراء كميات أكثر من المعتاد	أقوم بشراء كميات أكثر من المعتاد	لم تتغير إطلاقاً	لم تتغير إطلاقاً	لم تتغير إطلاقاً	لم تتغير إطلاقاً	لم تتغير إطلاقاً	كالمعتاد	كالمعتاد	كالمعتاد	كالمعتاد	كالمعتاد	كالمعتاد	كالمعتاد	كالمعتاد	كالمعتاد	كالمعتاد	كالمعتاد	كالمعتاد	كالمعتاد	كالمعتاد	كالمعتاد	كالمعتاد	كالمعتاد	كالمعتاد	نعم	نعم	نعم	نعم	نعم	نعم	نعم	نعم	نعم	لا	نعم
393	الأردن	ذكر	18-25	البكلوريوس	أسرة كبيرة	أعزب	8	عمل حر	لا	لقد زادت عدد مرات ذهابي للتسوق	لقد زادت عدد مرات ذهابي للتسوق	لقد زادت عدد مرات ذهابي للتسوق	المطلوب	المطلوب	المطلوب	لم تتغير إطلاقاً	لم تتغير إطلاقاً	لم تتغير إطلاقاً	لم تتغير إطلاقاً	لم تتغير إطلاقاً	كالمعتاد	كالمعتاد	كالمعتاد	كالمعتاد	كالمعتاد	كالمعتاد	كالمعتاد	كالمعتاد	كالمعتاد	كالمعتاد	كالمعتاد	كالمعتاد	كالمعتاد	كالمعتاد	كالمعتاد	كالمعتاد	كالمعتاد	كالمعتاد	لا	نعم	لا	لا	لا	لا	نعم	لا	لا	لا	لا
394	الأردن	أنثى	26-45	الماجستير	في منزل مع والديّ	أعزب	8	لا اعمل ولكنني ابحث عن عمل	نعم	أذهب للتسوق بشكل أقل من المعتاد	أذهب للتسوق بشكل أقل من المعتاد	أذهب للتسوق بشكل أقل من المعتاد	أقوم بشراء كميات أكثر من المعتاد	أقوم بشراء كميات أكثر من المعتاد	أقوم بشراء كميات أكثر من المعتاد	لم تتغير إطلاقاً	أقل من ذي قبل	أكثر من ذي قبل	تقريبا نفس الشيء	تقريبا نفس الشيء	كالمعتاد	كالمعتاد	أكثر من المعتاد	أقل من المعتاد	أكثر من المعتاد	أكثر من المعتاد	أقل من المعتاد	أكثر من المعتاد	كالمعتاد	أقل من المعتاد	أكثر من المعتاد	أقل من المعتاد	أقل من المعتاد	أقل من المعتاد	أكثر من المعتاد	أكثر من المعتاد	أكثر من المعتاد	أكثر من المعتاد	نعم	نعم	نعم	نعم	نعم	نعم	نعم	نعم	لا	لا	لا
395	الأردن	أنثى	46-65	البكلوريوس	متزوج ولدي أطفال	متزوج	5	ربة منزل	لا	أذهب للتسوق بشكل أقل من المعتاد	أذهب للتسوق بشكل أقل من المعتاد	أذهب للتسوق بشكل أقل من المعتاد	أقوم بالتسوق بنفس الكميات التي اعتدت على شرائها قبل الجائحة	أقوم بالتسوق بنفس الكميات التي اعتدت على شرائها قبل الجائحة	أقوم بالتسوق بنفس الكميات التي اعتدت على شرائها قبل الجائحة	لم تتغير إطلاقاً	تقريبا نفس الشيء	أكثر من ذي قبل	لم تتغير إطلاقاً	أكثر من ذي قبل	أكثر من المعتاد	أكثر من المعتاد	كالمعتاد	أكثر من المعتاد	كالمعتاد	كالمعتاد	كالمعتاد	كالمعتاد	كالمعتاد	أقل من المعتاد	أكثر من المعتاد	أكثر من المعتاد	كالمعتاد	أكثر من المعتاد	أكثر من المعتاد	أكثر من المعتاد	أقل من المعتاد	كالمعتاد	نعم	نعم	نعم	نعم	نعم	نعم	نعم	لا	لا	لا	لا
396	الأردن	أنثى	46-65	البكلوريوس	متزوج ولدي أطفال	متزوج	8	ربة منزل	لا	أذهب للتسوق بشكل أقل من المعتاد	أذهب للتسوق بشكل أقل من المعتاد	أذهب للتسوق بشكل أقل من المعتاد	أقوم بالتسوق بنفس الكميات التي اعتدت على شرائها قبل الجائحة	أقوم بالتسوق بنفس الكميات التي اعتدت على شرائها قبل الجائحة	أقوم بالتسوق بنفس الكميات التي اعتدت على شرائها قبل الجائحة	أقل من ذي قبل	تقريبا نفس الشيء	لم تتغير إطلاقاً	لم تتغير إطلاقاً	تقريبا نفس الشيء	أقل من المعتاد	كالمعتاد	أكثر من المعتاد	أقل من المعتاد	كالمعتاد	أكثر من المعتاد	أكثر من المعتاد	كالمعتاد	أكثر من المعتاد	أقل من المعتاد	أكثر من المعتاد	أقل من المعتاد	أقل من المعتاد	كالمعتاد	أكثر من المعتاد	أكثر من المعتاد	أقل من المعتاد	كالمعتاد	نعم	نعم	نعم	نعم	نعم	نعم	نعم	لا	لا	لا	لا
397	الأردن	أنثى	18-25	البكلوريوس	في منزل مع والديّ	أعزب	6	طالب	لا	أذهب للتسوق بشكل أقل من المعتاد	أذهب للتسوق بشكل أقل من المعتاد	أذهب للتسوق بشكل أقل من المعتاد	أقوم بشراء كميات أقل من المعتاد	أقوم بشراء كميات أقل من المعتاد	أقوم بشراء كميات أقل من المعتاد	لم تتغير إطلاقاً	تقريبا نفس الشيء	تقريبا نفس الشيء	تقريبا نفس الشيء	أكثر من ذي قبل	كالمعتاد	كالمعتاد	كالمعتاد	أكثر من المعتاد	كالمعتاد	كالمعتاد	كالمعتاد	كالمعتاد	كالمعتاد	كالمعتاد	كالمعتاد	كالمعتاد	أقل من المعتاد	أكثر من المعتاد	أكثر من المعتاد	أكثر من المعتاد	أكثر من المعتاد	أقل من المعتاد	نعم	نعم	نعم	نعم	نعم	نعم	نعم	لا	لا	لا	لا
398	الأردن	ذكر	46-65	البكلوريوس	أسرة كبيرة	متزوج	6	متقاعد/ ة	لا	لقد زادت عدد مرات ذهابي للتسوق	لقد زادت عدد مرات ذهابي للتسوق	لقد زادت عدد مرات ذهابي للتسوق	أقوم بشراء كميات أكثر من المعتاد	أقوم بشراء كميات أكثر من المعتاد	أقوم بشراء كميات أكثر من المعتاد	أكثر من ذي قبل	تقريبا نفس الشيء	أكثر من ذي قبل	أكثر من ذي قبل	أكثر من ذي قبل	كالمعتاد	كالمعتاد	أقل من المعتاد	أقل من المعتاد	كالمعتاد	أكثر من المعتاد	كالمعتاد	أكثر من المعتاد	كالمعتاد	كالمعتاد	أقل من المعتاد	أقل من المعتاد	أقل من المعتاد	كالمعتاد	كالمعتاد	كالمعتاد	كالمعتاد	كالمعتاد	نعم	نعم	نعم	نعم	لا	نعم	نعم	لا	لا	لا	لا
399	الأردن	أنثى	46-65	الدكتوراه	متزوج ولدي أطفال	متزوج	4	أعمل بدوام مدفوع الأجر (بدوام كامل أو بدوام جزئي)	نعم	أذهب للتسوق بشكل أقل من المعتاد	أذهب للتسوق بشكل أقل من المعتاد	أذهب للتسوق بشكل أقل من المعتاد	أقوم بشراء كميات أكثر من المعتاد	أقوم بشراء كميات أكثر من المعتاد	أقوم بشراء كميات أكثر من المعتاد	أكثر من ذي قبل	تقريبا نفس الشيء	أقل من ذي قبل	أكثر من ذي قبل	أقل من ذي قبل	أكثر من المعتاد	أقل من المعتاد	أكثر من المعتاد	أقل من المعتاد	أقل من المعتاد	كالمعتاد	كالمعتاد	أقل من المعتاد	أقل من المعتاد	كالمعتاد	أكثر من المعتاد	أقل من المعتاد	أقل من المعتاد	أقل من المعتاد	أكثر من المعتاد	أكثر من المعتاد	أكثر من المعتاد	أكثر من المعتاد	نعم	نعم	نعم	نعم	لا	نعم	لا	نعم	نعم	نعم	لا
400	Morocco	أنثى	أكبر من 65	الماجستير	أسرة مكونة من شخص واحد	مطلق	No one	متقاعد/ ة	لا	أذهب للتسوق كما كنت معتاداً على ذلك قبل فترة الحجر المنزلي	أذهب للتسوق كما كنت معتاداً على ذلك قبل فترة الحجر المنزلي	أذهب للتسوق كما كنت معتاداً على ذلك قبل فترة الحجر المنزلي	أقوم بالتسوق بنفس الكميات التي اعتدت على شرائها قبل الجائحة	أقوم بالتسوق بنفس الكميات التي اعتدت على شرائها قبل الجائحة	أقوم بالتسوق بنفس الكميات التي اعتدت على شرائها قبل الجائحة	لم تتغير إطلاقاً	لم تتغير إطلاقاً	لم تتغير إطلاقاً	لم تتغير إطلاقاً	لم تتغير إطلاقاً	كالمعتاد	كالمعتاد	كالمعتاد	أقل من المعتاد	أقل من المعتاد	كالمعتاد	كالمعتاد	أقل من المعتاد	كالمعتاد	كالمعتاد	كالمعتاد	كالمعتاد	كالمعتاد	كالمعتاد	كالمعتاد	كالمعتاد	كالمعتاد	كالمعتاد	نعم	نعم	لا	لا	لا	لا	لا	لا	لا	لا	لا
401	Turkey	ذكر	18-25	الدبلوم المهني	أسرة كبيرة	أعزب	8	أعمل بدوام مدفوع الأجر (بدوام كامل أو بدوام جزئي)	نعم	أذهب للتسوق كما كنت معتاداً على ذلك قبل فترة الحجر المنزلي	أذهب للتسوق كما كنت معتاداً على ذلك قبل فترة الحجر المنزلي	أذهب للتسوق كما كنت معتاداً على ذلك قبل فترة الحجر المنزلي	أقوم بشراء كميات أكثر من المعتاد	أقوم بشراء كميات أكثر من المعتاد	أقوم بشراء كميات أكثر من المعتاد	لم تتغير إطلاقاً	لم تتغير إطلاقاً	لم تتغير إطلاقاً	لم تتغير إطلاقاً	لم تتغير إطلاقاً	كالمعتاد	أكثر من المعتاد	كالمعتاد	أقل من المعتاد	كالمعتاد	أكثر من المعتاد	كالمعتاد	كالمعتاد	كالمعتاد	كالمعتاد	كالمعتاد	أقل من المعتاد	أقل من المعتاد	أقل من المعتاد	كالمعتاد	كالمعتاد	كالمعتاد	كالمعتاد	نعم	نعم	لا	لا	لا	لا	لا	لا	لا	لا	لا
402	الأردن	ذكر	46-65	الدكتوراه	متزوج ولدي أطفال	متزوج	2	متقاعد/ ة	لا	أذهب للتسوق كما كنت معتاداً على ذلك قبل فترة الحجر المنزلي	أذهب للتسوق كما كنت معتاداً على ذلك قبل فترة الحجر المنزلي	أذهب للتسوق كما كنت معتاداً على ذلك قبل فترة الحجر المنزلي	أقوم بشراء كميات أقل من المعتاد	أقوم بشراء كميات أقل من المعتاد	أقوم بشراء كميات أقل من المعتاد	أكثر من ذي قبل	أكثر من ذي قبل	لم تتغير إطلاقاً	أقل من ذي قبل	أكثر من ذي قبل	كالمعتاد	كالمعتاد	أقل من المعتاد	أقل من المعتاد	أقل من المعتاد	كالمعتاد	كالمعتاد	أقل من المعتاد	كالمعتاد	أكثر من المعتاد	أكثر من المعتاد	أقل من المعتاد	أقل من المعتاد	كالمعتاد	أكثر من المعتاد	كالمعتاد	كالمعتاد	أكثر من المعتاد	نعم	نعم	نعم	نعم	نعم	نعم	نعم	نعم	نعم	نعم	نعم
403	الأردن	أنثى	46-65	البكلوريوس	متزوج ولدي أطفال	متزوج	4	ربة منزل	نعم	لقد زادت عدد مرات ذهابي للتسوق	لقد زادت عدد مرات ذهابي للتسوق	لقد زادت عدد مرات ذهابي للتسوق	أقوم بشراء كميات أكثر من المعتاد	أقوم بشراء كميات أكثر من المعتاد	أقوم بشراء كميات أكثر من المعتاد	لم تتغير إطلاقاً	أكثر من ذي قبل	أقل من ذي قبل	أكثر من ذي قبل	لم تتغير إطلاقاً	كالمعتاد	أكثر من المعتاد	أقل من المعتاد	أكثر من المعتاد	أقل من المعتاد	أكثر من المعتاد	أقل من المعتاد	أكثر من المعتاد	أقل من المعتاد	أقل من المعتاد	أكثر من المعتاد	أقل من المعتاد	أقل من المعتاد	كالمعتاد	أكثر من المعتاد	أكثر من المعتاد	أقل من المعتاد	أكثر من المعتاد	نعم	نعم	نعم	نعم	لا	نعم	لا	لا	لا	لا	لا
404	الأردن	أنثى	26-45	البكلوريوس	متزوج ولدي أطفال	متزوج	2	لا اعمل ولكنني ابحث عن عمل	لا	أذهب للتسوق بشكل أقل من المعتاد	أذهب للتسوق بشكل أقل من المعتاد	أذهب للتسوق بشكل أقل من المعتاد	أقوم بالتسوق بنفس الكميات التي اعتدت على شرائها قبل الجائحة	أقوم بالتسوق بنفس الكميات التي اعتدت على شرائها قبل الجائحة	أقوم بالتسوق بنفس الكميات التي اعتدت على شرائها قبل الجائحة	لم تتغير إطلاقاً	تقريبا نفس الشيء	لم تتغير إطلاقاً	تقريبا نفس الشيء	لم تتغير إطلاقاً	أكثر من المعتاد	أكثر من المعتاد	أكثر من المعتاد	أقل من المعتاد	أقل من المعتاد	أقل من المعتاد	كالمعتاد	كالمعتاد	أقل من المعتاد	أكثر من المعتاد	أكثر من المعتاد	أقل من المعتاد	أقل من المعتاد	أقل من المعتاد	كالمعتاد	كالمعتاد	أكثر من المعتاد	أكثر من المعتاد	لا	نعم	لا	نعم	لا	نعم	لا	لا	لا	لا	لا
405	الأردن	أنثى	18-25	البكلوريوس	في منزل مع والديّ	أعزب	6	طالب	لا	أذهب للتسوق بشكل أقل من المعتاد	أذهب للتسوق بشكل أقل من المعتاد	أذهب للتسوق بشكل أقل من المعتاد	أقوم بالتسوق بنفس الكميات التي اعتدت على شرائها قبل الجائحة	أقوم بالتسوق بنفس الكميات التي اعتدت على شرائها قبل الجائحة	أقوم بالتسوق بنفس الكميات التي اعتدت على شرائها قبل الجائحة	تقريبا نفس الشيء	أكثر من ذي قبل	تقريبا نفس الشيء	تقريبا نفس الشيء	أكثر من ذي قبل	أكثر من المعتاد	كالمعتاد	أكثر من المعتاد	أقل من المعتاد	أقل من المعتاد	أقل من المعتاد	كالمعتاد	أقل من المعتاد	أقل من المعتاد	كالمعتاد	كالمعتاد	كالمعتاد	كالمعتاد	كالمعتاد	كالمعتاد	كالمعتاد	كالمعتاد	كالمعتاد	نعم	نعم	نعم	نعم	لا	نعم	نعم	لا	لا	لا	لا
406	الأردن	أنثى	18-25	الثانوية	متزوج ولدي أطفال	متزوج	اربعة	ربة منزل	لا	أذهب للتسوق كما كنت معتاداً على ذلك قبل فترة الحجر المنزلي	أذهب للتسوق كما كنت معتاداً على ذلك قبل فترة الحجر المنزلي	أذهب للتسوق كما كنت معتاداً على ذلك قبل فترة الحجر المنزلي	أقوم بشراء كميات أكثر من المعتاد	أقوم بشراء كميات أكثر من المعتاد	أقوم بشراء كميات أكثر من المعتاد	لم تتغير إطلاقاً	لم تتغير إطلاقاً	لم تتغير إطلاقاً	تقريبا نفس الشيء	تقريبا نفس الشيء	كالمعتاد	أقل من المعتاد	أقل من المعتاد	أقل من المعتاد	كالمعتاد	كالمعتاد	كالمعتاد	كالمعتاد	كالمعتاد	كالمعتاد	كالمعتاد	أقل من المعتاد	أقل من المعتاد	كالمعتاد	كالمعتاد	كالمعتاد	كالمعتاد	أقل من المعتاد	نعم	نعم	نعم	نعم	لا	نعم	نعم	لا	لا	لا	لا
407	Usa	ذكر	46-65	الماجستير	أسرة مكونة من شخص واحد	متزوج	1	طالب	لا	أذهب للتسوق بشكل أقل من المعتاد	أذهب للتسوق بشكل أقل من المعتاد	أذهب للتسوق بشكل أقل من المعتاد	أقوم بشراء كميات أقل من المعتاد	أقوم بشراء كميات أقل من المعتاد	أقوم بشراء كميات أقل من المعتاد	أقل من ذي قبل	أكثر من ذي قبل	تقريبا نفس الشيء	تقريبا نفس الشيء	تقريبا نفس الشيء	أكثر من المعتاد	أقل من المعتاد	أكثر من المعتاد	أقل من المعتاد	أقل من المعتاد	كالمعتاد	أكثر من المعتاد	أقل من المعتاد	أقل من المعتاد	أكثر من المعتاد	أقل من المعتاد	أقل من المعتاد	كالمعتاد	أقل من المعتاد	أكثر من المعتاد	أكثر من المعتاد	أقل من المعتاد	أكثر من المعتاد	نعم	نعم	نعم	لا	لا	لا	لا	لا	لا	نعم	لا
408	الولايات المتحدة الأمريكية	أنثى	46-65	البكلوريوس	متزوج ولدي أطفال	متزوج	8	ربة منزل	لا	أذهب للتسوق بشكل أقل من المعتاد	أذهب للتسوق بشكل أقل من المعتاد	أذهب للتسوق بشكل أقل من المعتاد	أقوم بشراء كميات أكثر من المعتاد	أقوم بشراء كميات أكثر من المعتاد	أقوم بشراء كميات أكثر من المعتاد	تقريبا نفس الشيء	أكثر من ذي قبل	تقريبا نفس الشيء	لم تتغير إطلاقاً	لم تتغير إطلاقاً	أكثر من المعتاد	كالمعتاد	أكثر من المعتاد	أقل من المعتاد	أقل من المعتاد	أكثر من المعتاد	أكثر من المعتاد	كالمعتاد	أقل من المعتاد	أكثر من المعتاد	أكثر من المعتاد	أقل من المعتاد	أقل من المعتاد	أقل من المعتاد	أكثر من المعتاد	أكثر من المعتاد	أكثر من المعتاد	أكثر من المعتاد	نعم	نعم	لا	لا	لا	لا	لا	نعم	نعم	لا	لا
409	الأردن	ذكر	أكبر من 65	البكلوريوس	أسرة كبيرة	متزوج	6	متقاعد/ ة	لا	أذهب للتسوق كما كنت معتاداً على ذلك قبل فترة الحجر المنزلي	أذهب للتسوق كما كنت معتاداً على ذلك قبل فترة الحجر المنزلي	أذهب للتسوق كما كنت معتاداً على ذلك قبل فترة الحجر المنزلي	أقوم بشراء كميات أكثر من المعتاد	أقوم بشراء كميات أكثر من المعتاد	أقوم بشراء كميات أكثر من المعتاد	لم تتغير إطلاقاً	لم تتغير إطلاقاً	لم تتغير إطلاقاً	لم تتغير إطلاقاً	لم تتغير إطلاقاً	كالمعتاد	أقل من المعتاد	كالمعتاد	أقل من المعتاد	أكثر من المعتاد	كالمعتاد	كالمعتاد	أقل من المعتاد	أكثر من المعتاد	كالمعتاد	كالمعتاد	أقل من المعتاد	أقل من المعتاد	أقل من المعتاد	كالمعتاد	أكثر من المعتاد	كالمعتاد	أكثر من المعتاد	نعم	نعم	نعم	نعم	نعم	نعم	نعم	لا	لا	لا	لا
410	فلسطين	أنثى	18-25	البكلوريوس	في منزل مع والديّ	أعزب	4	طالب	لا	أذهب للتسوق بشكل أقل من المعتاد	أذهب للتسوق بشكل أقل من المعتاد	أذهب للتسوق بشكل أقل من المعتاد	أقوم بشراء كميات أكثر من المعتاد	أقوم بشراء كميات أكثر من المعتاد	أقوم بشراء كميات أكثر من المعتاد	أكثر من ذي قبل	المرة الأولى التي أقوم بها	تقريبا نفس الشيء	لم تتغير إطلاقاً	أكثر من ذي قبل	كالمعتاد	كالمعتاد	كالمعتاد	أكثر من المعتاد	أكثر من المعتاد	أكثر من المعتاد	أكثر من المعتاد	أكثر من المعتاد	كالمعتاد	أكثر من المعتاد	كالمعتاد	أكثر من المعتاد	أكثر من المعتاد	كالمعتاد	أكثر من المعتاد	أكثر من المعتاد	كالمعتاد	أكثر من المعتاد	نعم	نعم	نعم	نعم	نعم	لا	نعم	لا	لا	لا	لا
411	فلسطين	أنثى	18-25	البكلوريوس	في منزل مع والديّ	أعزب	4	طالب	لا	أذهب للتسوق بشكل أقل من المعتاد	أذهب للتسوق بشكل أقل من المعتاد	أذهب للتسوق بشكل أقل من المعتاد	أقوم بشراء كميات أكثر من المعتاد	أقوم بشراء كميات أكثر من المعتاد	أقوم بشراء كميات أكثر من المعتاد	أكثر من ذي قبل	المرة الأولى التي أقوم بها	تقريبا نفس الشيء	تقريبا نفس الشيء	أقل من ذي قبل	كالمعتاد	أقل من المعتاد	كالمعتاد	أقل من المعتاد	أكثر من المعتاد	أكثر من المعتاد	أكثر من المعتاد	أكثر من المعتاد	كالمعتاد	أقل من المعتاد	كالمعتاد	أقل من المعتاد	أقل من المعتاد	أقل من المعتاد	أكثر من المعتاد	أكثر من المعتاد	كالمعتاد	أكثر من المعتاد	نعم	نعم	نعم	لا	لا	لا	نعم	لا	لا	لا	لا
412	الأردن	أنثى	46-65	الثانوية	متزوج ولدي أطفال	متزوج	5	ربة منزل	نعم	أذهب للتسوق بشكل أقل من المعتاد	أذهب للتسوق بشكل أقل من المعتاد	أذهب للتسوق بشكل أقل من المعتاد	أقوم بشراء كميات أقل من المعتاد	أقوم بشراء كميات أقل من المعتاد	أقوم بشراء كميات أقل من المعتاد	لم تتغير إطلاقاً	لم تتغير إطلاقاً	أقل من ذي قبل	لم تتغير إطلاقاً	لم تتغير إطلاقاً	أكثر من المعتاد	كالمعتاد	أكثر من المعتاد	أقل من المعتاد	كالمعتاد	أكثر من المعتاد	أكثر من المعتاد	كالمعتاد	أكثر من المعتاد	أكثر من المعتاد	أكثر من المعتاد	أقل من المعتاد	أقل من المعتاد	كالمعتاد	أكثر من المعتاد	أكثر من المعتاد	أكثر من المعتاد	أكثر من المعتاد	نعم	نعم	نعم	نعم	لا	نعم	نعم	لا	لا	لا	لا
413	الأردن	أنثى	أكبر من 65	البكلوريوس	اخرى	أرمل	4	ربة منزل	لا	أذهب للتسوق بشكل أقل من المعتاد	أذهب للتسوق بشكل أقل من المعتاد	أذهب للتسوق بشكل أقل من المعتاد	أقوم بشراء كميات أقل من المعتاد	أقوم بشراء كميات أقل من المعتاد	أقوم بشراء كميات أقل من المعتاد	تقريبا نفس الشيء	أكثر من ذي قبل	أكثر من ذي قبل	أقل من ذي قبل	أكثر من ذي قبل	أكثر من المعتاد	كالمعتاد	كالمعتاد	أكثر من المعتاد	أقل من المعتاد	أكثر من المعتاد	أكثر من المعتاد	أكثر من المعتاد	أقل من المعتاد	أكثر من المعتاد	أقل من المعتاد	كالمعتاد	كالمعتاد	أكثر من المعتاد	أقل من المعتاد	كالمعتاد	أقل من المعتاد	كالمعتاد	لا	لا	لا	لا	لا	لا	لا	لا	لا	لا	لا
414	الأردن	أنثى	46-65	البكلوريوس	في منزل مع والديّ	أعزب	اثنان	ربة منزل	لا	أذهب للتسوق بشكل أقل من المعتاد	أذهب للتسوق بشكل أقل من المعتاد	أذهب للتسوق بشكل أقل من المعتاد	أقوم بشراء كميات أقل من المعتاد	أقوم بشراء كميات أقل من المعتاد	أقوم بشراء كميات أقل من المعتاد	أقل من ذي قبل	لم تتغير إطلاقاً	أقل من ذي قبل	لم تتغير إطلاقاً	لم تتغير إطلاقاً	كالمعتاد	كالمعتاد	كالمعتاد	أقل من المعتاد	أقل من المعتاد	أقل من المعتاد	كالمعتاد	أقل من المعتاد	أقل من المعتاد	كالمعتاد	كالمعتاد	أقل من المعتاد	أقل من المعتاد	أقل من المعتاد	كالمعتاد	كالمعتاد	أقل من المعتاد	كالمعتاد	نعم	نعم	نعم	نعم	نعم	نعم	نعم	نعم	نعم	نعم	لا
415	الأردن	أنثى	46-65	البكلوريوس	متزوج ولدي أطفال	متزوج	5	متقاعد/ ة	لا	أذهب للتسوق بشكل أقل من المعتاد	أذهب للتسوق بشكل أقل من المعتاد	أذهب للتسوق بشكل أقل من المعتاد	أقوم بشراء كميات أقل من المعتاد	أقوم بشراء كميات أقل من المعتاد	أقوم بشراء كميات أقل من المعتاد	تقريبا نفس الشيء	المرة الأولى التي أقوم بها	أقل من ذي قبل	المرة الأولى التي أقوم بها	أقل من ذي قبل	كالمعتاد	كالمعتاد	كالمعتاد	أقل من المعتاد	كالمعتاد	أقل من المعتاد	كالمعتاد	أقل من المعتاد	كالمعتاد	أقل من المعتاد	أكثر من المعتاد	أقل من المعتاد	أقل من المعتاد	أقل من المعتاد	كالمعتاد	كالمعتاد	كالمعتاد	أقل من المعتاد	لا	لا	لا	لا	لا	لا	لا	لا	لا	لا	لا
416	الأردن	أنثى	46-65	البكلوريوس	متزوج ولدي أطفال	متزوج	3	ربة منزل	لا	لقد زادت عدد مرات ذهابي للتسوق	لقد زادت عدد مرات ذهابي للتسوق	لقد زادت عدد مرات ذهابي للتسوق	أقوم بشراء كميات أكثر من المعتاد	أقوم بشراء كميات أكثر من المعتاد	أقوم بشراء كميات أكثر من المعتاد	لم تتغير إطلاقاً	المرة الأولى التي أقوم بها	تقريبا نفس الشيء	لم تتغير إطلاقاً	تقريبا نفس الشيء	كالمعتاد	كالمعتاد	أكثر من المعتاد	أقل من المعتاد	أكثر من المعتاد	أكثر من المعتاد	كالمعتاد	كالمعتاد	أكثر من المعتاد	كالمعتاد	كالمعتاد	أقل من المعتاد	كالمعتاد	أقل من المعتاد	أكثر من المعتاد	كالمعتاد	كالمعتاد	كالمعتاد	نعم	نعم	نعم	نعم	نعم	نعم	لا	لا	لا	لا	لا
417	الأردن	أنثى	46-65	البكلوريوس	متزوج ولدي أطفال	متزوج	6	أعمل بدوام مدفوع الأجر (بدوام كامل أو بدوام جزئي)	لا	أذهب للتسوق كما كنت معتاداً على ذلك قبل فترة الحجر المنزلي	أذهب للتسوق كما كنت معتاداً على ذلك قبل فترة الحجر المنزلي	أذهب للتسوق كما كنت معتاداً على ذلك قبل فترة الحجر المنزلي	أقوم بالتسوق بنفس الكميات التي اعتدت على شرائها قبل الجائحة	أقوم بالتسوق بنفس الكميات التي اعتدت على شرائها قبل الجائحة	أقوم بالتسوق بنفس الكميات التي اعتدت على شرائها قبل الجائحة	تقريبا نفس الشيء	أكثر من ذي قبل	تقريبا نفس الشيء	تقريبا نفس الشيء	تقريبا نفس الشيء	كالمعتاد	كالمعتاد	كالمعتاد	أقل من المعتاد	كالمعتاد	كالمعتاد	كالمعتاد	أقل من المعتاد	كالمعتاد	كالمعتاد	كالمعتاد	أقل من المعتاد	أقل من المعتاد	أقل من المعتاد	كالمعتاد	كالمعتاد	كالمعتاد	كالمعتاد	نعم	نعم	نعم	نعم	لا	نعم	نعم	لا	لا	لا	لا
418	الأردن	أنثى	46-65	الدبلوم المهني	متزوج ولدي أطفال	متزوج	2	ربة منزل	لا	لقد زادت عدد مرات ذهابي للتسوق	لقد زادت عدد مرات ذهابي للتسوق	لقد زادت عدد مرات ذهابي للتسوق	أقوم بشراء كميات أكثر من المعتاد	أقوم بشراء كميات أكثر من المعتاد	أقوم بشراء كميات أكثر من المعتاد	لم تتغير إطلاقاً	تقريبا نفس الشيء	أقل من ذي قبل	لم تتغير إطلاقاً	تقريبا نفس الشيء	أكثر من المعتاد	أكثر من المعتاد	أكثر من المعتاد	كالمعتاد	أقل من المعتاد	أكثر من المعتاد	كالمعتاد	أقل من المعتاد	أقل من المعتاد	أكثر من المعتاد	أكثر من المعتاد	أقل من المعتاد	أقل من المعتاد	كالمعتاد	أكثر من المعتاد	أكثر من المعتاد	كالمعتاد	أكثر من المعتاد	نعم	نعم	نعم	نعم	نعم	نعم	لا	لا	لا	لا	لا
419	الأردن	أنثى	46-65	البكلوريوس	متزوج ولدي أطفال	متزوج	3	متقاعد/ ة	لا	أذهب للتسوق بشكل أقل من المعتاد	أذهب للتسوق بشكل أقل من المعتاد	أذهب للتسوق بشكل أقل من المعتاد	أقوم بشراء كميات أكثر من المعتاد	أقوم بشراء كميات أكثر من المعتاد	أقوم بشراء كميات أكثر من المعتاد	تقريبا نفس الشيء	لم تتغير إطلاقاً	أقل من ذي قبل	أكثر من ذي قبل	أكثر من ذي قبل	أقل من المعتاد	كالمعتاد	كالمعتاد	أقل من المعتاد	كالمعتاد	أقل من المعتاد	كالمعتاد	كالمعتاد	أقل من المعتاد	أكثر من المعتاد	أكثر من المعتاد	أقل من المعتاد	أقل من المعتاد	أكثر من المعتاد	كالمعتاد	كالمعتاد	أكثر من المعتاد	أقل من المعتاد	نعم	نعم	لا	نعم	لا	نعم	نعم	لا	نعم	لا	نعم
420	الأردن	أنثى	26-45	البكلوريوس	متزوج ولدي أطفال	متزوج	5	أعمل بدوام مدفوع الأجر (بدوام كامل أو بدوام جزئي)	لا	أذهب للتسوق بشكل أقل من المعتاد	أذهب للتسوق بشكل أقل من المعتاد	أذهب للتسوق بشكل أقل من المعتاد	أقوم بشراء كميات أكثر من المعتاد	أقوم بشراء كميات أكثر من المعتاد	أقوم بشراء كميات أكثر من المعتاد	تقريبا نفس الشيء	أكثر من ذي قبل	أقل من ذي قبل	تقريبا نفس الشيء	أكثر من ذي قبل	أكثر من المعتاد	كالمعتاد	أكثر من المعتاد	أقل من المعتاد	أقل من المعتاد	أكثر من المعتاد	كالمعتاد	أقل من المعتاد	أقل من المعتاد	أقل من المعتاد	أكثر من المعتاد	أقل من المعتاد	أقل من المعتاد	أقل من المعتاد	أكثر من المعتاد	كالمعتاد	أقل من المعتاد	أكثر من المعتاد	نعم	نعم	لا	نعم	لا	نعم	نعم	لا	لا	لا	لا
421	الأردن	ذكر	46-65	الماجستير	متزوج ولدي أطفال	متزوج	7	أعمل بدوام مدفوع الأجر (بدوام كامل أو بدوام جزئي)	لا	لقد زادت عدد مرات ذهابي للتسوق	لقد زادت عدد مرات ذهابي للتسوق	لقد زادت عدد مرات ذهابي للتسوق	أقوم بشراء كميات أكثر من المعتاد	أقوم بشراء كميات أكثر من المعتاد	أقوم بشراء كميات أكثر من المعتاد	لم تتغير إطلاقاً	أكثر من ذي قبل	أكثر من ذي قبل	أكثر من ذي قبل	أكثر من ذي قبل	كالمعتاد	كالمعتاد	أقل من المعتاد	أقل من المعتاد	أكثر من المعتاد	أكثر من المعتاد	أقل من المعتاد	كالمعتاد	أكثر من المعتاد	كالمعتاد	كالمعتاد	أقل من المعتاد	أقل من المعتاد	أقل من المعتاد	أكثر من المعتاد	أكثر من المعتاد	أكثر من المعتاد	أكثر من المعتاد	نعم	نعم	نعم	نعم	لا	نعم	نعم	لا	نعم	لا	لا
422	السعودية	ذكر	46-65	الماجستير	متزوج ولدي أطفال	متزوج	6	أعمل بدوام مدفوع الأجر (بدوام كامل أو بدوام جزئي)	لا	أذهب للتسوق بشكل أقل من المعتاد	أذهب للتسوق بشكل أقل من المعتاد	أذهب للتسوق بشكل أقل من المعتاد	أقوم بشراء كميات أكثر من المعتاد	أقوم بشراء كميات أكثر من المعتاد	أقوم بشراء كميات أكثر من المعتاد	تقريبا نفس الشيء	أكثر من ذي قبل	أقل من ذي قبل	أقل من ذي قبل	أكثر من ذي قبل	أكثر من المعتاد	كالمعتاد	أكثر من المعتاد	كالمعتاد	كالمعتاد	أقل من المعتاد	كالمعتاد	كالمعتاد	كالمعتاد	أكثر من المعتاد	أكثر من المعتاد	أقل من المعتاد	أقل من المعتاد	أكثر من المعتاد	أكثر من المعتاد	أكثر من المعتاد	أكثر من المعتاد	أكثر من المعتاد	لا	لا	لا	لا	لا	لا	لا	لا	لا	لا	لا
423	الأردن	أنثى	26-45	الماجستير	متزوج ولدي أطفال	متزوج	4	أعمل بدوام مدفوع الأجر (بدوام كامل أو بدوام جزئي)	لا	أذهب للتسوق بشكل أقل من المعتاد	أذهب للتسوق بشكل أقل من المعتاد	أذهب للتسوق بشكل أقل من المعتاد	أقوم بشراء كميات أقل من المعتاد	أقوم بشراء كميات أقل من المعتاد	أقوم بشراء كميات أقل من المعتاد	أقل من ذي قبل	أقل من ذي قبل	أقل من ذي قبل	أقل من ذي قبل	أقل من ذي قبل	كالمعتاد	أقل من المعتاد	كالمعتاد	أقل من المعتاد	أقل من المعتاد	أقل من المعتاد	أقل من المعتاد	أقل من المعتاد	أقل من المعتاد	كالمعتاد	كالمعتاد	أقل من المعتاد	أقل من المعتاد	أقل من المعتاد	كالمعتاد	أقل من المعتاد	أقل من المعتاد	أقل من المعتاد	لا	لا	لا	لا	لا	لا	لا	لا	نعم	لا	لا
424	الأردن	أنثى	18-25	البكلوريوس	في منزل مع والديّ	أعزب	5	أعمل بدوام مدفوع الأجر (بدوام كامل أو بدوام جزئي)	نعم	لقد زادت عدد مرات ذهابي للتسوق	لقد زادت عدد مرات ذهابي للتسوق	لقد زادت عدد مرات ذهابي للتسوق	أقوم بشراء كميات أكثر من المعتاد	أقوم بشراء كميات أكثر من المعتاد	أقوم بشراء كميات أكثر من المعتاد	أكثر من ذي قبل	تقريبا نفس الشيء	أكثر من ذي قبل	أكثر من ذي قبل	لم تتغير إطلاقاً	أكثر من المعتاد	أكثر من المعتاد	أكثر من المعتاد	أكثر من المعتاد	أكثر من المعتاد	أكثر من المعتاد	أكثر من المعتاد	أكثر من المعتاد	أكثر من المعتاد	أقل من المعتاد	أكثر من المعتاد	أقل من المعتاد	أقل من المعتاد	أقل من المعتاد	أكثر من المعتاد	أكثر من المعتاد	أكثر من المعتاد	أكثر من المعتاد	نعم	نعم	نعم	لا	لا	لا	نعم	لا	لا	لا	لا
425	الأردن	أنثى	18-25	البكلوريوس	أسرة كبيرة	أعزب	7	لا اعمل ولكنني ابحث عن عمل	لا	أذهب للتسوق بشكل أقل من المعتاد	أذهب للتسوق بشكل أقل من المعتاد	أذهب للتسوق بشكل أقل من المعتاد	أقوم بشراء كميات أكثر من المعتاد	أقوم بشراء كميات أكثر من المعتاد	أقوم بشراء كميات أكثر من المعتاد	تقريبا نفس الشيء	أكثر من ذي قبل	تقريبا نفس الشيء	تقريبا نفس الشيء	أكثر من ذي قبل	كالمعتاد	كالمعتاد	كالمعتاد	أكثر من المعتاد	أكثر من المعتاد	أكثر من المعتاد	كالمعتاد	كالمعتاد	كالمعتاد	أقل من المعتاد	أكثر من المعتاد	أقل من المعتاد	أقل من المعتاد	أكثر من المعتاد	أكثر من المعتاد	أكثر من المعتاد	أكثر من المعتاد	أكثر من المعتاد	نعم	نعم	نعم	لا	لا	لا	نعم	لا	لا	لا	لا
426	الأردن	أنثى	18-25	البكلوريوس	في منزل مع والديّ	أعزب	3	أعمل بدوام مدفوع الأجر (بدوام كامل أو بدوام جزئي)	لا	أذهب للتسوق بشكل أقل من المعتاد	أذهب للتسوق بشكل أقل من المعتاد	أذهب للتسوق بشكل أقل من المعتاد	أقوم بالتسوق بنفس الكميات التي اعتدت على شرائها قبل الجائحة	أقوم بالتسوق بنفس الكميات التي اعتدت على شرائها قبل الجائحة	أقوم بالتسوق بنفس الكميات التي اعتدت على شرائها قبل الجائحة	لم تتغير إطلاقاً	لم تتغير إطلاقاً	أقل من ذي قبل	أقل من ذي قبل	أقل من ذي قبل	أكثر من المعتاد	كالمعتاد	أكثر من المعتاد	أقل من المعتاد	أقل من المعتاد	كالمعتاد	أكثر من المعتاد	أقل من المعتاد	أقل من المعتاد	أقل من المعتاد	أكثر من المعتاد	أقل من المعتاد	أقل من المعتاد	أقل من المعتاد	كالمعتاد	كالمعتاد	أكثر من المعتاد	أكثر من المعتاد	نعم	نعم	نعم	نعم	لا	نعم	لا	لا	لا	لا	لا
427	الأردن	أنثى	18-25	البكلوريوس	في منزل مع والديّ	أعزب	8	طالب	لا	أذهب للتسوق بشكل أقل من المعتاد	أذهب للتسوق بشكل أقل من المعتاد	أذهب للتسوق بشكل أقل من المعتاد	أقوم بشراء كميات أقل من المعتاد	أقوم بشراء كميات أقل من المعتاد	أقوم بشراء كميات أقل من المعتاد	لم تتغير إطلاقاً	لم تتغير إطلاقاً	لم تتغير إطلاقاً	لم تتغير إطلاقاً	لم تتغير إطلاقاً	أقل من المعتاد	أقل من المعتاد	أقل من المعتاد	أقل من المعتاد	أقل من المعتاد	أقل من المعتاد	أقل من المعتاد	أقل من المعتاد	أقل من المعتاد	أقل من المعتاد	أقل من المعتاد	أقل من المعتاد	أقل من المعتاد	أقل من المعتاد	أقل من المعتاد	أقل من المعتاد	أقل من المعتاد	أقل من المعتاد	لا	لا	لا	لا	لا	لا	لا	لا	لا	لا	لا
428	الأردن	أنثى	18-25	البكلوريوس	أسرة كبيرة	أعزب	5	طالب	لا	أذهب للتسوق كما كنت معتاداً على ذلك قبل فترة الحجر المنزلي	أذهب للتسوق كما كنت معتاداً على ذلك قبل فترة الحجر المنزلي	أذهب للتسوق كما كنت معتاداً على ذلك قبل فترة الحجر المنزلي	أقوم بالتسوق بنفس الكميات التي اعتدت على شرائها قبل الجائحة	أقوم بالتسوق بنفس الكميات التي اعتدت على شرائها قبل الجائحة	أقوم بالتسوق بنفس الكميات التي اعتدت على شرائها قبل الجائحة	لم تتغير إطلاقاً	لم تتغير إطلاقاً	لم تتغير إطلاقاً	لم تتغير إطلاقاً	لم تتغير إطلاقاً	كالمعتاد	كالمعتاد	كالمعتاد	كالمعتاد	كالمعتاد	كالمعتاد	كالمعتاد	كالمعتاد	كالمعتاد	أقل من المعتاد	كالمعتاد	أقل من المعتاد	كالمعتاد	أقل من المعتاد	أقل من المعتاد	أقل من المعتاد	أقل من المعتاد	كالمعتاد	نعم	نعم	نعم	نعم	لا	نعم	نعم	لا	لا	لا	لا
429	الأردن	أنثى	18-25	البكلوريوس	أسرة كبيرة	أعزب	6	لا اعمل ولكنني ابحث عن عمل	لا	أذهب للتسوق بشكل أقل من المعتاد	أذهب للتسوق بشكل أقل من المعتاد	أذهب للتسوق بشكل أقل من المعتاد	أقوم بشراء كميات أقل من المعتاد	أقوم بشراء كميات أقل من المعتاد	أقوم بشراء كميات أقل من المعتاد	لم تتغير إطلاقاً	تقريبا نفس الشيء	لم تتغير إطلاقاً	لم تتغير إطلاقاً	أكثر من ذي قبل	كالمعتاد	أقل من المعتاد	كالمعتاد	أكثر من المعتاد	كالمعتاد	كالمعتاد	كالمعتاد	أقل من المعتاد	كالمعتاد	كالمعتاد	أكثر من المعتاد	أقل من المعتاد	أقل من المعتاد	أكثر من المعتاد	كالمعتاد	أكثر من المعتاد	كالمعتاد	أقل من المعتاد	لا	نعم	لا	نعم	لا	نعم	نعم	لا	نعم	لا	لا
430	الأردن	أنثى	46-65	البكلوريوس	متزوج ولدي أطفال	متزوج	6	ربة منزل	لا	أذهب للتسوق بشكل أقل من المعتاد	أذهب للتسوق بشكل أقل من المعتاد	أذهب للتسوق بشكل أقل من المعتاد	أقوم بشراء كميات أكثر من المعتاد	أقوم بشراء كميات أكثر من المعتاد	أقوم بشراء كميات أكثر من المعتاد	لم تتغير إطلاقاً	المرة الأولى التي أقوم بها	المرة الأولى التي أقوم بها	المرة الأولى التي أقوم بها	أقل من ذي قبل	كالمعتاد	كالمعتاد	أكثر من المعتاد	أكثر من المعتاد	أكثر من المعتاد	أكثر من المعتاد	أكثر من المعتاد	كالمعتاد	أكثر من المعتاد	كالمعتاد	كالمعتاد	أقل من المعتاد	أقل من المعتاد	أقل من المعتاد	كالمعتاد	أكثر من المعتاد	أكثر من المعتاد	أكثر من المعتاد	نعم	نعم	نعم	نعم	لا	نعم	نعم	لا	لا	لا	لا
431	الأردن	أنثى	46-65	البكلوريوس	متزوج ولدي أطفال	متزوج	6 اشخاص	ربة منزل	لا	أذهب للتسوق بشكل أقل من المعتاد	أذهب للتسوق بشكل أقل من المعتاد	أذهب للتسوق بشكل أقل من المعتاد	أقوم بالتسوق بنفس الكميات التي اعتدت على شرائها قبل الجائحة	أقوم بالتسوق بنفس الكميات التي اعتدت على شرائها قبل الجائحة	أقوم بالتسوق بنفس الكميات التي اعتدت على شرائها قبل الجائحة	لم تتغير إطلاقاً	تقريبا نفس الشيء	لم تتغير إطلاقاً	المرة الأولى التي أقوم بها	أقل من ذي قبل	كالمعتاد	كالمعتاد	أكثر من المعتاد	أقل من المعتاد	أقل من المعتاد	كالمعتاد	أكثر من المعتاد	أقل من المعتاد	أقل من المعتاد	كالمعتاد	كالمعتاد	أقل من المعتاد	أقل من المعتاد	أقل من المعتاد	كالمعتاد	كالمعتاد	أقل من المعتاد	كالمعتاد	لا	نعم	لا	نعم	لا	نعم	لا	لا	لا	لا	لا
432	الإمارات	أنثى	26-45	البكلوريوس	متزوج ولدي أطفال	متزوج	4	ربة منزل	نعم	أذهب للتسوق بشكل أقل من المعتاد	أذهب للتسوق بشكل أقل من المعتاد	أذهب للتسوق بشكل أقل من المعتاد	أقوم بالتسوق بنفس الكميات التي اعتدت على شرائها قبل الجائحة	أقوم بالتسوق بنفس الكميات التي اعتدت على شرائها قبل الجائحة	أقوم بالتسوق بنفس الكميات التي اعتدت على شرائها قبل الجائحة	لم تتغير إطلاقاً	لم تتغير إطلاقاً	لم تتغير إطلاقاً	لم تتغير إطلاقاً	لم تتغير إطلاقاً	كالمعتاد	كالمعتاد	كالمعتاد	كالمعتاد	كالمعتاد	كالمعتاد	كالمعتاد	كالمعتاد	كالمعتاد	كالمعتاد	كالمعتاد	كالمعتاد	كالمعتاد	كالمعتاد	كالمعتاد	كالمعتاد	كالمعتاد	كالمعتاد	لا	لا	لا	لا	لا	لا	لا	لا	لا	لا	لا
433	الأردن	أنثى	26-45	البكلوريوس	متزوج ولدي أطفال	متزوج	6	ربة منزل	نعم	أذهب للتسوق كما كنت معتاداً على ذلك قبل فترة الحجر المنزلي	أذهب للتسوق كما كنت معتاداً على ذلك قبل فترة الحجر المنزلي	أذهب للتسوق كما كنت معتاداً على ذلك قبل فترة الحجر المنزلي	أقوم بشراء كميات أقل من المعتاد	أقوم بشراء كميات أقل من المعتاد	أقوم بشراء كميات أقل من المعتاد	تقريبا نفس الشيء	أكثر من ذي قبل	أقل من ذي قبل	أكثر من ذي قبل	أكثر من ذي قبل	كالمعتاد	كالمعتاد	كالمعتاد	أقل من المعتاد	كالمعتاد	كالمعتاد	كالمعتاد	كالمعتاد	أقل من المعتاد	أقل من المعتاد	أكثر من المعتاد	أقل من المعتاد	أقل من المعتاد	أكثر من المعتاد	كالمعتاد	كالمعتاد	أكثر من المعتاد	كالمعتاد	نعم	نعم	لا	لا	لا	لا	لا	لا	لا	لا	لا
434	الأردن	ذكر	46-65	الثانوية	متزوج ولدي أطفال	متزوج	4	أعمل بدوام مدفوع الأجر (بدوام كامل أو بدوام جزئي)	نعم	أذهب للتسوق بشكل أقل من المعتاد	أذهب للتسوق بشكل أقل من المعتاد	أذهب للتسوق بشكل أقل من المعتاد	أقوم بشراء كميات أكثر من المعتاد	أقوم بشراء كميات أكثر من المعتاد	أقوم بشراء كميات أكثر من المعتاد	تقريبا نفس الشيء	تقريبا نفس الشيء	تقريبا نفس الشيء	تقريبا نفس الشيء	تقريبا نفس الشيء	أكثر من المعتاد	أكثر من المعتاد	كالمعتاد	كالمعتاد	أكثر من المعتاد	أكثر من المعتاد	كالمعتاد	كالمعتاد	أقل من المعتاد	أكثر من المعتاد	أكثر من المعتاد	أقل من المعتاد	أقل من المعتاد	كالمعتاد	أكثر من المعتاد	أكثر من المعتاد	أقل من المعتاد	أكثر من المعتاد	نعم	نعم	نعم	نعم	نعم	لا	نعم	لا	لا	لا	لا
435	الأردن	أنثى	26-45	البكلوريوس	متزوج ولدي أطفال	متزوج	7	أعمل بدوام مدفوع الأجر (بدوام كامل أو بدوام جزئي)	نعم	أذهب للتسوق بشكل أقل من المعتاد	أذهب للتسوق بشكل أقل من المعتاد	أذهب للتسوق بشكل أقل من المعتاد	أقوم بالتسوق بنفس الكميات التي اعتدت على شرائها قبل الجائحة	أقوم بالتسوق بنفس الكميات التي اعتدت على شرائها قبل الجائحة	أقوم بالتسوق بنفس الكميات التي اعتدت على شرائها قبل الجائحة	أكثر من ذي قبل	تقريبا نفس الشيء	تقريبا نفس الشيء	أقل من ذي قبل	أكثر من ذي قبل	أكثر من المعتاد	كالمعتاد	أكثر من المعتاد	أقل من المعتاد	كالمعتاد	كالمعتاد	أكثر من المعتاد	أقل من المعتاد	كالمعتاد	كالمعتاد	كالمعتاد	أقل من المعتاد	أقل من المعتاد	أقل من المعتاد	أكثر من المعتاد	أكثر من المعتاد	أقل من المعتاد	أقل من المعتاد	نعم	نعم	لا	نعم	نعم	لا	نعم	لا	لا	لا	لا
436	الأردن	ذكر	26-45	الماجستير	متزوج ولدي أطفال	متزوج	3	متقاعد/ ة	لا	أذهب للتسوق بشكل أقل من المعتاد	أذهب للتسوق بشكل أقل من المعتاد	أذهب للتسوق بشكل أقل من المعتاد	أقوم بشراء كميات أكثر من المعتاد	أقوم بشراء كميات أكثر من المعتاد	أقوم بشراء كميات أكثر من المعتاد	لم تتغير إطلاقاً	لم تتغير إطلاقاً	تقريبا نفس الشيء	تقريبا نفس الشيء	تقريبا نفس الشيء	أكثر من المعتاد	أكثر من المعتاد	كالمعتاد	أقل من المعتاد	كالمعتاد	أكثر من المعتاد	كالمعتاد	كالمعتاد	أقل من المعتاد	أقل من المعتاد	أكثر من المعتاد	أقل من المعتاد	أقل من المعتاد	أقل من المعتاد	أكثر من المعتاد	أكثر من المعتاد	كالمعتاد	أكثر من المعتاد	نعم	نعم	لا	نعم	لا	نعم	نعم	لا	لا	لا	لا
437	الأردن	أنثى	26-45	البكلوريوس	متزوج ولدي أطفال	متزوج	4	أعمل بدوام مدفوع الأجر (بدوام كامل أو بدوام جزئي)	لا	أذهب للتسوق بشكل أقل من المعتاد	أذهب للتسوق بشكل أقل من المعتاد	أذهب للتسوق بشكل أقل من المعتاد	أقوم بالتسوق بنفس الكميات التي اعتدت على شرائها قبل الجائحة	أقوم بالتسوق بنفس الكميات التي اعتدت على شرائها قبل الجائحة	أقوم بالتسوق بنفس الكميات التي اعتدت على شرائها قبل الجائحة	لم تتغير إطلاقاً	لم تتغير إطلاقاً	لم تتغير إطلاقاً	لم تتغير إطلاقاً	تقريبا نفس الشيء	كالمعتاد	كالمعتاد	كالمعتاد	أقل من المعتاد	أقل من المعتاد	أكثر من المعتاد	كالمعتاد	كالمعتاد	أقل من المعتاد	كالمعتاد	كالمعتاد	أقل من المعتاد	كالمعتاد	كالمعتاد	كالمعتاد	كالمعتاد	كالمعتاد	كالمعتاد	نعم	نعم	لا	لا	لا	لا	نعم	لا	لا	لا	لا
438	الأردن	ذكر	26-45	الماجستير	متزوج ولدي أطفال	متزوج	4	أعمل بدوام مدفوع الأجر (بدوام كامل أو بدوام جزئي)	لا	أذهب للتسوق بشكل أقل من المعتاد	أذهب للتسوق بشكل أقل من المعتاد	أذهب للتسوق بشكل أقل من المعتاد	أقوم بشراء كميات أقل من المعتاد	أقوم بشراء كميات أقل من المعتاد	أقوم بشراء كميات أقل من المعتاد	المرة الأولى التي أقوم بها	المرة الأولى التي أقوم بها	تقريبا نفس الشيء	تقريبا نفس الشيء	لم تتغير إطلاقاً	أكثر من المعتاد	كالمعتاد	أكثر من المعتاد	كالمعتاد	أقل من المعتاد	كالمعتاد	كالمعتاد	كالمعتاد	أكثر من المعتاد	أقل من المعتاد	أكثر من المعتاد	أقل من المعتاد	أقل من المعتاد	كالمعتاد	كالمعتاد	أكثر من المعتاد	أكثر من المعتاد	أكثر من المعتاد	نعم	نعم	نعم	لا	لا	لا	نعم	لا	لا	لا	لا
439	الأردن	أنثى	26-45	البكلوريوس	متزوج ولدي أطفال	أرمل	4	أعمل بدوام مدفوع الأجر (بدوام كامل أو بدوام جزئي)	لا	أذهب للتسوق كما كنت معتاداً على ذلك قبل فترة الحجر المنزلي	أذهب للتسوق كما كنت معتاداً على ذلك قبل فترة الحجر المنزلي	أذهب للتسوق كما كنت معتاداً على ذلك قبل فترة الحجر المنزلي	أقوم بالتسوق بنفس الكميات التي اعتدت على شرائها قبل الجائحة	أقوم بالتسوق بنفس الكميات التي اعتدت على شرائها قبل الجائحة	أقوم بالتسوق بنفس الكميات التي اعتدت على شرائها قبل الجائحة	تقريبا نفس الشيء	تقريبا نفس الشيء	تقريبا نفس الشيء	تقريبا نفس الشيء	أقل من ذي قبل	كالمعتاد	كالمعتاد	كالمعتاد	أقل من المعتاد	كالمعتاد	كالمعتاد	كالمعتاد	أقل من المعتاد	أقل من المعتاد	كالمعتاد	كالمعتاد	أقل من المعتاد	أقل من المعتاد	أقل من المعتاد	كالمعتاد	كالمعتاد	أقل من المعتاد	كالمعتاد	لا	لا	لا	لا	لا	لا	لا	لا	لا	لا	لا
440	الأردن	أنثى	46-65	الماجستير	في منزل مع والديّ	أعزب	4	أعمل بدوام مدفوع الأجر (بدوام كامل أو بدوام جزئي)	لا	أذهب للتسوق بشكل أقل من المعتاد	أذهب للتسوق بشكل أقل من المعتاد	أذهب للتسوق بشكل أقل من المعتاد	أقوم بشراء كميات أقل من المعتاد	أقوم بشراء كميات أقل من المعتاد	أقوم بشراء كميات أقل من المعتاد	لم تتغير إطلاقاً	لم تتغير إطلاقاً	لم تتغير إطلاقاً	لم تتغير إطلاقاً	لم تتغير إطلاقاً	كالمعتاد	كالمعتاد	كالمعتاد	أقل من المعتاد	كالمعتاد	كالمعتاد	كالمعتاد	كالمعتاد	كالمعتاد	أقل من المعتاد	كالمعتاد	أقل من المعتاد	كالمعتاد	كالمعتاد	كالمعتاد	كالمعتاد	كالمعتاد	كالمعتاد	لا	لا	لا	لا	لا	لا	لا	لا	لا	لا	لا
441	الأردن	ذكر	46-65	البكلوريوس	متزوج ولدي أطفال	متزوج	3	أعمل بدوام مدفوع الأجر (بدوام كامل أو بدوام جزئي)	لا	أذهب للتسوق بشكل أقل من المعتاد	أذهب للتسوق بشكل أقل من المعتاد	أذهب للتسوق بشكل أقل من المعتاد	أقوم بشراء كميات أكثر من المعتاد	أقوم بشراء كميات أكثر من المعتاد	أقوم بشراء كميات أكثر من المعتاد	لم تتغير إطلاقاً	لم تتغير إطلاقاً	أقل من ذي قبل	أقل من ذي قبل	أقل من ذي قبل	كالمعتاد	كالمعتاد	كالمعتاد	أقل من المعتاد	كالمعتاد	أقل من المعتاد	كالمعتاد	كالمعتاد	كالمعتاد	كالمعتاد	كالمعتاد	أقل من المعتاد	أقل من المعتاد	كالمعتاد	كالمعتاد	كالمعتاد	كالمعتاد	كالمعتاد	لا	لا	لا	لا	لا	لا	نعم	لا	لا	لا	لا
442	الأردن	أنثى	46-65	البكلوريوس	متزوج ولدي أطفال	متزوج	6	متقاعد/ ة	لا	أذهب للتسوق بشكل أقل من المعتاد	أذهب للتسوق بشكل أقل من المعتاد	أذهب للتسوق بشكل أقل من المعتاد	أقوم بشراء كميات أكثر من المعتاد	أقوم بشراء كميات أكثر من المعتاد	أقوم بشراء كميات أكثر من المعتاد	لم تتغير إطلاقاً	المرة الأولى التي أقوم بها	لم تتغير إطلاقاً	لم تتغير إطلاقاً	تقريبا نفس الشيء	كالمعتاد	كالمعتاد	كالمعتاد	أقل من المعتاد	كالمعتاد	كالمعتاد	كالمعتاد	أقل من المعتاد	كالمعتاد	أكثر من المعتاد	أكثر من المعتاد	أقل من المعتاد	أقل من المعتاد	كالمعتاد	أكثر من المعتاد	أكثر من المعتاد	كالمعتاد	كالمعتاد	نعم	نعم	لا	نعم	لا	نعم	نعم	لا	لا	لا	لا
443	الأردن	أنثى	26-45	الماجستير	متزوج وليس لدي أطفال	متزوج	4	أعمل بدوام مدفوع الأجر (بدوام كامل أو بدوام جزئي)	نعم	أذهب للتسوق بشكل أقل من المعتاد	أذهب للتسوق بشكل أقل من المعتاد	أذهب للتسوق بشكل أقل من المعتاد	أقوم بشراء كميات أقل من المعتاد	أقوم بشراء كميات أقل من المعتاد	أقوم بشراء كميات أقل من المعتاد	تقريبا نفس الشيء	أكثر من ذي قبل	تقريبا نفس الشيء	تقريبا نفس الشيء	أكثر من ذي قبل	أكثر من المعتاد	كالمعتاد	كالمعتاد	أقل من المعتاد	كالمعتاد	أكثر من المعتاد	كالمعتاد	كالمعتاد	أقل من المعتاد	كالمعتاد	أكثر من المعتاد	أقل من المعتاد	كالمعتاد	أكثر من المعتاد	أكثر من المعتاد	أكثر من المعتاد	كالمعتاد	كالمعتاد	نعم	نعم	نعم	نعم	نعم	نعم	نعم	لا	لا	لا	لا
444	الأردن	أنثى	26-45	الثانوية	متزوج ولدي أطفال	متزوج	3	ربة منزل	لا	أذهب للتسوق بشكل أقل من المعتاد	أذهب للتسوق بشكل أقل من المعتاد	أذهب للتسوق بشكل أقل من المعتاد	أقوم بشراء كميات أقل من المعتاد	أقوم بشراء كميات أقل من المعتاد	أقوم بشراء كميات أقل من المعتاد	لم تتغير إطلاقاً	أكثر من ذي قبل	أقل من ذي قبل	لم تتغير إطلاقاً	أكثر من ذي قبل	أكثر من المعتاد	أقل من المعتاد	أقل من المعتاد	أقل من المعتاد	كالمعتاد	أكثر من المعتاد	أقل من المعتاد	كالمعتاد	كالمعتاد	أقل من المعتاد	أكثر من المعتاد	أقل من المعتاد	أقل من المعتاد	أقل من المعتاد	أكثر من المعتاد	أكثر من المعتاد	أكثر من المعتاد	أكثر من المعتاد	نعم	نعم	نعم	لا	لا	نعم	لا	نعم	لا	نعم	لا
445	الأردن	أنثى	26-45	الثانوية	متزوج ولدي أطفال	متزوج	6	ربة منزل	لا	أذهب للتسوق كما كنت معتاداً على ذلك قبل فترة الحجر المنزلي	أذهب للتسوق كما كنت معتاداً على ذلك قبل فترة الحجر المنزلي	أذهب للتسوق كما كنت معتاداً على ذلك قبل فترة الحجر المنزلي	أقوم بالتسوق بنفس الكميات التي اعتدت على شرائها قبل الجائحة	أقوم بالتسوق بنفس الكميات التي اعتدت على شرائها قبل الجائحة	أقوم بالتسوق بنفس الكميات التي اعتدت على شرائها قبل الجائحة	المرة الأولى التي أقوم بها	المرة الأولى التي أقوم بها	لم تتغير إطلاقاً	المرة الأولى التي أقوم بها	أقل من ذي قبل	أقل من المعتاد	كالمعتاد	أقل من المعتاد	أكثر من المعتاد	كالمعتاد	كالمعتاد	كالمعتاد	أقل من المعتاد	أكثر من المعتاد	كالمعتاد	أقل من المعتاد	كالمعتاد	كالمعتاد	أكثر من المعتاد	كالمعتاد	كالمعتاد	أكثر من المعتاد	كالمعتاد	نعم	نعم	نعم	نعم	لا	نعم	نعم	نعم	نعم	نعم	نعم
446	الإمارات	أنثى	18-25	البكلوريوس	في سكن مع صديق أو مجموعة من الأصدقاء	أعزب	3	أعمل بدوام مدفوع الأجر (بدوام كامل أو بدوام جزئي)	نعم	أذهب للتسوق كما كنت معتاداً على ذلك قبل فترة الحجر المنزلي	أذهب للتسوق كما كنت معتاداً على ذلك قبل فترة الحجر المنزلي	أذهب للتسوق كما كنت معتاداً على ذلك قبل فترة الحجر المنزلي	أقوم بشراء كميات أقل من المعتاد	أقوم بشراء كميات أقل من المعتاد	أقوم بشراء كميات أقل من المعتاد	لم تتغير إطلاقاً	المرة الأولى التي أقوم بها	لم تتغير إطلاقاً	أقل من ذي قبل	لم تتغير إطلاقاً	أقل من المعتاد	كالمعتاد	كالمعتاد	كالمعتاد	كالمعتاد	كالمعتاد	أقل من المعتاد	كالمعتاد	كالمعتاد	كالمعتاد	كالمعتاد	كالمعتاد	كالمعتاد	كالمعتاد	كالمعتاد	كالمعتاد	كالمعتاد	كالمعتاد	نعم	نعم	نعم	نعم	نعم	نعم	نعم	نعم	نعم	نعم	نعم
447	الأردن	ذكر	18-25	البكلوريوس	أسرة كبيرة	أعزب	7	أعمل بدوام مدفوع الأجر (بدوام كامل أو بدوام جزئي)	لا	لقد زادت عدد مرات ذهابي للتسوق	لقد زادت عدد مرات ذهابي للتسوق	لقد زادت عدد مرات ذهابي للتسوق	أقوم بشراء كميات أكثر من المعتاد	أقوم بشراء كميات أكثر من المعتاد	أقوم بشراء كميات أكثر من المعتاد	لم تتغير إطلاقاً	أكثر من ذي قبل	أكثر من ذي قبل	لم تتغير إطلاقاً	أكثر من ذي قبل	أقل من المعتاد	أقل من المعتاد	أقل من المعتاد	أقل من المعتاد	أقل من المعتاد	أقل من المعتاد	أقل من المعتاد	أقل من المعتاد	أقل من المعتاد	كالمعتاد	كالمعتاد	كالمعتاد	كالمعتاد	كالمعتاد	كالمعتاد	كالمعتاد	كالمعتاد	كالمعتاد	نعم	نعم	نعم	نعم	نعم	نعم	نعم	نعم	نعم	نعم	نعم
448	الأردن	أنثى	18-25	البكلوريوس	في منزل مع والديّ	أعزب	5	طالب	لا	أذهب للتسوق بشكل أقل من المعتاد	أذهب للتسوق بشكل أقل من المعتاد	أذهب للتسوق بشكل أقل من المعتاد	أقوم بشراء كميات أقل من المعتاد	أقوم بشراء كميات أقل من المعتاد	أقوم بشراء كميات أقل من المعتاد	لم تتغير إطلاقاً	لم تتغير إطلاقاً	تقريبا نفس الشيء	تقريبا نفس الشيء	تقريبا نفس الشيء	أكثر من المعتاد	أكثر من المعتاد	أقل من المعتاد	أكثر من المعتاد	أكثر من المعتاد	أكثر من المعتاد	أقل من المعتاد	أكثر من المعتاد	كالمعتاد	أقل من المعتاد	كالمعتاد	كالمعتاد	كالمعتاد	أكثر من المعتاد	أكثر من المعتاد	أكثر من المعتاد	أكثر من المعتاد	أكثر من المعتاد	نعم	نعم	لا	نعم	نعم	نعم	نعم	لا	لا	لا	لا
449	السعودية	ذكر	18-25	البكلوريوس	أسرة كبيرة	أعزب	8	طالب	لا	أذهب للتسوق بشكل أقل من المعتاد	أذهب للتسوق بشكل أقل من المعتاد	أذهب للتسوق بشكل أقل من المعتاد	أقوم بالتسوق بنفس الكميات التي اعتدت على شرائها قبل الجائحة	أقوم بالتسوق بنفس الكميات التي اعتدت على شرائها قبل الجائحة	أقوم بالتسوق بنفس الكميات التي اعتدت على شرائها قبل الجائحة	المرة الأولى التي أقوم بها	المرة الأولى التي أقوم بها	المرة الأولى التي أقوم بها	المرة الأولى التي أقوم بها	المرة الأولى التي أقوم بها	كالمعتاد	كالمعتاد	كالمعتاد	كالمعتاد	كالمعتاد	كالمعتاد	كالمعتاد	كالمعتاد	كالمعتاد	كالمعتاد	كالمعتاد	كالمعتاد	كالمعتاد	كالمعتاد	كالمعتاد	كالمعتاد	كالمعتاد	كالمعتاد	لا	لا	لا	لا	لا	لا	لا	لا	لا	لا	لا
450	الأردن	أنثى	26-45	البكلوريوس	متزوج ولدي أطفال	متزوج	خمس اشخاص	وظيفة حكومية	لا	أذهب للتسوق بشكل أقل من المعتاد	أذهب للتسوق بشكل أقل من المعتاد	أذهب للتسوق بشكل أقل من المعتاد	أقوم بالتسوق بنفس الكميات التي اعتدت على شرائها قبل الجائحة	أقوم بالتسوق بنفس الكميات التي اعتدت على شرائها قبل الجائحة	أقوم بالتسوق بنفس الكميات التي اعتدت على شرائها قبل الجائحة	لم تتغير إطلاقاً	لم تتغير إطلاقاً	لم تتغير إطلاقاً	لم تتغير إطلاقاً	تقريبا نفس الشيء	كالمعتاد	كالمعتاد	كالمعتاد	كالمعتاد	كالمعتاد	كالمعتاد	كالمعتاد	كالمعتاد	كالمعتاد	كالمعتاد	كالمعتاد	كالمعتاد	أقل من المعتاد	كالمعتاد	أكثر من المعتاد	كالمعتاد	كالمعتاد	كالمعتاد	لا	لا	لا	لا	لا	لا	لا	لا	لا	لا	لا
451	الأردن	أنثى	18-25	البكلوريوس	أسرة كبيرة	أعزب	5	أعمل بدوام مدفوع الأجر (بدوام كامل أو بدوام جزئي)	لا	أذهب للتسوق بشكل أقل من المعتاد	أذهب للتسوق بشكل أقل من المعتاد	أذهب للتسوق بشكل أقل من المعتاد	أقوم بالتسوق بنفس الكميات التي اعتدت على شرائها قبل الجائحة	أقوم بالتسوق بنفس الكميات التي اعتدت على شرائها قبل الجائحة	أقوم بالتسوق بنفس الكميات التي اعتدت على شرائها قبل الجائحة	لم تتغير إطلاقاً	تقريبا نفس الشيء	لم تتغير إطلاقاً	تقريبا نفس الشيء	تقريبا نفس الشيء	كالمعتاد	كالمعتاد	كالمعتاد	أقل من المعتاد	كالمعتاد	أقل من المعتاد	أقل من المعتاد	أقل من المعتاد	أقل من المعتاد	كالمعتاد	كالمعتاد	أقل من المعتاد	كالمعتاد	أقل من المعتاد	كالمعتاد	كالمعتاد	أقل من المعتاد	أقل من المعتاد	نعم	نعم	نعم	نعم	لا	نعم	نعم	لا	لا	لا	لا
452	الأردن	أنثى	26-45	البكلوريوس	متزوج ولدي أطفال	متزوج	4	أعمل بدوام مدفوع الأجر (بدوام كامل أو بدوام جزئي)	نعم	أذهب للتسوق كما كنت معتاداً على ذلك قبل فترة الحجر المنزلي	أذهب للتسوق كما كنت معتاداً على ذلك قبل فترة الحجر المنزلي	أذهب للتسوق كما كنت معتاداً على ذلك قبل فترة الحجر المنزلي	أقوم بشراء كميات أكثر من المعتاد	أقوم بشراء كميات أكثر من المعتاد	أقوم بشراء كميات أكثر من المعتاد	لم تتغير إطلاقاً	لم تتغير إطلاقاً	لم تتغير إطلاقاً	لم تتغير إطلاقاً	لم تتغير إطلاقاً	أكثر من المعتاد	أكثر من المعتاد	أكثر من المعتاد	أكثر من المعتاد	أكثر من المعتاد	أكثر من المعتاد	أكثر من المعتاد	أكثر من المعتاد	أكثر من المعتاد	كالمعتاد	كالمعتاد	كالمعتاد	كالمعتاد	كالمعتاد	كالمعتاد	كالمعتاد	كالمعتاد	كالمعتاد	نعم	نعم	نعم	نعم	نعم	نعم	نعم	لا	لا	لا	لا
453	الأردن	أنثى	46-65	الثانوية	أسرة كبيرة	متزوج	4	ربة منزل	لا	أذهب للتسوق بشكل أقل من المعتاد	أذهب للتسوق بشكل أقل من المعتاد	أذهب للتسوق بشكل أقل من المعتاد	أقوم بشراء كميات أقل من المعتاد	أقوم بشراء كميات أقل من المعتاد	أقوم بشراء كميات أقل من المعتاد	لم تتغير إطلاقاً	لم تتغير إطلاقاً	لم تتغير إطلاقاً	لم تتغير إطلاقاً	لم تتغير إطلاقاً	كالمعتاد	أقل من المعتاد	كالمعتاد	أقل من المعتاد	كالمعتاد	أكثر من المعتاد	كالمعتاد	أكثر من المعتاد	كالمعتاد	كالمعتاد	أكثر من المعتاد	أقل من المعتاد	أقل من المعتاد	أكثر من المعتاد	كالمعتاد	أقل من المعتاد	كالمعتاد	كالمعتاد	لا	لا	لا	لا	لا	لا	لا	لا	لا	لا	لا
454	الأردن	ذكر	46-65	البكلوريوس	متزوج ولدي أطفال	متزوج	4	متقاعد/ ة	لا	أذهب للتسوق بشكل أقل من المعتاد	أذهب للتسوق بشكل أقل من المعتاد	أذهب للتسوق بشكل أقل من المعتاد	أقوم بشراء كميات أقل من المعتاد	أقوم بشراء كميات أقل من المعتاد	أقوم بشراء كميات أقل من المعتاد	لم تتغير إطلاقاً	لم تتغير إطلاقاً	لم تتغير إطلاقاً	لم تتغير إطلاقاً	لم تتغير إطلاقاً	أقل من المعتاد	أقل من المعتاد	كالمعتاد	أقل من المعتاد	أقل من المعتاد	أقل من المعتاد	كالمعتاد	أقل من المعتاد	كالمعتاد	أقل من المعتاد	أكثر من المعتاد	أقل من المعتاد	أقل من المعتاد	أقل من المعتاد	كالمعتاد	كالمعتاد	كالمعتاد	كالمعتاد	لا	لا	لا	لا	لا	لا	لا	نعم	نعم	نعم	لا
455	فلسطين	أنثى	26-45	الماجستير	في منزل مع والديّ	أعزب	4	أعمل بدوام مدفوع الأجر (بدوام كامل أو بدوام جزئي)	لا	أذهب للتسوق بشكل أقل من المعتاد	أذهب للتسوق بشكل أقل من المعتاد	أذهب للتسوق بشكل أقل من المعتاد	أقوم بشراء كميات أقل من المعتاد	أقوم بشراء كميات أقل من المعتاد	أقوم بشراء كميات أقل من المعتاد	أقل من ذي قبل	أكثر من ذي قبل	أقل من ذي قبل	أقل من ذي قبل	أكثر من ذي قبل	كالمعتاد	كالمعتاد	كالمعتاد	كالمعتاد	كالمعتاد	كالمعتاد	كالمعتاد	كالمعتاد	كالمعتاد	كالمعتاد	كالمعتاد	أقل من المعتاد	أقل من المعتاد	أكثر من المعتاد	كالمعتاد	كالمعتاد	كالمعتاد	كالمعتاد	لا	لا	لا	لا	لا	لا	لا	لا	لا	لا	لا
456	السعودية	أنثى	26-45	البكلوريوس	في منزل مع والديّ	أعزب	6	لا اعمل ولكنني ابحث عن عمل	لا	أذهب للتسوق بشكل أقل من المعتاد	أذهب للتسوق بشكل أقل من المعتاد	أذهب للتسوق بشكل أقل من المعتاد	أقوم بشراء كميات أقل من المعتاد	أقوم بشراء كميات أقل من المعتاد	أقوم بشراء كميات أقل من المعتاد	أقل من ذي قبل	أكثر من ذي قبل	أكثر من ذي قبل	أكثر من ذي قبل	أكثر من ذي قبل	كالمعتاد	كالمعتاد	كالمعتاد	أكثر من المعتاد	كالمعتاد	كالمعتاد	كالمعتاد	كالمعتاد	كالمعتاد	أكثر من المعتاد	أكثر من المعتاد	أقل من المعتاد	أقل من المعتاد	أكثر من المعتاد	كالمعتاد	كالمعتاد	كالمعتاد	أكثر من المعتاد	نعم	نعم	نعم	نعم	لا	نعم	نعم	نعم	نعم	نعم	نعم
457	الأردن	أنثى	26-45	البكلوريوس	متزوج ولدي أطفال	متزوج	7	أعمل بدوام مدفوع الأجر (بدوام كامل أو بدوام جزئي)	لا	أذهب للتسوق بشكل أقل من المعتاد	أذهب للتسوق بشكل أقل من المعتاد	أذهب للتسوق بشكل أقل من المعتاد	أقوم بشراء كميات أكثر من المعتاد	أقوم بشراء كميات أكثر من المعتاد	أقوم بشراء كميات أكثر من المعتاد	تقريبا نفس الشيء	أقل من ذي قبل	لم تتغير إطلاقاً	أكثر من ذي قبل	أقل من ذي قبل	أكثر من المعتاد	كالمعتاد	أكثر من المعتاد	أقل من المعتاد	أكثر من المعتاد	أكثر من المعتاد	كالمعتاد	أقل من المعتاد	أكثر من المعتاد	أكثر من المعتاد	أكثر من المعتاد	أقل من المعتاد	أقل من المعتاد	أقل من المعتاد	أكثر من المعتاد	أكثر من المعتاد	أكثر من المعتاد	أكثر من المعتاد	لا	نعم	لا	لا	لا	لا	نعم	لا	نعم	نعم	لا
458	الأردن	أنثى	18-25	البكلوريوس	متزوج وليس لدي أطفال	متزوج	2	ربة منزل	نعم	أذهب للتسوق كما كنت معتاداً على ذلك قبل فترة الحجر المنزلي	أذهب للتسوق كما كنت معتاداً على ذلك قبل فترة الحجر المنزلي	أذهب للتسوق كما كنت معتاداً على ذلك قبل فترة الحجر المنزلي	أقوم بالتسوق بنفس الكميات التي اعتدت على شرائها قبل الجائحة	أقوم بالتسوق بنفس الكميات التي اعتدت على شرائها قبل الجائحة	أقوم بالتسوق بنفس الكميات التي اعتدت على شرائها قبل الجائحة	لم تتغير إطلاقاً	لم تتغير إطلاقاً	لم تتغير إطلاقاً	لم تتغير إطلاقاً	لم تتغير إطلاقاً	كالمعتاد	كالمعتاد	أكثر من المعتاد	كالمعتاد	كالمعتاد	كالمعتاد	أكثر من المعتاد	أقل من المعتاد	أقل من المعتاد	كالمعتاد	كالمعتاد	كالمعتاد	كالمعتاد	كالمعتاد	كالمعتاد	كالمعتاد	أقل من المعتاد	كالمعتاد	نعم	نعم	نعم	نعم	نعم	نعم	نعم	لا	لا	لا	لا
459	الأردن	أنثى	18-25	البكلوريوس	في منزل مع والديّ	أعزب	6	طالب	لا	أذهب للتسوق بشكل أقل من المعتاد	أذهب للتسوق بشكل أقل من المعتاد	أذهب للتسوق بشكل أقل من المعتاد	أقوم بشراء كميات أكثر من المعتاد	أقوم بشراء كميات أكثر من المعتاد	أقوم بشراء كميات أكثر من المعتاد	تقريبا نفس الشيء	تقريبا نفس الشيء	أقل من ذي قبل	أقل من ذي قبل	تقريبا نفس الشيء	أكثر من المعتاد	أكثر من المعتاد	أقل من المعتاد	أقل من المعتاد	أكثر من المعتاد	أكثر من المعتاد	أكثر من المعتاد	أكثر من المعتاد	أكثر من المعتاد	أقل من المعتاد	أكثر من المعتاد	أقل من المعتاد	أكثر من المعتاد	كالمعتاد	أكثر من المعتاد	أكثر من المعتاد	أكثر من المعتاد	أكثر من المعتاد	نعم	نعم	لا	نعم	لا	نعم	لا	لا	لا	لا	لا
460	الأردن	أنثى	18-25	البكلوريوس	في منزل مع والديّ	أعزب	4	لا اعمل ولكنني ابحث عن عمل	لا	أذهب للتسوق بشكل أقل من المعتاد	أذهب للتسوق بشكل أقل من المعتاد	أذهب للتسوق بشكل أقل من المعتاد	أقوم بشراء كميات أقل من المعتاد	أقوم بشراء كميات أقل من المعتاد	أقوم بشراء كميات أقل من المعتاد	أكثر من ذي قبل	أكثر من ذي قبل	المرة الأولى التي أقوم بها	المرة الأولى التي أقوم بها	أكثر من ذي قبل	أقل من المعتاد	أقل من المعتاد	كالمعتاد	أقل من المعتاد	أقل من المعتاد	أقل من المعتاد	أقل من المعتاد	أقل من المعتاد	أقل من المعتاد	كالمعتاد	كالمعتاد	أقل من المعتاد	أقل من المعتاد	أقل من المعتاد	كالمعتاد	أقل من المعتاد	أقل من المعتاد	أقل من المعتاد	نعم	نعم	لا	نعم	لا	لا	لا	لا	لا	لا	لا
461	الأردن	أنثى	26-45	الدكتوراه	متزوج ولدي أطفال	متزوج	3	أعمل بدوام مدفوع الأجر (بدوام كامل أو بدوام جزئي)	لا	أذهب للتسوق بشكل أقل من المعتاد	أذهب للتسوق بشكل أقل من المعتاد	أذهب للتسوق بشكل أقل من المعتاد	أقوم بالتسوق بنفس الكميات التي اعتدت على شرائها قبل الجائحة	أقوم بالتسوق بنفس الكميات التي اعتدت على شرائها قبل الجائحة	أقوم بالتسوق بنفس الكميات التي اعتدت على شرائها قبل الجائحة	تقريبا نفس الشيء	تقريبا نفس الشيء	تقريبا نفس الشيء	تقريبا نفس الشيء	تقريبا نفس الشيء	كالمعتاد	كالمعتاد	كالمعتاد	كالمعتاد	كالمعتاد	كالمعتاد	كالمعتاد	كالمعتاد	كالمعتاد	كالمعتاد	كالمعتاد	كالمعتاد	كالمعتاد	كالمعتاد	كالمعتاد	كالمعتاد	كالمعتاد	كالمعتاد	نعم	نعم	نعم	نعم	لا	نعم	نعم	لا	نعم	لا	لا
462	الأردن	أنثى	26-45	البكلوريوس	متزوج ولدي أطفال	مطلق	4	أعمل بدوام مدفوع الأجر (بدوام كامل أو بدوام جزئي)	لا	لقد زادت عدد مرات ذهابي للتسوق	لقد زادت عدد مرات ذهابي للتسوق	لقد زادت عدد مرات ذهابي للتسوق	أقوم بشراء كميات أكثر من المعتاد	أقوم بشراء كميات أكثر من المعتاد	أقوم بشراء كميات أكثر من المعتاد	تقريبا نفس الشيء	لم تتغير إطلاقاً	لم تتغير إطلاقاً	لم تتغير إطلاقاً	لم تتغير إطلاقاً	أكثر من المعتاد	كالمعتاد	أكثر من المعتاد	أكثر من المعتاد	أكثر من المعتاد	كالمعتاد	أكثر من المعتاد	أقل من المعتاد	كالمعتاد	أقل من المعتاد	أكثر من المعتاد	أكثر من المعتاد	أكثر من المعتاد	كالمعتاد	أكثر من المعتاد	أكثر من المعتاد	كالمعتاد	أكثر من المعتاد	لا	لا	لا	لا	لا	لا	لا	نعم	نعم	نعم	نعم
463	الأردن	ذكر	18-25	البكلوريوس	اخرى	أعزب	7	طالب	لا	أذهب للتسوق بشكل أقل من المعتاد	أذهب للتسوق بشكل أقل من المعتاد	أذهب للتسوق بشكل أقل من المعتاد	أقوم بشراء كميات أكثر من المعتاد	أقوم بشراء كميات أكثر من المعتاد	أقوم بشراء كميات أكثر من المعتاد	لم تتغير إطلاقاً	لم تتغير إطلاقاً	لم تتغير إطلاقاً	لم تتغير إطلاقاً	لم تتغير إطلاقاً	أقل من المعتاد	كالمعتاد	أقل من المعتاد	كالمعتاد	كالمعتاد	كالمعتاد	كالمعتاد	كالمعتاد	كالمعتاد	كالمعتاد	كالمعتاد	كالمعتاد	كالمعتاد	كالمعتاد	كالمعتاد	كالمعتاد	كالمعتاد	كالمعتاد	نعم	نعم	نعم	لا	لا	لا	نعم	نعم	لا	لا	لا
464	الأردن	أنثى	18-25	البكلوريوس	أسرة كبيرة	أعزب	7	طالب	لا	أذهب للتسوق بشكل أقل من المعتاد	أذهب للتسوق بشكل أقل من المعتاد	أذهب للتسوق بشكل أقل من المعتاد	أقوم بشراء كميات أقل من المعتاد	أقوم بشراء كميات أقل من المعتاد	أقوم بشراء كميات أقل من المعتاد	لم تتغير إطلاقاً	لم تتغير إطلاقاً	لم تتغير إطلاقاً	لم تتغير إطلاقاً	لم تتغير إطلاقاً	كالمعتاد	كالمعتاد	كالمعتاد	كالمعتاد	كالمعتاد	كالمعتاد	كالمعتاد	كالمعتاد	كالمعتاد	كالمعتاد	كالمعتاد	أقل من المعتاد	أقل من المعتاد	كالمعتاد	أكثر من المعتاد	كالمعتاد	كالمعتاد	كالمعتاد	نعم	نعم	نعم	نعم	نعم	نعم	نعم	لا	لا	لا	لا
465	الأردن	أنثى	26-45	البكلوريوس	في منزل مع والديّ	أعزب	6	أعمل بدوام مدفوع الأجر (بدوام كامل أو بدوام جزئي)	لا	أذهب للتسوق بشكل أقل من المعتاد	أذهب للتسوق بشكل أقل من المعتاد	أذهب للتسوق بشكل أقل من المعتاد	أقوم بشراء كميات أقل من المعتاد	أقوم بشراء كميات أقل من المعتاد	أقوم بشراء كميات أقل من المعتاد	لم تتغير إطلاقاً	لم تتغير إطلاقاً	أقل من ذي قبل	تقريبا نفس الشيء	أقل من ذي قبل	كالمعتاد	أقل من المعتاد	كالمعتاد	أقل من المعتاد	أقل من المعتاد	أقل من المعتاد	كالمعتاد	أقل من المعتاد	كالمعتاد	أكثر من المعتاد	كالمعتاد	أقل من المعتاد	أقل من المعتاد	أقل من المعتاد	كالمعتاد	كالمعتاد	كالمعتاد	أقل من المعتاد	نعم	نعم	نعم	نعم	لا	لا	نعم	نعم	نعم	نعم	نعم
466	الأردن	أنثى	26-45	الماجستير	متزوج وليس لدي أطفال	متزوج	2	موظف	لا	أذهب للتسوق بشكل أقل من المعتاد	أذهب للتسوق بشكل أقل من المعتاد	أذهب للتسوق بشكل أقل من المعتاد	أقوم بالتسوق بنفس الكميات التي اعتدت على شرائها قبل الجائحة	أقوم بالتسوق بنفس الكميات التي اعتدت على شرائها قبل الجائحة	أقوم بالتسوق بنفس الكميات التي اعتدت على شرائها قبل الجائحة	لم تتغير إطلاقاً	تقريبا نفس الشيء	تقريبا نفس الشيء	تقريبا نفس الشيء	تقريبا نفس الشيء	كالمعتاد	أكثر من المعتاد	كالمعتاد	كالمعتاد	كالمعتاد	كالمعتاد	كالمعتاد	كالمعتاد	أقل من المعتاد	أقل من المعتاد	أكثر من المعتاد	كالمعتاد	كالمعتاد	كالمعتاد	أكثر من المعتاد	أكثر من المعتاد	أكثر من المعتاد	أكثر من المعتاد	نعم	نعم	لا	نعم	لا	لا	نعم	لا	لا	لا	لا
467	الأردن	ذكر	26-45	البكلوريوس	متزوج ولدي أطفال	متزوج	3	أعمل بدوام مدفوع الأجر (بدوام كامل أو بدوام جزئي)	نعم	أذهب للتسوق بشكل أقل من المعتاد	أذهب للتسوق بشكل أقل من المعتاد	أذهب للتسوق بشكل أقل من المعتاد	أقوم بشراء كميات أكثر من المعتاد	أقوم بشراء كميات أكثر من المعتاد	أقوم بشراء كميات أكثر من المعتاد	أقل من ذي قبل	تقريبا نفس الشيء	لم تتغير إطلاقاً	لم تتغير إطلاقاً	المرة الأولى التي أقوم بها	أكثر من المعتاد	كالمعتاد	كالمعتاد	أقل من المعتاد	أكثر من المعتاد	أكثر من المعتاد	أكثر من المعتاد	أقل من المعتاد	كالمعتاد	أكثر من المعتاد	أكثر من المعتاد	أقل من المعتاد	كالمعتاد	أقل من المعتاد	أكثر من المعتاد	أكثر من المعتاد	أكثر من المعتاد	أكثر من المعتاد	نعم	نعم	نعم	نعم	نعم	نعم	نعم	لا	لا	لا	لا
468	الأردن	أنثى	18-25	البكلوريوس	أسرة كبيرة	أعزب	7	أعمل بدوام مدفوع الأجر (بدوام كامل أو بدوام جزئي)	لا	أذهب للتسوق كما كنت معتاداً على ذلك قبل فترة الحجر المنزلي	أذهب للتسوق كما كنت معتاداً على ذلك قبل فترة الحجر المنزلي	أذهب للتسوق كما كنت معتاداً على ذلك قبل فترة الحجر المنزلي	أقوم بشراء كميات أكثر من المعتاد	أقوم بشراء كميات أكثر من المعتاد	أقوم بشراء كميات أكثر من المعتاد	لم تتغير إطلاقاً	تقريبا نفس الشيء	لم تتغير إطلاقاً	أكثر من ذي قبل	أكثر من ذي قبل	أكثر من المعتاد	أكثر من المعتاد	أقل من المعتاد	أكثر من المعتاد	كالمعتاد	كالمعتاد	أقل من المعتاد	أكثر من المعتاد	كالمعتاد	أكثر من المعتاد	أقل من المعتاد	أقل من المعتاد	أكثر من المعتاد	أكثر من المعتاد	أكثر من المعتاد	أكثر من المعتاد	أكثر من المعتاد	أكثر من المعتاد	نعم	نعم	نعم	نعم	لا	نعم	نعم	نعم	لا	لا	لا
469	الأردن	ذكر	46-65	غير متعلم	أسرة كبيرة	متزوج	8	متقاعد/ ة	نعم	أذهب للتسوق بشكل أقل من المعتاد	أذهب للتسوق بشكل أقل من المعتاد	أذهب للتسوق بشكل أقل من المعتاد	أقوم بشراء كميات أكثر من المعتاد	أقوم بشراء كميات أكثر من المعتاد	أقوم بشراء كميات أكثر من المعتاد	تقريبا نفس الشيء	تقريبا نفس الشيء	تقريبا نفس الشيء	تقريبا نفس الشيء	تقريبا نفس الشيء	أكثر من المعتاد	أكثر من المعتاد	أكثر من المعتاد	أقل من المعتاد	أقل من المعتاد	كالمعتاد	أكثر من المعتاد	أقل من المعتاد	أقل من المعتاد	أقل من المعتاد	كالمعتاد	أقل من المعتاد	أقل من المعتاد	أقل من المعتاد	أكثر من المعتاد	كالمعتاد	كالمعتاد	أقل من المعتاد	لا	لا	لا	لا	لا	لا	لا	نعم	نعم	نعم	نعم
470	السعودية	أنثى	أكبر من 65	البكلوريوس	متزوج ولدي أطفال	متزوج	5	ربة منزل	لا	أذهب للتسوق بشكل أقل من المعتاد	أذهب للتسوق بشكل أقل من المعتاد	أذهب للتسوق بشكل أقل من المعتاد	أقوم بشراء كميات أقل من المعتاد	أقوم بشراء كميات أقل من المعتاد	أقوم بشراء كميات أقل من المعتاد	تقريبا نفس الشيء	تقريبا نفس الشيء	تقريبا نفس الشيء	أقل من ذي قبل	تقريبا نفس الشيء	كالمعتاد	كالمعتاد	كالمعتاد	كالمعتاد	كالمعتاد	كالمعتاد	كالمعتاد	كالمعتاد	كالمعتاد	كالمعتاد	كالمعتاد	كالمعتاد	كالمعتاد	كالمعتاد	كالمعتاد	كالمعتاد	كالمعتاد	كالمعتاد	لا	لا	لا	لا	لا	لا	لا	لا	لا	لا	لا
471	الأردن	ذكر	18-25	غير متعلم	في سكن مع صديق أو مجموعة من الأصدقاء	أعزب	اثنين	طالب	نعم	لقد زادت عدد مرات ذهابي للتسوق	لقد زادت عدد مرات ذهابي للتسوق	لقد زادت عدد مرات ذهابي للتسوق	أقوم بشراء كميات أكثر من المعتاد	أقوم بشراء كميات أكثر من المعتاد	أقوم بشراء كميات أكثر من المعتاد	لم تتغير إطلاقاً	المرة الأولى التي أقوم بها	أقل من ذي قبل	لم تتغير إطلاقاً	أقل من ذي قبل	كالمعتاد	أقل من المعتاد	أقل من المعتاد	كالمعتاد	أقل من المعتاد	أقل من المعتاد	أقل من المعتاد	كالمعتاد	كالمعتاد	أقل من المعتاد	أكثر من المعتاد	أقل من المعتاد	أكثر من المعتاد	كالمعتاد	كالمعتاد	أقل من المعتاد	أقل من المعتاد	أكثر من المعتاد	نعم	نعم	لا	نعم	لا	لا	لا	نعم	لا	نعم	نعم
472	الأردن	أنثى	18-25	البكلوريوس	متزوج وليس لدي أطفال	متزوج	2	أعمل بدوام مدفوع الأجر (بدوام كامل أو بدوام جزئي)	نعم	لقد زادت عدد مرات ذهابي للتسوق	لقد زادت عدد مرات ذهابي للتسوق	لقد زادت عدد مرات ذهابي للتسوق	أقوم بشراء كميات أقل من المعتاد	أقوم بشراء كميات أقل من المعتاد	أقوم بشراء كميات أقل من المعتاد	لم تتغير إطلاقاً	المرة الأولى التي أقوم بها	أقل من ذي قبل	المرة الأولى التي أقوم بها	المرة الأولى التي أقوم بها	كالمعتاد	أكثر من المعتاد	كالمعتاد	أقل من المعتاد	أقل من المعتاد	أقل من المعتاد	كالمعتاد	كالمعتاد	أقل من المعتاد	أقل من المعتاد	أكثر من المعتاد	كالمعتاد	أقل من المعتاد	كالمعتاد	أكثر من المعتاد	كالمعتاد	كالمعتاد	أقل من المعتاد	نعم	نعم	لا	لا	لا	نعم	لا	نعم	نعم	نعم	لا
473	الأردن	ذكر	26-45	الماجستير	متزوج ولدي أطفال	متزوج	7	أعمل بدوام مدفوع الأجر (بدوام كامل أو بدوام جزئي)	نعم	أذهب للتسوق كما كنت معتاداً على ذلك قبل فترة الحجر المنزلي	أذهب للتسوق كما كنت معتاداً على ذلك قبل فترة الحجر المنزلي	أذهب للتسوق كما كنت معتاداً على ذلك قبل فترة الحجر المنزلي	أقوم بالتسوق بنفس الكميات التي اعتدت على شرائها قبل الجائحة	أقوم بالتسوق بنفس الكميات التي اعتدت على شرائها قبل الجائحة	أقوم بالتسوق بنفس الكميات التي اعتدت على شرائها قبل الجائحة	المرة الأولى التي أقوم بها	أقل من ذي قبل	أقل من ذي قبل	تقريبا نفس الشيء	لم تتغير إطلاقاً	كالمعتاد	كالمعتاد	كالمعتاد	كالمعتاد	كالمعتاد	كالمعتاد	كالمعتاد	كالمعتاد	كالمعتاد	أقل من المعتاد	كالمعتاد	أكثر من المعتاد	أقل من المعتاد	كالمعتاد	كالمعتاد	كالمعتاد	كالمعتاد	كالمعتاد	نعم	نعم	لا	لا	لا	نعم	لا	نعم	لا	لا	لا
474	الأردن	أنثى	18-25	الثانوية	في منزل مع والديّ	أعزب	5	طالب	لا	أذهب للتسوق بشكل أقل من المعتاد	أذهب للتسوق بشكل أقل من المعتاد	أذهب للتسوق بشكل أقل من المعتاد	أقوم بشراء كميات أكثر من المعتاد	أقوم بشراء كميات أكثر من المعتاد	أقوم بشراء كميات أكثر من المعتاد	تقريبا نفس الشيء	أقل من ذي قبل	أقل من ذي قبل	تقريبا نفس الشيء	المرة الأولى التي أقوم بها	أكثر من المعتاد	كالمعتاد	أكثر من المعتاد	أكثر من المعتاد	أقل من المعتاد	كالمعتاد	كالمعتاد	كالمعتاد	أقل من المعتاد	أكثر من المعتاد	أقل من المعتاد	أقل من المعتاد	أقل من المعتاد	أكثر من المعتاد	كالمعتاد	أقل من المعتاد	أكثر من المعتاد	أكثر من المعتاد	نعم	نعم	نعم	نعم	نعم	نعم	لا	لا	نعم	نعم	لا
475	الأردن	ذكر	18-25	الثانوية	أسرة كبيرة	أعزب	5	طالب	لا	أذهب للتسوق كما كنت معتاداً على ذلك قبل فترة الحجر المنزلي	أذهب للتسوق كما كنت معتاداً على ذلك قبل فترة الحجر المنزلي	أذهب للتسوق كما كنت معتاداً على ذلك قبل فترة الحجر المنزلي	أقوم بشراء كميات أقل من المعتاد	أقوم بشراء كميات أقل من المعتاد	أقوم بشراء كميات أقل من المعتاد	المرة الأولى التي أقوم بها	لم تتغير إطلاقاً	أكثر من ذي قبل	تقريبا نفس الشيء	أقل من ذي قبل	كالمعتاد	أقل من المعتاد	أقل من المعتاد	أكثر من المعتاد	أقل من المعتاد	أكثر من المعتاد	أقل من المعتاد	أكثر من المعتاد	أقل من المعتاد	أقل من المعتاد	كالمعتاد	كالمعتاد	أقل من المعتاد	أقل من المعتاد	كالمعتاد	أقل من المعتاد	أكثر من المعتاد	أكثر من المعتاد	نعم	نعم	نعم	نعم	لا	نعم	لا	نعم	نعم	نعم	نعم
476	الأردن	أنثى	18-25	الثانوية	أسرة كبيرة	أعزب	5	طالب	لا	أذهب للتسوق بشكل أقل من المعتاد	أذهب للتسوق بشكل أقل من المعتاد	أذهب للتسوق بشكل أقل من المعتاد	أقوم بشراء كميات أكثر من المعتاد	أقوم بشراء كميات أكثر من المعتاد	أقوم بشراء كميات أكثر من المعتاد	لم تتغير إطلاقاً	لم تتغير إطلاقاً	لم تتغير إطلاقاً	لم تتغير إطلاقاً	لم تتغير إطلاقاً	أكثر من المعتاد	أكثر من المعتاد	أكثر من المعتاد	أكثر من المعتاد	أكثر من المعتاد	أكثر من المعتاد	أكثر من المعتاد	أكثر من المعتاد	أكثر من المعتاد	كالمعتاد	كالمعتاد	أقل من المعتاد	أقل من المعتاد	أقل من المعتاد	كالمعتاد	أقل من المعتاد	كالمعتاد	كالمعتاد	لا	لا	لا	لا	لا	لا	لا	لا	لا	لا	لا
477	الأردن	ذكر	26-45	الماجستير	متزوج ولدي أطفال	متزوج	6	أعمل بدوام مدفوع الأجر (بدوام كامل أو بدوام جزئي)	لا	أذهب للتسوق كما كنت معتاداً على ذلك قبل فترة الحجر المنزلي	أذهب للتسوق كما كنت معتاداً على ذلك قبل فترة الحجر المنزلي	أذهب للتسوق كما كنت معتاداً على ذلك قبل فترة الحجر المنزلي	أقوم بالتسوق بنفس الكميات التي اعتدت على شرائها قبل الجائحة	أقوم بالتسوق بنفس الكميات التي اعتدت على شرائها قبل الجائحة	أقوم بالتسوق بنفس الكميات التي اعتدت على شرائها قبل الجائحة	لم تتغير إطلاقاً	تقريبا نفس الشيء	تقريبا نفس الشيء	لم تتغير إطلاقاً	تقريبا نفس الشيء	أكثر من المعتاد	كالمعتاد	أكثر من المعتاد	أقل من المعتاد	كالمعتاد	كالمعتاد	كالمعتاد	أقل من المعتاد	كالمعتاد	أقل من المعتاد	كالمعتاد	كالمعتاد	كالمعتاد	كالمعتاد	كالمعتاد	كالمعتاد	أكثر من المعتاد	كالمعتاد	نعم	نعم	نعم	نعم	نعم	نعم	نعم	لا	لا	لا	لا
478	الأردن	أنثى	18-25	الثانوية	في منزل مع والديّ	أعزب	5	طالب	لا	أذهب للتسوق كما كنت معتاداً على ذلك قبل فترة الحجر المنزلي	أذهب للتسوق كما كنت معتاداً على ذلك قبل فترة الحجر المنزلي	أذهب للتسوق كما كنت معتاداً على ذلك قبل فترة الحجر المنزلي	أقوم بالتسوق بنفس الكميات التي اعتدت على شرائها قبل الجائحة	أقوم بالتسوق بنفس الكميات التي اعتدت على شرائها قبل الجائحة	أقوم بالتسوق بنفس الكميات التي اعتدت على شرائها قبل الجائحة	أكثر من ذي قبل	لم تتغير إطلاقاً	لم تتغير إطلاقاً	أقل من ذي قبل	تقريبا نفس الشيء	كالمعتاد	كالمعتاد	كالمعتاد	أقل من المعتاد	كالمعتاد	كالمعتاد	كالمعتاد	كالمعتاد	كالمعتاد	أقل من المعتاد	أكثر من المعتاد	أقل من المعتاد	أقل من المعتاد	أكثر من المعتاد	كالمعتاد	كالمعتاد	كالمعتاد	أكثر من المعتاد	نعم	نعم	نعم	نعم	نعم	نعم	نعم	لا	لا	لا	لا
479	الأردن	ذكر	18-25	البكلوريوس	أسرة كبيرة	أعزب	5	طالب	لا	لقد زادت عدد مرات ذهابي للتسوق	لقد زادت عدد مرات ذهابي للتسوق	لقد زادت عدد مرات ذهابي للتسوق	أقوم بشراء كميات أكثر من المعتاد	أقوم بشراء كميات أكثر من المعتاد	أقوم بشراء كميات أكثر من المعتاد	لم تتغير إطلاقاً	المرة الأولى التي أقوم بها	تقريبا نفس الشيء	لم تتغير إطلاقاً	لم تتغير إطلاقاً	أكثر من المعتاد	أكثر من المعتاد	كالمعتاد	كالمعتاد	أقل من المعتاد	كالمعتاد	أكثر من المعتاد	أقل من المعتاد	أكثر من المعتاد	كالمعتاد	كالمعتاد	أقل من المعتاد	أقل من المعتاد	أكثر من المعتاد	أكثر من المعتاد	أكثر من المعتاد	أكثر من المعتاد	أكثر من المعتاد	نعم	نعم	نعم	نعم	نعم	نعم	نعم	لا	لا	لا	لا
480	الأردن	أنثى	46-65	الثانوية	في منزل مع والديّ	أعزب	5	طالب	لا	أذهب للتسوق بشكل أقل من المعتاد	أذهب للتسوق بشكل أقل من المعتاد	أذهب للتسوق بشكل أقل من المعتاد	أقوم بشراء كميات أقل من المعتاد	أقوم بشراء كميات أقل من المعتاد	أقوم بشراء كميات أقل من المعتاد	لم تتغير إطلاقاً	تقريبا نفس الشيء	لم تتغير إطلاقاً	أقل من ذي قبل	أكثر من ذي قبل	كالمعتاد	كالمعتاد	أكثر من المعتاد	أقل من المعتاد	أقل من المعتاد	كالمعتاد	أكثر من المعتاد	أقل من المعتاد	أقل من المعتاد	أكثر من المعتاد	كالمعتاد	أقل من المعتاد	أكثر من المعتاد	أقل من المعتاد	أكثر من المعتاد	كالمعتاد	كالمعتاد	كالمعتاد	نعم	لا	نعم	نعم	لا	نعم	نعم	نعم	لا	لا	نعم
481	الأردن	ذكر	18-25	الثانوية	في منزل مع والديّ	أعزب	6	طالب	نعم	أذهب للتسوق بشكل أقل من المعتاد	أذهب للتسوق بشكل أقل من المعتاد	أذهب للتسوق بشكل أقل من المعتاد	أقوم بشراء كميات أكثر من المعتاد	أقوم بشراء كميات أكثر من المعتاد	أقوم بشراء كميات أكثر من المعتاد	تقريبا نفس الشيء	المرة الأولى التي أقوم بها	لم تتغير إطلاقاً	أقل من ذي قبل	تقريبا نفس الشيء	كالمعتاد	أكثر من المعتاد	أكثر من المعتاد	أقل من المعتاد	أكثر من المعتاد	أقل من المعتاد	أقل من المعتاد	أقل من المعتاد	كالمعتاد	أكثر من المعتاد	أقل من المعتاد	أقل من المعتاد	أقل من المعتاد	أقل من المعتاد	أكثر من المعتاد	أكثر من المعتاد	أكثر من المعتاد	أكثر من المعتاد	نعم	نعم	نعم	نعم	نعم	نعم	نعم	نعم	لا	لا	نعم
482	الأردن	ذكر	26-45	الثانوية	أسرة مكونة من شخص واحد	أعزب	33	طالب	نعم	أذهب للتسوق بشكل أقل من المعتاد	أذهب للتسوق بشكل أقل من المعتاد	أذهب للتسوق بشكل أقل من المعتاد	أقوم بشراء كميات أقل من المعتاد	أقوم بشراء كميات أقل من المعتاد	أقوم بشراء كميات أقل من المعتاد	المرة الأولى التي أقوم بها	المرة الأولى التي أقوم بها	المرة الأولى التي أقوم بها	المرة الأولى التي أقوم بها	المرة الأولى التي أقوم بها	كالمعتاد	كالمعتاد	كالمعتاد	كالمعتاد	كالمعتاد	كالمعتاد	كالمعتاد	كالمعتاد	كالمعتاد	كالمعتاد	كالمعتاد	كالمعتاد	كالمعتاد	كالمعتاد	كالمعتاد	كالمعتاد	كالمعتاد	كالمعتاد	نعم	نعم	نعم	نعم	نعم	نعم	نعم	نعم	نعم	نعم	نعم
483	السعودية	ذكر	26-45	البكلوريوس	في سكن مع صديق أو مجموعة من الأصدقاء	أعزب	1	أعمل بدوام مدفوع الأجر (بدوام كامل أو بدوام جزئي)	لا	أذهب للتسوق كما كنت معتاداً على ذلك قبل فترة الحجر المنزلي	أذهب للتسوق كما كنت معتاداً على ذلك قبل فترة الحجر المنزلي	أذهب للتسوق كما كنت معتاداً على ذلك قبل فترة الحجر المنزلي	أقوم بشراء كميات أكثر من المعتاد	أقوم بشراء كميات أكثر من المعتاد	أقوم بشراء كميات أكثر من المعتاد	تقريبا نفس الشيء	أكثر من ذي قبل	أقل من ذي قبل	أقل من ذي قبل	أكثر من ذي قبل	كالمعتاد	كالمعتاد	أقل من المعتاد	أكثر من المعتاد	أقل من المعتاد	أقل من المعتاد	أقل من المعتاد	أكثر من المعتاد	كالمعتاد	كالمعتاد	أقل من المعتاد	كالمعتاد	كالمعتاد	أكثر من المعتاد	أقل من المعتاد	أقل من المعتاد	كالمعتاد	أقل من المعتاد	نعم	لا	لا	نعم	لا	نعم	نعم	لا	لا	لا	لا
484	الأردن	ذكر	18-25	البكلوريوس	في منزل مع والديّ	أعزب	6	طالب	لا	أذهب للتسوق كما كنت معتاداً على ذلك قبل فترة الحجر المنزلي	أذهب للتسوق كما كنت معتاداً على ذلك قبل فترة الحجر المنزلي	أذهب للتسوق كما كنت معتاداً على ذلك قبل فترة الحجر المنزلي	أقوم بشراء كميات أكثر من المعتاد	أقوم بشراء كميات أكثر من المعتاد	أقوم بشراء كميات أكثر من المعتاد	تقريبا نفس الشيء	تقريبا نفس الشيء	تقريبا نفس الشيء	تقريبا نفس الشيء	أكثر من ذي قبل	كالمعتاد	أكثر من المعتاد	كالمعتاد	كالمعتاد	أقل من المعتاد	كالمعتاد	أكثر من المعتاد	أقل من المعتاد	أقل من المعتاد	كالمعتاد	كالمعتاد	كالمعتاد	كالمعتاد	كالمعتاد	كالمعتاد	كالمعتاد	كالمعتاد	كالمعتاد	لا	نعم	لا	نعم	لا	لا	نعم	لا	لا	لا	لا
485	الأردن	أنثى	18-25	البكلوريوس	في منزل مع والديّ	أعزب	3	طالب	لا	أذهب للتسوق بشكل أقل من المعتاد	أذهب للتسوق بشكل أقل من المعتاد	أذهب للتسوق بشكل أقل من المعتاد	أقوم بالتسوق بنفس الكميات التي اعتدت على شرائها قبل الجائحة	أقوم بالتسوق بنفس الكميات التي اعتدت على شرائها قبل الجائحة	أقوم بالتسوق بنفس الكميات التي اعتدت على شرائها قبل الجائحة	لم تتغير إطلاقاً	لم تتغير إطلاقاً	لم تتغير إطلاقاً	لم تتغير إطلاقاً	لم تتغير إطلاقاً	كالمعتاد	كالمعتاد	كالمعتاد	كالمعتاد	كالمعتاد	كالمعتاد	كالمعتاد	كالمعتاد	كالمعتاد	كالمعتاد	كالمعتاد	كالمعتاد	كالمعتاد	كالمعتاد	كالمعتاد	كالمعتاد	كالمعتاد	كالمعتاد	لا	لا	لا	لا	لا	لا	لا	لا	لا	لا	لا
486	الإمارات	ذكر	26-45	الثانوية	متزوج ولدي أطفال	متزوج	5	ربة منزل	لا	لقد زادت عدد مرات ذهابي للتسوق	لقد زادت عدد مرات ذهابي للتسوق	لقد زادت عدد مرات ذهابي للتسوق	أقوم بشراء كميات أكثر من المعتاد	أقوم بشراء كميات أكثر من المعتاد	أقوم بشراء كميات أكثر من المعتاد	لم تتغير إطلاقاً	لم تتغير إطلاقاً	لم تتغير إطلاقاً	لم تتغير إطلاقاً	لم تتغير إطلاقاً	أكثر من المعتاد	أكثر من المعتاد	أكثر من المعتاد	أكثر من المعتاد	أكثر من المعتاد	أكثر من المعتاد	أكثر من المعتاد	أكثر من المعتاد	أكثر من المعتاد	أكثر من المعتاد	أكثر من المعتاد	أكثر من المعتاد	أكثر من المعتاد	أكثر من المعتاد	أكثر من المعتاد	أكثر من المعتاد	أكثر من المعتاد	أكثر من المعتاد	نعم	لا	لا	لا	لا	لا	لا	لا	لا	لا	لا
487	الأردن	أنثى	46-65	الثانوية	متزوج ولدي أطفال	متزوج	7	متقاعد/ ة	لا	أذهب للتسوق كما كنت معتاداً على ذلك قبل فترة الحجر المنزلي	أذهب للتسوق كما كنت معتاداً على ذلك قبل فترة الحجر المنزلي	أذهب للتسوق كما كنت معتاداً على ذلك قبل فترة الحجر المنزلي	أقوم بالتسوق بنفس الكميات التي اعتدت على شرائها قبل الجائحة	أقوم بالتسوق بنفس الكميات التي اعتدت على شرائها قبل الجائحة	أقوم بالتسوق بنفس الكميات التي اعتدت على شرائها قبل الجائحة	تقريبا نفس الشيء	تقريبا نفس الشيء	تقريبا نفس الشيء	تقريبا نفس الشيء	تقريبا نفس الشيء	كالمعتاد	كالمعتاد	كالمعتاد	كالمعتاد	كالمعتاد	كالمعتاد	كالمعتاد	كالمعتاد	كالمعتاد	كالمعتاد	كالمعتاد	كالمعتاد	كالمعتاد	كالمعتاد	كالمعتاد	كالمعتاد	كالمعتاد	كالمعتاد	لا	لا	لا	لا	لا	لا	لا	لا	لا	لا	لا
488	السعودية	ذكر	أكبر من 65	غير متعلم	أسرة كبيرة	متزوج	9	متقاعد/ ة	لا	أذهب للتسوق كما كنت معتاداً على ذلك قبل فترة الحجر المنزلي	أذهب للتسوق كما كنت معتاداً على ذلك قبل فترة الحجر المنزلي	أذهب للتسوق كما كنت معتاداً على ذلك قبل فترة الحجر المنزلي	أقوم بالتسوق بنفس الكميات التي اعتدت على شرائها قبل الجائحة	أقوم بالتسوق بنفس الكميات التي اعتدت على شرائها قبل الجائحة	أقوم بالتسوق بنفس الكميات التي اعتدت على شرائها قبل الجائحة	تقريبا نفس الشيء	تقريبا نفس الشيء	تقريبا نفس الشيء	تقريبا نفس الشيء	تقريبا نفس الشيء	كالمعتاد	كالمعتاد	كالمعتاد	كالمعتاد	كالمعتاد	كالمعتاد	كالمعتاد	كالمعتاد	كالمعتاد	كالمعتاد	كالمعتاد	كالمعتاد	كالمعتاد	كالمعتاد	كالمعتاد	كالمعتاد	كالمعتاد	كالمعتاد	لا	لا	لا	لا	لا	لا	لا	لا	لا	لا	لا
489	الإمارات	أنثى	18-25	البكلوريوس	متزوج ولدي أطفال	متزوج	2	ربة منزل	لا	أذهب للتسوق بشكل أقل من المعتاد	أذهب للتسوق بشكل أقل من المعتاد	أذهب للتسوق بشكل أقل من المعتاد	أقوم بشراء كميات أكثر من المعتاد	أقوم بشراء كميات أكثر من المعتاد	أقوم بشراء كميات أكثر من المعتاد	لم تتغير إطلاقاً	المرة الأولى التي أقوم بها	المرة الأولى التي أقوم بها	لم تتغير إطلاقاً	المرة الأولى التي أقوم بها	كالمعتاد	كالمعتاد	كالمعتاد	أقل من المعتاد	كالمعتاد	أكثر من المعتاد	كالمعتاد	أقل من المعتاد	أقل من المعتاد	كالمعتاد	كالمعتاد	أكثر من المعتاد	كالمعتاد	أكثر من المعتاد	كالمعتاد	كالمعتاد	كالمعتاد	كالمعتاد	نعم	نعم	لا	نعم	لا	نعم	نعم	لا	لا	لا	لا
490	الأردن	ذكر	18-25	الثانوية	أسرة كبيرة	أعزب	5	طالب	نعم	أذهب للتسوق بشكل أقل من المعتاد	أذهب للتسوق بشكل أقل من المعتاد	أذهب للتسوق بشكل أقل من المعتاد	أقوم بشراء كميات أكثر من المعتاد	أقوم بشراء كميات أكثر من المعتاد	أقوم بشراء كميات أكثر من المعتاد	لم تتغير إطلاقاً	لم تتغير إطلاقاً	لم تتغير إطلاقاً	لم تتغير إطلاقاً	المرة الأولى التي أقوم بها	أكثر من المعتاد	أكثر من المعتاد	كالمعتاد	أقل من المعتاد	كالمعتاد	كالمعتاد	كالمعتاد	كالمعتاد	كالمعتاد	أقل من المعتاد	أكثر من المعتاد	كالمعتاد	أقل من المعتاد	أقل من المعتاد	كالمعتاد	كالمعتاد	كالمعتاد	كالمعتاد	نعم	نعم	نعم	نعم	لا	نعم	نعم	لا	نعم	لا	لا
491	الأردن	ذكر	46-65	البكلوريوس	متزوج ولدي أطفال	متزوج	3	متقاعد/ ة	لا	أذهب للتسوق بشكل أقل من المعتاد	أذهب للتسوق بشكل أقل من المعتاد	أذهب للتسوق بشكل أقل من المعتاد	أقوم بشراء كميات أقل من المعتاد	أقوم بشراء كميات أقل من المعتاد	أقوم بشراء كميات أقل من المعتاد	لم تتغير إطلاقاً	لم تتغير إطلاقاً	أقل من ذي قبل	أقل من ذي قبل	لم تتغير إطلاقاً	كالمعتاد	أقل من المعتاد	كالمعتاد	أقل من المعتاد	أقل من المعتاد	أقل من المعتاد	كالمعتاد	أقل من المعتاد	أقل من المعتاد	كالمعتاد	كالمعتاد	أقل من المعتاد	أقل من المعتاد	أقل من المعتاد	كالمعتاد	كالمعتاد	كالمعتاد	كالمعتاد	لا	نعم	لا	نعم	لا	نعم	لا	نعم	نعم	لا	لا
492	الأردن	أنثى	26-45	البكلوريوس	متزوج ولدي أطفال	متزوج	4	أعمل بدوام مدفوع الأجر (بدوام كامل أو بدوام جزئي)	لا	أذهب للتسوق بشكل أقل من المعتاد	أذهب للتسوق بشكل أقل من المعتاد	أذهب للتسوق بشكل أقل من المعتاد	أقوم بالتسوق بنفس الكميات التي اعتدت على شرائها قبل الجائحة	أقوم بالتسوق بنفس الكميات التي اعتدت على شرائها قبل الجائحة	أقوم بالتسوق بنفس الكميات التي اعتدت على شرائها قبل الجائحة	تقريبا نفس الشيء	أقل من ذي قبل	تقريبا نفس الشيء	تقريبا نفس الشيء	أقل من ذي قبل	كالمعتاد	كالمعتاد	أكثر من المعتاد	أقل من المعتاد	كالمعتاد	كالمعتاد	كالمعتاد	أقل من المعتاد	كالمعتاد	كالمعتاد	كالمعتاد	أقل من المعتاد	كالمعتاد	أقل من المعتاد	كالمعتاد	كالمعتاد	كالمعتاد	كالمعتاد	لا	لا	نعم	لا	لا	لا	لا	لا	لا	لا	لا
493	الأردن	أنثى	46-65	الماجستير	متزوج ولدي أطفال	متزوج	5	أعمل بدوام مدفوع الأجر (بدوام كامل أو بدوام جزئي)	نعم	أذهب للتسوق بشكل أقل من المعتاد	أذهب للتسوق بشكل أقل من المعتاد	أذهب للتسوق بشكل أقل من المعتاد	أقوم بشراء كميات أقل من المعتاد	أقوم بشراء كميات أقل من المعتاد	أقوم بشراء كميات أقل من المعتاد	أقل من ذي قبل	المرة الأولى التي أقوم بها	لم تتغير إطلاقاً	لم تتغير إطلاقاً	تقريبا نفس الشيء	أقل من المعتاد	أقل من المعتاد	كالمعتاد	أقل من المعتاد	أقل من المعتاد	أقل من المعتاد	أقل من المعتاد	أقل من المعتاد	أقل من المعتاد	أكثر من المعتاد	أقل من المعتاد	أقل من المعتاد	أقل من المعتاد	أقل من المعتاد	كالمعتاد	أكثر من المعتاد	كالمعتاد	أكثر من المعتاد	لا	نعم	لا	لا	لا	نعم	نعم	نعم	نعم	نعم	نعم
494	الأردن	أنثى	18-25	البكلوريوس	أسرة كبيرة	أعزب	8	طالب	لا	أذهب للتسوق كما كنت معتاداً على ذلك قبل فترة الحجر المنزلي	أذهب للتسوق كما كنت معتاداً على ذلك قبل فترة الحجر المنزلي	أذهب للتسوق كما كنت معتاداً على ذلك قبل فترة الحجر المنزلي	أقوم بالتسوق بنفس الكميات التي اعتدت على شرائها قبل الجائحة	أقوم بالتسوق بنفس الكميات التي اعتدت على شرائها قبل الجائحة	أقوم بالتسوق بنفس الكميات التي اعتدت على شرائها قبل الجائحة	لم تتغير إطلاقاً	أقل من ذي قبل	أقل من ذي قبل	تقريبا نفس الشيء	تقريبا نفس الشيء	كالمعتاد	أقل من المعتاد	كالمعتاد	أقل من المعتاد	كالمعتاد	أقل من المعتاد	كالمعتاد	كالمعتاد	كالمعتاد	كالمعتاد	أكثر من المعتاد	أقل من المعتاد	أقل من المعتاد	أقل من المعتاد	أكثر من المعتاد	كالمعتاد	كالمعتاد	كالمعتاد	نعم	نعم	لا	نعم	لا	لا	لا	لا	لا	لا	لا
495	الأردن	أنثى	26-45	الماجستير	أسرة كبيرة	أعزب	7	لا اعمل ولكنني ابحث عن عمل	لا	أذهب للتسوق بشكل أقل من المعتاد	أذهب للتسوق بشكل أقل من المعتاد	أذهب للتسوق بشكل أقل من المعتاد	أقوم بالتسوق بنفس الكميات التي اعتدت على شرائها قبل الجائحة	أقوم بالتسوق بنفس الكميات التي اعتدت على شرائها قبل الجائحة	أقوم بالتسوق بنفس الكميات التي اعتدت على شرائها قبل الجائحة	لم تتغير إطلاقاً	أكثر من ذي قبل	تقريبا نفس الشيء	تقريبا نفس الشيء	أكثر من ذي قبل	أقل من المعتاد	كالمعتاد	كالمعتاد	أقل من المعتاد	كالمعتاد	كالمعتاد	كالمعتاد	كالمعتاد	كالمعتاد	أقل من المعتاد	أكثر من المعتاد	أقل من المعتاد	أقل من المعتاد	أقل من المعتاد	أكثر من المعتاد	أكثر من المعتاد	كالمعتاد	كالمعتاد	نعم	نعم	لا	نعم	لا	نعم	نعم	نعم	لا	لا	لا
496	فلسطين	أنثى	26-45	الثانوية	متزوج ولدي أطفال	متزوج	4	أعمل بدوام مدفوع الأجر (بدوام كامل أو بدوام جزئي)	نعم	أذهب للتسوق بشكل أقل من المعتاد	أذهب للتسوق بشكل أقل من المعتاد	أذهب للتسوق بشكل أقل من المعتاد	أقوم بشراء كميات أكثر من المعتاد	أقوم بشراء كميات أكثر من المعتاد	أقوم بشراء كميات أكثر من المعتاد	تقريبا نفس الشيء	المرة الأولى التي أقوم بها	لم تتغير إطلاقاً	لم تتغير إطلاقاً	المرة الأولى التي أقوم بها	كالمعتاد	أكثر من المعتاد	أقل من المعتاد	أكثر من المعتاد	كالمعتاد	أكثر من المعتاد	أقل من المعتاد	أكثر من المعتاد	أكثر من المعتاد	أكثر من المعتاد	أكثر من المعتاد	أقل من المعتاد	أقل من المعتاد	أكثر من المعتاد	أكثر من المعتاد	أكثر من المعتاد	أقل من المعتاد	أكثر من المعتاد	نعم	نعم	لا	نعم	لا	نعم	نعم	لا	لا	لا	لا
497	الأردن	أنثى	18-25	البكلوريوس	أسرة كبيرة	أعزب	8	لا اعمل ولكنني ابحث عن عمل	لا	أذهب للتسوق بشكل أقل من المعتاد	أذهب للتسوق بشكل أقل من المعتاد	أذهب للتسوق بشكل أقل من المعتاد	أقوم بشراء كميات أقل من المعتاد	أقوم بشراء كميات أقل من المعتاد	أقوم بشراء كميات أقل من المعتاد	تقريبا نفس الشيء	تقريبا نفس الشيء	تقريبا نفس الشيء	تقريبا نفس الشيء	تقريبا نفس الشيء	كالمعتاد	كالمعتاد	كالمعتاد	كالمعتاد	كالمعتاد	كالمعتاد	كالمعتاد	كالمعتاد	كالمعتاد	كالمعتاد	كالمعتاد	كالمعتاد	كالمعتاد	كالمعتاد	كالمعتاد	كالمعتاد	كالمعتاد	كالمعتاد	نعم	نعم	نعم	نعم	نعم	نعم	نعم	لا	لا	لا	لا
498	الأردن	أنثى	18-25	الدبلوم المهني	في منزل مع والديّ	أعزب	6	أعمل بدوام مدفوع الأجر (بدوام كامل أو بدوام جزئي)	لا	أذهب للتسوق بشكل أقل من المعتاد	أذهب للتسوق بشكل أقل من المعتاد	أذهب للتسوق بشكل أقل من المعتاد	أقوم بالتسوق بنفس الكميات التي اعتدت على شرائها قبل الجائحة	أقوم بالتسوق بنفس الكميات التي اعتدت على شرائها قبل الجائحة	أقوم بالتسوق بنفس الكميات التي اعتدت على شرائها قبل الجائحة	لم تتغير إطلاقاً	لم تتغير إطلاقاً	لم تتغير إطلاقاً	لم تتغير إطلاقاً	لم تتغير إطلاقاً	كالمعتاد	كالمعتاد	كالمعتاد	كالمعتاد	كالمعتاد	كالمعتاد	كالمعتاد	كالمعتاد	كالمعتاد	كالمعتاد	كالمعتاد	أكثر من المعتاد	كالمعتاد	أكثر من المعتاد	كالمعتاد	أكثر من المعتاد	كالمعتاد	كالمعتاد	نعم	نعم	نعم	نعم	لا	لا	نعم	لا	نعم	لا	نعم
499	الأردن	ذكر	26-45	البكلوريوس	متزوج ولدي أطفال	متزوج	4	أعمل بدوام مدفوع الأجر (بدوام كامل أو بدوام جزئي)	لا	أذهب للتسوق بشكل أقل من المعتاد	أذهب للتسوق بشكل أقل من المعتاد	أذهب للتسوق بشكل أقل من المعتاد	أقوم بشراء كميات أقل من المعتاد	أقوم بشراء كميات أقل من المعتاد	أقوم بشراء كميات أقل من المعتاد	لم تتغير إطلاقاً	لم تتغير إطلاقاً	لم تتغير إطلاقاً	لم تتغير إطلاقاً	لم تتغير إطلاقاً	كالمعتاد	كالمعتاد	كالمعتاد	كالمعتاد	كالمعتاد	كالمعتاد	كالمعتاد	كالمعتاد	كالمعتاد	كالمعتاد	كالمعتاد	كالمعتاد	كالمعتاد	كالمعتاد	كالمعتاد	كالمعتاد	كالمعتاد	كالمعتاد	نعم	نعم	نعم	نعم	نعم	نعم	نعم	لا	لا	لا	لا
500	الأردن	ذكر	18-25	الثانوية	في منزل مع والديّ	أعزب	3	طالب	لا	أذهب للتسوق كما كنت معتاداً على ذلك قبل فترة الحجر المنزلي	أذهب للتسوق كما كنت معتاداً على ذلك قبل فترة الحجر المنزلي	أذهب للتسوق كما كنت معتاداً على ذلك قبل فترة الحجر المنزلي	أقوم بالتسوق بنفس الكميات التي اعتدت على شرائها قبل الجائحة	أقوم بالتسوق بنفس الكميات التي اعتدت على شرائها قبل الجائحة	أقوم بالتسوق بنفس الكميات التي اعتدت على شرائها قبل الجائحة	لم تتغير إطلاقاً	لم تتغير إطلاقاً	لم تتغير إطلاقاً	لم تتغير إطلاقاً	لم تتغير إطلاقاً	كالمعتاد	كالمعتاد	كالمعتاد	كالمعتاد	كالمعتاد	كالمعتاد	كالمعتاد	كالمعتاد	كالمعتاد	كالمعتاد	كالمعتاد	كالمعتاد	كالمعتاد	كالمعتاد	كالمعتاد	كالمعتاد	كالمعتاد	كالمعتاد	نعم	لا	لا	لا	لا	لا	لا	لا	لا	لا	لا
501	الأردن	أنثى	18-25	البكلوريوس	في منزل مع والديّ	أعزب	7	طالب	لا	أذهب للتسوق كما كنت معتاداً على ذلك قبل فترة الحجر المنزلي	أذهب للتسوق كما كنت معتاداً على ذلك قبل فترة الحجر المنزلي	أذهب للتسوق كما كنت معتاداً على ذلك قبل فترة الحجر المنزلي	أقوم بالتسوق بنفس الكميات التي اعتدت على شرائها قبل الجائحة	أقوم بالتسوق بنفس الكميات التي اعتدت على شرائها قبل الجائحة	أقوم بالتسوق بنفس الكميات التي اعتدت على شرائها قبل الجائحة	لم تتغير إطلاقاً	لم تتغير إطلاقاً	لم تتغير إطلاقاً	لم تتغير إطلاقاً	لم تتغير إطلاقاً	كالمعتاد	كالمعتاد	كالمعتاد	أقل من المعتاد	كالمعتاد	كالمعتاد	كالمعتاد	كالمعتاد	كالمعتاد	كالمعتاد	كالمعتاد	كالمعتاد	كالمعتاد	كالمعتاد	كالمعتاد	كالمعتاد	كالمعتاد	كالمعتاد	نعم	نعم	نعم	نعم	نعم	نعم	نعم	لا	لا	لا	لا
502	برازيل	ذكر	18-25	البكلوريوس	في منزل مع والديّ	أعزب	5	كنت معلم لغات فريلانسر أونلاين و طالب بنفس الوقت	لا	أذهب للتسوق بشكل أقل من المعتاد	أذهب للتسوق بشكل أقل من المعتاد	أذهب للتسوق بشكل أقل من المعتاد	أقوم بشراء كميات أقل من المعتاد	أقوم بشراء كميات أقل من المعتاد	أقوم بشراء كميات أقل من المعتاد	أكثر من ذي قبل	أكثر من ذي قبل	لم تتغير إطلاقاً	المرة الأولى التي أقوم بها	أقل من ذي قبل	كالمعتاد	كالمعتاد	أكثر من المعتاد	أقل من المعتاد	أقل من المعتاد	أقل من المعتاد	كالمعتاد	أقل من المعتاد	كالمعتاد	أقل من المعتاد	كالمعتاد	أقل من المعتاد	أقل من المعتاد	أقل من المعتاد	كالمعتاد	كالمعتاد	كالمعتاد	أقل من المعتاد	نعم	نعم	نعم	نعم	لا	لا	لا	لا	لا	لا	لا
503	الأردن	أنثى	46-65	البكلوريوس	متزوج ولدي أطفال	متزوج	ستة اشخاص	أعمل بدوام مدفوع الأجر (بدوام كامل أو بدوام جزئي)	لا	أذهب للتسوق بشكل أقل من المعتاد	أذهب للتسوق بشكل أقل من المعتاد	أذهب للتسوق بشكل أقل من المعتاد	أقوم بشراء كميات أكثر من المعتاد	أقوم بشراء كميات أكثر من المعتاد	أقوم بشراء كميات أكثر من المعتاد	لم تتغير إطلاقاً	لم تتغير إطلاقاً	تقريبا نفس الشيء	تقريبا نفس الشيء	لم تتغير إطلاقاً	أكثر من المعتاد	كالمعتاد	كالمعتاد	أقل من المعتاد	أقل من المعتاد	كالمعتاد	كالمعتاد	أقل من المعتاد	أقل من المعتاد	كالمعتاد	كالمعتاد	أقل من المعتاد	أقل من المعتاد	أقل من المعتاد	كالمعتاد	كالمعتاد	أقل من المعتاد	أقل من المعتاد	لا	لا	لا	لا	لا	لا	لا	لا	لا	لا	لا
504	سوريا	ذكر	18-25	البكلوريوس	في منزل مع والديّ	أعزب	5	أعمل بدوام مدفوع الأجر (بدوام كامل أو بدوام جزئي)	نعم	أذهب للتسوق بشكل أقل من المعتاد	أذهب للتسوق بشكل أقل من المعتاد	أذهب للتسوق بشكل أقل من المعتاد	أقوم بشراء كميات أقل من المعتاد	أقوم بشراء كميات أقل من المعتاد	أقوم بشراء كميات أقل من المعتاد	لم تتغير إطلاقاً	أكثر من ذي قبل	أكثر من ذي قبل	تقريبا نفس الشيء	أقل من ذي قبل	أكثر من المعتاد	أقل من المعتاد	أقل من المعتاد	أقل من المعتاد	أقل من المعتاد	أقل من المعتاد	أقل من المعتاد	أقل من المعتاد	أقل من المعتاد	أكثر من المعتاد	أقل من المعتاد	أقل من المعتاد	أقل من المعتاد	أقل من المعتاد	أقل من المعتاد	أقل من المعتاد	أقل من المعتاد	أكثر من المعتاد	نعم	نعم	نعم	نعم	لا	نعم	نعم	لا	لا	لا	لا
505	اللبنان	أنثى	18-25	البكلوريوس	في منزل مع والديّ	أعزب	5	طالب	لا	أذهب للتسوق بشكل أقل من المعتاد	أذهب للتسوق بشكل أقل من المعتاد	أذهب للتسوق بشكل أقل من المعتاد	أقوم بشراء كميات أقل من المعتاد	أقوم بشراء كميات أقل من المعتاد	أقوم بشراء كميات أقل من المعتاد	أقل من ذي قبل	المرة الأولى التي أقوم بها	لم تتغير إطلاقاً	لم تتغير إطلاقاً	تقريبا نفس الشيء	كالمعتاد	أقل من المعتاد	كالمعتاد	كالمعتاد	كالمعتاد	أقل من المعتاد	كالمعتاد	أقل من المعتاد	أقل من المعتاد	كالمعتاد	كالمعتاد	أقل من المعتاد	أقل من المعتاد	أقل من المعتاد	كالمعتاد	كالمعتاد	كالمعتاد	أكثر من المعتاد	لا	نعم	نعم	لا	لا	لا	نعم	لا	نعم	نعم	لا
506	الأردن	أنثى	26-45	الدبلوم المهني	متزوج ولدي أطفال	متزوج	4	ربة منزل	لا	أذهب للتسوق بشكل أقل من المعتاد	أذهب للتسوق بشكل أقل من المعتاد	أذهب للتسوق بشكل أقل من المعتاد	أقوم بالتسوق بنفس الكميات التي اعتدت على شرائها قبل الجائحة	أقوم بالتسوق بنفس الكميات التي اعتدت على شرائها قبل الجائحة	أقوم بالتسوق بنفس الكميات التي اعتدت على شرائها قبل الجائحة	لم تتغير إطلاقاً	لم تتغير إطلاقاً	لم تتغير إطلاقاً	لم تتغير إطلاقاً	لم تتغير إطلاقاً	كالمعتاد	كالمعتاد	كالمعتاد	كالمعتاد	كالمعتاد	أقل من المعتاد	كالمعتاد	كالمعتاد	كالمعتاد	كالمعتاد	كالمعتاد	أقل من المعتاد	كالمعتاد	كالمعتاد	كالمعتاد	كالمعتاد	أقل من المعتاد	أقل من المعتاد	لا	لا	لا	لا	لا	لا	لا	لا	لا	لا	لا
507	الأردن	أنثى	18-25	البكلوريوس	في سكن مع صديق أو مجموعة من الأصدقاء	أعزب	0	طالب	لا	أذهب للتسوق بشكل أقل من المعتاد	أذهب للتسوق بشكل أقل من المعتاد	أذهب للتسوق بشكل أقل من المعتاد	أقوم بشراء كميات أكثر من المعتاد	أقوم بشراء كميات أكثر من المعتاد	أقوم بشراء كميات أكثر من المعتاد	لم تتغير إطلاقاً	المرة الأولى التي أقوم بها	أقل من ذي قبل	تقريبا نفس الشيء	لم تتغير إطلاقاً	أكثر من المعتاد	كالمعتاد	كالمعتاد	أقل من المعتاد	أكثر من المعتاد	أكثر من المعتاد	كالمعتاد	أقل من المعتاد	كالمعتاد	أقل من المعتاد	أكثر من المعتاد	أقل من المعتاد	أقل من المعتاد	أقل من المعتاد	أكثر من المعتاد	أكثر من المعتاد	كالمعتاد	كالمعتاد	نعم	نعم	لا	نعم	نعم	نعم	نعم	لا	لا	لا	لا
508	الأردن	أنثى	18-25	البكلوريوس	في منزل مع والديّ	أعزب	7	لا اعمل ولكنني ابحث عن عمل	لا	أذهب للتسوق بشكل أقل من المعتاد	أذهب للتسوق بشكل أقل من المعتاد	أذهب للتسوق بشكل أقل من المعتاد	أقوم بشراء كميات أكثر من المعتاد	أقوم بشراء كميات أكثر من المعتاد	أقوم بشراء كميات أكثر من المعتاد	لم تتغير إطلاقاً	المرة الأولى التي أقوم بها	تقريبا نفس الشيء	تقريبا نفس الشيء	المرة الأولى التي أقوم بها	كالمعتاد	أقل من المعتاد	كالمعتاد	أقل من المعتاد	أكثر من المعتاد	أكثر من المعتاد	كالمعتاد	كالمعتاد	كالمعتاد	أكثر من المعتاد	أكثر من المعتاد	أقل من المعتاد	أقل من المعتاد	كالمعتاد	أكثر من المعتاد	أكثر من المعتاد	كالمعتاد	أكثر من المعتاد	نعم	نعم	نعم	لا	لا	لا	نعم	نعم	نعم	لا	لا
509	الأردن	أنثى	26-45	الثانوية	متزوج ولدي أطفال	متزوج	6	ربة منزل	لا	أذهب للتسوق بشكل أقل من المعتاد	أذهب للتسوق بشكل أقل من المعتاد	أذهب للتسوق بشكل أقل من المعتاد	أقوم بشراء كميات أقل من المعتاد	أقوم بشراء كميات أقل من المعتاد	أقوم بشراء كميات أقل من المعتاد	أقل من ذي قبل	لم تتغير إطلاقاً	لم تتغير إطلاقاً	لم تتغير إطلاقاً	تقريبا نفس الشيء	أكثر من المعتاد	كالمعتاد	أكثر من المعتاد	كالمعتاد	كالمعتاد	أقل من المعتاد	كالمعتاد	أقل من المعتاد	أكثر من المعتاد	كالمعتاد	كالمعتاد	أقل من المعتاد	كالمعتاد	كالمعتاد	كالمعتاد	كالمعتاد	أقل من المعتاد	كالمعتاد	نعم	نعم	نعم	نعم	نعم	لا	نعم	لا	لا	لا	لا
510	الأردن	ذكر	26-45	البكلوريوس	متزوج ولدي أطفال	متزوج	6	أعمل بدوام مدفوع الأجر (بدوام كامل أو بدوام جزئي)	لا	أذهب للتسوق بشكل أقل من المعتاد	أذهب للتسوق بشكل أقل من المعتاد	أذهب للتسوق بشكل أقل من المعتاد	أقوم بالتسوق بنفس الكميات التي اعتدت على شرائها قبل الجائحة	أقوم بالتسوق بنفس الكميات التي اعتدت على شرائها قبل الجائحة	أقوم بالتسوق بنفس الكميات التي اعتدت على شرائها قبل الجائحة	لم تتغير إطلاقاً	لم تتغير إطلاقاً	لم تتغير إطلاقاً	لم تتغير إطلاقاً	لم تتغير إطلاقاً	كالمعتاد	كالمعتاد	كالمعتاد	أقل من المعتاد	أقل من المعتاد	كالمعتاد	كالمعتاد	كالمعتاد	كالمعتاد	كالمعتاد	كالمعتاد	كالمعتاد	كالمعتاد	كالمعتاد	كالمعتاد	كالمعتاد	كالمعتاد	كالمعتاد	لا	لا	لا	لا	لا	لا	لا	لا	لا	لا	لا
511	الأردن	أنثى	18-25	البكلوريوس	في منزل مع والديّ	أعزب	6	لا اعمل ولكنني ابحث عن عمل	لا	أذهب للتسوق كما كنت معتاداً على ذلك قبل فترة الحجر المنزلي	أذهب للتسوق كما كنت معتاداً على ذلك قبل فترة الحجر المنزلي	أذهب للتسوق كما كنت معتاداً على ذلك قبل فترة الحجر المنزلي	أقوم بالتسوق بنفس الكميات التي اعتدت على شرائها قبل الجائحة	أقوم بالتسوق بنفس الكميات التي اعتدت على شرائها قبل الجائحة	أقوم بالتسوق بنفس الكميات التي اعتدت على شرائها قبل الجائحة	لم تتغير إطلاقاً	لم تتغير إطلاقاً	لم تتغير إطلاقاً	لم تتغير إطلاقاً	لم تتغير إطلاقاً	كالمعتاد	كالمعتاد	كالمعتاد	كالمعتاد	كالمعتاد	كالمعتاد	كالمعتاد	أقل من المعتاد	أقل من المعتاد	كالمعتاد	كالمعتاد	كالمعتاد	كالمعتاد	كالمعتاد	كالمعتاد	كالمعتاد	كالمعتاد	كالمعتاد	نعم	نعم	نعم	نعم	نعم	نعم	نعم	لا	لا	لا	لا
512	USA	أنثى	26-45	الماجستير	في منزل مع والديّ	أعزب	6	أعمل بدوام مدفوع الأجر (بدوام كامل أو بدوام جزئي)	نعم	أذهب للتسوق بشكل أقل من المعتاد	أذهب للتسوق بشكل أقل من المعتاد	أذهب للتسوق بشكل أقل من المعتاد	أقوم بشراء كميات أقل من المعتاد	أقوم بشراء كميات أقل من المعتاد	أقوم بشراء كميات أقل من المعتاد	تقريبا نفس الشيء	أقل من ذي قبل	المرة الأولى التي أقوم بها	أقل من ذي قبل	المرة الأولى التي أقوم بها	أقل من المعتاد	أقل من المعتاد	كالمعتاد	كالمعتاد	أكثر من المعتاد	كالمعتاد	أكثر من المعتاد	أقل من المعتاد	كالمعتاد	كالمعتاد	أقل من المعتاد	أقل من المعتاد	كالمعتاد	أكثر من المعتاد	كالمعتاد	كالمعتاد	كالمعتاد	أقل من المعتاد	نعم	نعم	نعم	نعم	نعم	نعم	نعم	نعم	لا	نعم	لا
513	الأردن	أنثى	26-45	البكلوريوس	متزوج ولدي أطفال	متزوج	4	أعمل بدوام مدفوع الأجر (بدوام كامل أو بدوام جزئي)	لا	أذهب للتسوق كما كنت معتاداً على ذلك قبل فترة الحجر المنزلي	أذهب للتسوق كما كنت معتاداً على ذلك قبل فترة الحجر المنزلي	أذهب للتسوق كما كنت معتاداً على ذلك قبل فترة الحجر المنزلي	أقوم بالتسوق بنفس الكميات التي اعتدت على شرائها قبل الجائحة	أقوم بالتسوق بنفس الكميات التي اعتدت على شرائها قبل الجائحة	أقوم بالتسوق بنفس الكميات التي اعتدت على شرائها قبل الجائحة	لم تتغير إطلاقاً	لم تتغير إطلاقاً	لم تتغير إطلاقاً	لم تتغير إطلاقاً	لم تتغير إطلاقاً	كالمعتاد	كالمعتاد	كالمعتاد	كالمعتاد	كالمعتاد	كالمعتاد	كالمعتاد	كالمعتاد	كالمعتاد	كالمعتاد	كالمعتاد	كالمعتاد	كالمعتاد	كالمعتاد	كالمعتاد	كالمعتاد	كالمعتاد	كالمعتاد	نعم	لا	لا	لا	لا	لا	لا	لا	لا	لا	لا
514	Turkey	ذكر	26-45	الثانوية	في سكن مع صديق أو مجموعة من الأصدقاء	متزوج	2	طالب	نعم	أذهب للتسوق كما كنت معتاداً على ذلك قبل فترة الحجر المنزلي	أذهب للتسوق كما كنت معتاداً على ذلك قبل فترة الحجر المنزلي	أذهب للتسوق كما كنت معتاداً على ذلك قبل فترة الحجر المنزلي	أقوم بالتسوق بنفس الكميات التي اعتدت على شرائها قبل الجائحة	أقوم بالتسوق بنفس الكميات التي اعتدت على شرائها قبل الجائحة	أقوم بالتسوق بنفس الكميات التي اعتدت على شرائها قبل الجائحة	تقريبا نفس الشيء	تقريبا نفس الشيء	تقريبا نفس الشيء	تقريبا نفس الشيء	تقريبا نفس الشيء	كالمعتاد	كالمعتاد	كالمعتاد	أقل من المعتاد	أقل من المعتاد	كالمعتاد	كالمعتاد	أكثر من المعتاد	أكثر من المعتاد	كالمعتاد	أكثر من المعتاد	أقل من المعتاد	أقل من المعتاد	كالمعتاد	أكثر من المعتاد	أكثر من المعتاد	كالمعتاد	كالمعتاد	لا	لا	لا	لا	لا	لا	لا	لا	لا	لا	لا
515	الأردن	أنثى	18-25	البكلوريوس	في منزل مع والديّ	أعزب	5	طالب	لا	أذهب للتسوق كما كنت معتاداً على ذلك قبل فترة الحجر المنزلي	أذهب للتسوق كما كنت معتاداً على ذلك قبل فترة الحجر المنزلي	أذهب للتسوق كما كنت معتاداً على ذلك قبل فترة الحجر المنزلي	أقوم بالتسوق بنفس الكميات التي اعتدت على شرائها قبل الجائحة	أقوم بالتسوق بنفس الكميات التي اعتدت على شرائها قبل الجائحة	أقوم بالتسوق بنفس الكميات التي اعتدت على شرائها قبل الجائحة	لم تتغير إطلاقاً	أكثر من ذي قبل	أكثر من ذي قبل	أكثر من ذي قبل	أكثر من ذي قبل	كالمعتاد	كالمعتاد	أقل من المعتاد	أكثر من المعتاد	كالمعتاد	أكثر من المعتاد	كالمعتاد	أكثر من المعتاد	كالمعتاد	كالمعتاد	أقل من المعتاد	أقل من المعتاد	كالمعتاد	أكثر من المعتاد	أكثر من المعتاد	أكثر من المعتاد	أكثر من المعتاد	أكثر من المعتاد	لا	نعم	لا	لا	لا	لا	نعم	نعم	نعم	نعم	نعم
516	الأردن	ذكر	18-25	البكلوريوس	أسرة كبيرة	أعزب	7	طالب	لا	أذهب للتسوق بشكل أقل من المعتاد	أذهب للتسوق بشكل أقل من المعتاد	أذهب للتسوق بشكل أقل من المعتاد	أقوم بالتسوق بنفس الكميات التي اعتدت على شرائها قبل الجائحة	أقوم بالتسوق بنفس الكميات التي اعتدت على شرائها قبل الجائحة	أقوم بالتسوق بنفس الكميات التي اعتدت على شرائها قبل الجائحة	لم تتغير إطلاقاً	تقريبا نفس الشيء	أقل من ذي قبل	تقريبا نفس الشيء	تقريبا نفس الشيء	كالمعتاد	كالمعتاد	كالمعتاد	كالمعتاد	كالمعتاد	كالمعتاد	كالمعتاد	كالمعتاد	كالمعتاد	كالمعتاد	كالمعتاد	كالمعتاد	كالمعتاد	كالمعتاد	كالمعتاد	كالمعتاد	كالمعتاد	كالمعتاد	نعم	نعم	لا	لا	لا	نعم	نعم	لا	لا	لا	لا
517	الأردن	أنثى	46-65	البكلوريوس	متزوج ولدي أطفال	متزوج	7	ربة منزل	لا	أذهب للتسوق بشكل أقل من المعتاد	أذهب للتسوق بشكل أقل من المعتاد	أذهب للتسوق بشكل أقل من المعتاد	أقوم بشراء كميات أكثر من المعتاد	أقوم بشراء كميات أكثر من المعتاد	أقوم بشراء كميات أكثر من المعتاد	لم تتغير إطلاقاً	تقريبا نفس الشيء	أقل من ذي قبل	أقل من ذي قبل	تقريبا نفس الشيء	كالمعتاد	كالمعتاد	كالمعتاد	أقل من المعتاد	كالمعتاد	أكثر من المعتاد	كالمعتاد	كالمعتاد	كالمعتاد	أقل من المعتاد	أكثر من المعتاد	أقل من المعتاد	أقل من المعتاد	أقل من المعتاد	أكثر من المعتاد	أكثر من المعتاد	كالمعتاد	أكثر من المعتاد	نعم	نعم	لا	لا	لا	نعم	نعم	نعم	لا	لا	لا
518	الأردن	ذكر	18-25	البكلوريوس	أسرة كبيرة	أعزب	4	لا اعمل ولكنني ابحث عن عمل	لا	أذهب للتسوق بشكل أقل من المعتاد	أذهب للتسوق بشكل أقل من المعتاد	أذهب للتسوق بشكل أقل من المعتاد	أقوم بالتسوق بنفس الكميات التي اعتدت على شرائها قبل الجائحة	أقوم بالتسوق بنفس الكميات التي اعتدت على شرائها قبل الجائحة	أقوم بالتسوق بنفس الكميات التي اعتدت على شرائها قبل الجائحة	تقريبا نفس الشيء	تقريبا نفس الشيء	تقريبا نفس الشيء	تقريبا نفس الشيء	تقريبا نفس الشيء	كالمعتاد	كالمعتاد	كالمعتاد	كالمعتاد	كالمعتاد	كالمعتاد	كالمعتاد	كالمعتاد	كالمعتاد	كالمعتاد	كالمعتاد	كالمعتاد	كالمعتاد	كالمعتاد	كالمعتاد	كالمعتاد	كالمعتاد	كالمعتاد	نعم	نعم	لا	نعم	لا	نعم	نعم	لا	لا	لا	لا
519	الأردن	أنثى	46-65	البكلوريوس	متزوج ولدي أطفال	متزوج	6	أعمل بدوام مدفوع الأجر (بدوام كامل أو بدوام جزئي)	نعم	أذهب للتسوق كما كنت معتاداً على ذلك قبل فترة الحجر المنزلي	أذهب للتسوق كما كنت معتاداً على ذلك قبل فترة الحجر المنزلي	أذهب للتسوق كما كنت معتاداً على ذلك قبل فترة الحجر المنزلي	أقوم بالتسوق بنفس الكميات التي اعتدت على شرائها قبل الجائحة	أقوم بالتسوق بنفس الكميات التي اعتدت على شرائها قبل الجائحة	أقوم بالتسوق بنفس الكميات التي اعتدت على شرائها قبل الجائحة	تقريبا نفس الشيء	لم تتغير إطلاقاً	تقريبا نفس الشيء	تقريبا نفس الشيء	تقريبا نفس الشيء	كالمعتاد	أكثر من المعتاد	أكثر من المعتاد	كالمعتاد	أقل من المعتاد	كالمعتاد	أكثر من المعتاد	كالمعتاد	كالمعتاد	أكثر من المعتاد	أكثر من المعتاد	أقل من المعتاد	أقل من المعتاد	أقل من المعتاد	أكثر من المعتاد	أكثر من المعتاد	أكثر من المعتاد	أكثر من المعتاد	نعم	لا	لا	لا	لا	لا	نعم	لا	لا	لا	لا
520	الأردن	أنثى	26-45	الدكتوراه	أسرة كبيرة	متزوج	6	أعمل بدوام مدفوع الأجر (بدوام كامل أو بدوام جزئي)	لا	أذهب للتسوق كما كنت معتاداً على ذلك قبل فترة الحجر المنزلي	أذهب للتسوق كما كنت معتاداً على ذلك قبل فترة الحجر المنزلي	أذهب للتسوق كما كنت معتاداً على ذلك قبل فترة الحجر المنزلي	أقوم بشراء كميات أكثر من المعتاد	أقوم بشراء كميات أكثر من المعتاد	أقوم بشراء كميات أكثر من المعتاد	لم تتغير إطلاقاً	المرة الأولى التي أقوم بها	لم تتغير إطلاقاً	أقل من ذي قبل	أقل من ذي قبل	كالمعتاد	أقل من المعتاد	أقل من المعتاد	أقل من المعتاد	أكثر من المعتاد	أقل من المعتاد	أقل من المعتاد	أقل من المعتاد	أقل من المعتاد	كالمعتاد	أقل من المعتاد	أكثر من المعتاد	أقل من المعتاد	كالمعتاد	كالمعتاد	كالمعتاد	أقل من المعتاد	أقل من المعتاد	لا	نعم	نعم	نعم	نعم	نعم	نعم	لا	لا	لا	لا
521	الأردن	أنثى	46-65	البكلوريوس	متزوج ولدي أطفال	متزوج	6	ربة منزل	لا	أذهب للتسوق كما كنت معتاداً على ذلك قبل فترة الحجر المنزلي	أذهب للتسوق كما كنت معتاداً على ذلك قبل فترة الحجر المنزلي	أذهب للتسوق كما كنت معتاداً على ذلك قبل فترة الحجر المنزلي	أقوم بالتسوق بنفس الكميات التي اعتدت على شرائها قبل الجائحة	أقوم بالتسوق بنفس الكميات التي اعتدت على شرائها قبل الجائحة	أقوم بالتسوق بنفس الكميات التي اعتدت على شرائها قبل الجائحة	تقريبا نفس الشيء	تقريبا نفس الشيء	تقريبا نفس الشيء	تقريبا نفس الشيء	تقريبا نفس الشيء	كالمعتاد	كالمعتاد	كالمعتاد	كالمعتاد	كالمعتاد	كالمعتاد	كالمعتاد	كالمعتاد	كالمعتاد	كالمعتاد	كالمعتاد	كالمعتاد	كالمعتاد	كالمعتاد	كالمعتاد	كالمعتاد	كالمعتاد	كالمعتاد	نعم	نعم	نعم	نعم	لا	نعم	نعم	لا	لا	لا	لا
522	الأردن	ذكر	46-65	البكلوريوس	متزوج ولدي أطفال	متزوج	4	أعمل بدوام مدفوع الأجر (بدوام كامل أو بدوام جزئي)	نعم	أذهب للتسوق بشكل أقل من المعتاد	أذهب للتسوق بشكل أقل من المعتاد	أذهب للتسوق بشكل أقل من المعتاد	أقوم بشراء كميات أقل من المعتاد	أقوم بشراء كميات أقل من المعتاد	أقوم بشراء كميات أقل من المعتاد	تقريبا نفس الشيء	أقل من ذي قبل	تقريبا نفس الشيء	أقل من ذي قبل	تقريبا نفس الشيء	كالمعتاد	أقل من المعتاد	أقل من المعتاد	كالمعتاد	كالمعتاد	أقل من المعتاد	أقل من المعتاد	أقل من المعتاد	كالمعتاد	كالمعتاد	كالمعتاد	كالمعتاد	كالمعتاد	كالمعتاد	كالمعتاد	كالمعتاد	كالمعتاد	كالمعتاد	نعم	لا	لا	لا	لا	لا	لا	لا	لا	لا	نعم
523	الأردن	أنثى	18-25	البكلوريوس	في منزل مع والديّ	أعزب	5	طالب	لا	أذهب للتسوق كما كنت معتاداً على ذلك قبل فترة الحجر المنزلي	أذهب للتسوق كما كنت معتاداً على ذلك قبل فترة الحجر المنزلي	أذهب للتسوق كما كنت معتاداً على ذلك قبل فترة الحجر المنزلي	أقوم بالتسوق بنفس الكميات التي اعتدت على شرائها قبل الجائحة	أقوم بالتسوق بنفس الكميات التي اعتدت على شرائها قبل الجائحة	أقوم بالتسوق بنفس الكميات التي اعتدت على شرائها قبل الجائحة	تقريبا نفس الشيء	تقريبا نفس الشيء	تقريبا نفس الشيء	تقريبا نفس الشيء	تقريبا نفس الشيء	كالمعتاد	كالمعتاد	كالمعتاد	كالمعتاد	كالمعتاد	كالمعتاد	كالمعتاد	كالمعتاد	كالمعتاد	كالمعتاد	كالمعتاد	كالمعتاد	كالمعتاد	كالمعتاد	كالمعتاد	كالمعتاد	كالمعتاد	كالمعتاد	لا	لا	لا	لا	لا	لا	لا	لا	لا	لا	لا
524	الأردن	أنثى	18-25	الثانوية	في منزل مع والديّ	أعزب	5	طالب	لا	أذهب للتسوق بشكل أقل من المعتاد	أذهب للتسوق بشكل أقل من المعتاد	أذهب للتسوق بشكل أقل من المعتاد	أقوم بشراء كميات أقل من المعتاد	أقوم بشراء كميات أقل من المعتاد	أقوم بشراء كميات أقل من المعتاد	لم تتغير إطلاقاً	المرة الأولى التي أقوم بها	أقل من ذي قبل	لم تتغير إطلاقاً	لم تتغير إطلاقاً	أكثر من المعتاد	كالمعتاد	كالمعتاد	أقل من المعتاد	أقل من المعتاد	أكثر من المعتاد	أكثر من المعتاد	كالمعتاد	أقل من المعتاد	أقل من المعتاد	أكثر من المعتاد	أقل من المعتاد	أقل من المعتاد	أقل من المعتاد	أكثر من المعتاد	كالمعتاد	كالمعتاد	كالمعتاد	لا	لا	لا	لا	لا	لا	لا	نعم	نعم	نعم	نعم
525	الأردن	أنثى	46-65	البكلوريوس	متزوج ولدي أطفال	متزوج	4	أعمل بدوام مدفوع الأجر (بدوام كامل أو بدوام جزئي)	لا	أذهب للتسوق كما كنت معتاداً على ذلك قبل فترة الحجر المنزلي	أذهب للتسوق كما كنت معتاداً على ذلك قبل فترة الحجر المنزلي	أذهب للتسوق كما كنت معتاداً على ذلك قبل فترة الحجر المنزلي	أقوم بشراء كميات أكثر من المعتاد	أقوم بشراء كميات أكثر من المعتاد	أقوم بشراء كميات أكثر من المعتاد	تقريبا نفس الشيء	أقل من ذي قبل	تقريبا نفس الشيء	تقريبا نفس الشيء	أقل من ذي قبل	كالمعتاد	كالمعتاد	أقل من المعتاد	كالمعتاد	كالمعتاد	أقل من المعتاد	أقل من المعتاد	كالمعتاد	كالمعتاد	كالمعتاد	كالمعتاد	كالمعتاد	كالمعتاد	كالمعتاد	كالمعتاد	كالمعتاد	كالمعتاد	كالمعتاد	نعم	لا	لا	نعم	لا	لا	نعم	لا	لا	نعم	نعم
526	الأردن	ذكر	46-65	البكلوريوس	متزوج ولدي أطفال	متزوج	5	أعمل بدوام مدفوع الأجر (بدوام كامل أو بدوام جزئي)	لا	أذهب للتسوق كما كنت معتاداً على ذلك قبل فترة الحجر المنزلي	أذهب للتسوق كما كنت معتاداً على ذلك قبل فترة الحجر المنزلي	أذهب للتسوق كما كنت معتاداً على ذلك قبل فترة الحجر المنزلي	أقوم بشراء كميات أقل من المعتاد	أقوم بشراء كميات أقل من المعتاد	أقوم بشراء كميات أقل من المعتاد	تقريبا نفس الشيء	أقل من ذي قبل	أقل من ذي قبل	أكثر من ذي قبل	تقريبا نفس الشيء	أكثر من المعتاد	كالمعتاد	أكثر من المعتاد	كالمعتاد	أكثر من المعتاد	كالمعتاد	كالمعتاد	أكثر من المعتاد	كالمعتاد	كالمعتاد	أكثر من المعتاد	كالمعتاد	كالمعتاد	كالمعتاد	كالمعتاد	كالمعتاد	كالمعتاد	كالمعتاد	نعم	لا	لا	نعم	لا	لا	نعم	لا	لا	لا	لا
527	الأردن	ذكر	46-65	الدكتوراه	متزوج ولدي أطفال	متزوج	6	أعمل بدوام مدفوع الأجر (بدوام كامل أو بدوام جزئي)	لا	أذهب للتسوق بشكل أقل من المعتاد	أذهب للتسوق بشكل أقل من المعتاد	أذهب للتسوق بشكل أقل من المعتاد	أقوم بشراء كميات أكثر من المعتاد	أقوم بشراء كميات أكثر من المعتاد	أقوم بشراء كميات أكثر من المعتاد	تقريبا نفس الشيء	لم تتغير إطلاقاً	تقريبا نفس الشيء	تقريبا نفس الشيء	المرة الأولى التي أقوم بها	أقل من المعتاد	كالمعتاد	كالمعتاد	أقل من المعتاد	كالمعتاد	أكثر من المعتاد	كالمعتاد	أقل من المعتاد	كالمعتاد	كالمعتاد	أكثر من المعتاد	أقل من المعتاد	أقل من المعتاد	أقل من المعتاد	أكثر من المعتاد	كالمعتاد	كالمعتاد	أقل من المعتاد	نعم	نعم	نعم	نعم	لا	نعم	نعم	لا	لا	لا	لا
528	الأردن	أنثى	18-25	الثانوية	في منزل مع والديّ	أعزب	5	طالب	لا	أذهب للتسوق كما كنت معتاداً على ذلك قبل فترة الحجر المنزلي	أذهب للتسوق كما كنت معتاداً على ذلك قبل فترة الحجر المنزلي	أذهب للتسوق كما كنت معتاداً على ذلك قبل فترة الحجر المنزلي	أقوم بالتسوق بنفس الكميات التي اعتدت على شرائها قبل الجائحة	أقوم بالتسوق بنفس الكميات التي اعتدت على شرائها قبل الجائحة	أقوم بالتسوق بنفس الكميات التي اعتدت على شرائها قبل الجائحة	تقريبا نفس الشيء	تقريبا نفس الشيء	تقريبا نفس الشيء	تقريبا نفس الشيء	تقريبا نفس الشيء	كالمعتاد	كالمعتاد	كالمعتاد	كالمعتاد	كالمعتاد	كالمعتاد	كالمعتاد	كالمعتاد	كالمعتاد	كالمعتاد	كالمعتاد	كالمعتاد	كالمعتاد	كالمعتاد	كالمعتاد	كالمعتاد	كالمعتاد	كالمعتاد	نعم	نعم	نعم	نعم	لا	لا	نعم	لا	لا	لا	لا
529	الأردن	ذكر	18-25	الثانوية	في منزل مع والديّ	أعزب	5	طالب	لا	أذهب للتسوق كما كنت معتاداً على ذلك قبل فترة الحجر المنزلي	أذهب للتسوق كما كنت معتاداً على ذلك قبل فترة الحجر المنزلي	أذهب للتسوق كما كنت معتاداً على ذلك قبل فترة الحجر المنزلي	أقوم بشراء كميات أقل من المعتاد	أقوم بشراء كميات أقل من المعتاد	أقوم بشراء كميات أقل من المعتاد	تقريبا نفس الشيء	تقريبا نفس الشيء	تقريبا نفس الشيء	تقريبا نفس الشيء	تقريبا نفس الشيء	كالمعتاد	كالمعتاد	كالمعتاد	كالمعتاد	كالمعتاد	كالمعتاد	كالمعتاد	كالمعتاد	كالمعتاد	كالمعتاد	كالمعتاد	كالمعتاد	كالمعتاد	كالمعتاد	كالمعتاد	كالمعتاد	كالمعتاد	كالمعتاد	نعم	نعم	نعم	نعم	لا	لا	نعم	لا	لا	لا	نعم
530	الأردن	أنثى	26-45	البكلوريوس	في منزل مع والديّ	أعزب	5	أعمل بدوام مدفوع الأجر (بدوام كامل أو بدوام جزئي)	لا	أذهب للتسوق كما كنت معتاداً على ذلك قبل فترة الحجر المنزلي	أذهب للتسوق كما كنت معتاداً على ذلك قبل فترة الحجر المنزلي	أذهب للتسوق كما كنت معتاداً على ذلك قبل فترة الحجر المنزلي	أقوم بالتسوق بنفس الكميات التي اعتدت على شرائها قبل الجائحة	أقوم بالتسوق بنفس الكميات التي اعتدت على شرائها قبل الجائحة	أقوم بالتسوق بنفس الكميات التي اعتدت على شرائها قبل الجائحة	تقريبا نفس الشيء	تقريبا نفس الشيء	تقريبا نفس الشيء	تقريبا نفس الشيء	تقريبا نفس الشيء	كالمعتاد	كالمعتاد	كالمعتاد	كالمعتاد	كالمعتاد	كالمعتاد	كالمعتاد	كالمعتاد	كالمعتاد	كالمعتاد	كالمعتاد	كالمعتاد	كالمعتاد	كالمعتاد	كالمعتاد	كالمعتاد	كالمعتاد	كالمعتاد	نعم	نعم	نعم	نعم	لا	لا	نعم	لا	لا	لا	لا
531	الأردن	ذكر	26-45	البكلوريوس	في منزل مع والديّ	أعزب	5	أعمل بدوام مدفوع الأجر (بدوام كامل أو بدوام جزئي)	لا	أذهب للتسوق كما كنت معتاداً على ذلك قبل فترة الحجر المنزلي	أذهب للتسوق كما كنت معتاداً على ذلك قبل فترة الحجر المنزلي	أذهب للتسوق كما كنت معتاداً على ذلك قبل فترة الحجر المنزلي	أقوم بالتسوق بنفس الكميات التي اعتدت على شرائها قبل الجائحة	أقوم بالتسوق بنفس الكميات التي اعتدت على شرائها قبل الجائحة	أقوم بالتسوق بنفس الكميات التي اعتدت على شرائها قبل الجائحة	تقريبا نفس الشيء	تقريبا نفس الشيء	تقريبا نفس الشيء	تقريبا نفس الشيء	تقريبا نفس الشيء	كالمعتاد	كالمعتاد	كالمعتاد	كالمعتاد	كالمعتاد	كالمعتاد	كالمعتاد	كالمعتاد	كالمعتاد	كالمعتاد	كالمعتاد	كالمعتاد	كالمعتاد	كالمعتاد	كالمعتاد	كالمعتاد	كالمعتاد	كالمعتاد	نعم	نعم	نعم	نعم	لا	لا	نعم	لا	لا	لا	لا
532	الأردن	أنثى	26-45	البكلوريوس	في منزل مع والديّ	أعزب	4	متقاعد/ ة	لا	أذهب للتسوق كما كنت معتاداً على ذلك قبل فترة الحجر المنزلي	أذهب للتسوق كما كنت معتاداً على ذلك قبل فترة الحجر المنزلي	أذهب للتسوق كما كنت معتاداً على ذلك قبل فترة الحجر المنزلي	أقوم بالتسوق بنفس الكميات التي اعتدت على شرائها قبل الجائحة	أقوم بالتسوق بنفس الكميات التي اعتدت على شرائها قبل الجائحة	أقوم بالتسوق بنفس الكميات التي اعتدت على شرائها قبل الجائحة	لم تتغير إطلاقاً	لم تتغير إطلاقاً	لم تتغير إطلاقاً	لم تتغير إطلاقاً	لم تتغير إطلاقاً	كالمعتاد	كالمعتاد	كالمعتاد	كالمعتاد	كالمعتاد	كالمعتاد	كالمعتاد	كالمعتاد	كالمعتاد	كالمعتاد	أكثر من المعتاد	أقل من المعتاد	كالمعتاد	أقل من المعتاد	كالمعتاد	كالمعتاد	أقل من المعتاد	كالمعتاد	لا	لا	لا	لا	لا	لا	لا	نعم	لا	لا	لا
533	فلسطين	ذكر	18-25	الثانوية	اخرى	أعزب	1	طالب	لا	أذهب للتسوق بشكل أقل من المعتاد	أذهب للتسوق بشكل أقل من المعتاد	أذهب للتسوق بشكل أقل من المعتاد	أقوم بشراء كميات أكثر من المعتاد	أقوم بشراء كميات أكثر من المعتاد	أقوم بشراء كميات أكثر من المعتاد	تقريبا نفس الشيء	لم تتغير إطلاقاً	تقريبا نفس الشيء	تقريبا نفس الشيء	تقريبا نفس الشيء	أكثر من المعتاد	أكثر من المعتاد	أقل من المعتاد	أكثر من المعتاد	أكثر من المعتاد	أكثر من المعتاد	كالمعتاد	أكثر من المعتاد	أكثر من المعتاد	أكثر من المعتاد	أقل من المعتاد	أقل من المعتاد	أقل من المعتاد	أكثر من المعتاد	أكثر من المعتاد	أكثر من المعتاد	أكثر من المعتاد	أكثر من المعتاد	نعم	نعم	نعم	لا	لا	لا	نعم	لا	لا	لا	لا
534	فلسطين	أنثى	18-25	الدبلوم المهني	أسرة كبيرة	أعزب	7	طالب	لا	أذهب للتسوق كما كنت معتاداً على ذلك قبل فترة الحجر المنزلي	أذهب للتسوق كما كنت معتاداً على ذلك قبل فترة الحجر المنزلي	أذهب للتسوق كما كنت معتاداً على ذلك قبل فترة الحجر المنزلي	أقوم بشراء كميات أكثر من المعتاد	أقوم بشراء كميات أكثر من المعتاد	أقوم بشراء كميات أكثر من المعتاد	تقريبا نفس الشيء	أكثر من ذي قبل	أكثر من ذي قبل	تقريبا نفس الشيء	أكثر من ذي قبل	أقل من المعتاد	كالمعتاد	أقل من المعتاد	كالمعتاد	أقل من المعتاد	كالمعتاد	أقل من المعتاد	أكثر من المعتاد	أقل من المعتاد	أقل من المعتاد	كالمعتاد	أقل من المعتاد	أقل من المعتاد	أكثر من المعتاد	كالمعتاد	أقل من المعتاد	أقل من المعتاد	أكثر من المعتاد	لا	نعم	لا	نعم	لا	نعم	لا	لا	لا	لا	لا
535	فلسطين	أنثى	18-25	الدبلوم المهني	أسرة كبيرة	أعزب	8	طالب	لا	أذهب للتسوق بشكل أقل من المعتاد	أذهب للتسوق بشكل أقل من المعتاد	أذهب للتسوق بشكل أقل من المعتاد	أقوم بشراء كميات أقل من المعتاد	أقوم بشراء كميات أقل من المعتاد	أقوم بشراء كميات أقل من المعتاد	أكثر من ذي قبل	أكثر من ذي قبل	أقل من ذي قبل	أكثر من ذي قبل	أكثر من ذي قبل	أكثر من المعتاد	كالمعتاد	أكثر من المعتاد	أقل من المعتاد	أقل من المعتاد	أقل من المعتاد	كالمعتاد	أقل من المعتاد	أقل من المعتاد	أقل من المعتاد	أكثر من المعتاد	أقل من المعتاد	أقل من المعتاد	أقل من المعتاد	أكثر من المعتاد	أكثر من المعتاد	أكثر من المعتاد	كالمعتاد	نعم	نعم	نعم	نعم	لا	نعم	نعم	لا	لا	لا	نعم
536	فلسطين	أنثى	18-25	الدبلوم المهني	أسرة كبيرة	أعزب	11	طالب	لا	أذهب للتسوق بشكل أقل من المعتاد	أذهب للتسوق بشكل أقل من المعتاد	أذهب للتسوق بشكل أقل من المعتاد	أقوم بالتسوق بنفس الكميات التي اعتدت على شرائها قبل الجائحة	أقوم بالتسوق بنفس الكميات التي اعتدت على شرائها قبل الجائحة	أقوم بالتسوق بنفس الكميات التي اعتدت على شرائها قبل الجائحة	لم تتغير إطلاقاً	أقل من ذي قبل	لم تتغير إطلاقاً	لم تتغير إطلاقاً	أقل من ذي قبل	أكثر من المعتاد	أكثر من المعتاد	كالمعتاد	كالمعتاد	كالمعتاد	أكثر من المعتاد	كالمعتاد	أكثر من المعتاد	أقل من المعتاد	أقل من المعتاد	كالمعتاد	كالمعتاد	أقل من المعتاد	أقل من المعتاد	كالمعتاد	كالمعتاد	كالمعتاد	كالمعتاد	لا	نعم	نعم	لا	لا	لا	لا	لا	لا	لا	لا
537	فلسطين	أنثى	18-25	الدبلوم المهني	في منزل مع والديّ	أعزب	6	طالب	لا	أذهب للتسوق بشكل أقل من المعتاد	أذهب للتسوق بشكل أقل من المعتاد	أذهب للتسوق بشكل أقل من المعتاد	أقوم بالتسوق بنفس الكميات التي اعتدت على شرائها قبل الجائحة	أقوم بالتسوق بنفس الكميات التي اعتدت على شرائها قبل الجائحة	أقوم بالتسوق بنفس الكميات التي اعتدت على شرائها قبل الجائحة	أقل من ذي قبل	أكثر من ذي قبل	أقل من ذي قبل	تقريبا نفس الشيء	تقريبا نفس الشيء	كالمعتاد	أكثر من المعتاد	أقل من المعتاد	أكثر من المعتاد	أكثر من المعتاد	أكثر من المعتاد	كالمعتاد	أكثر من المعتاد	أكثر من المعتاد	أقل من المعتاد	أكثر من المعتاد	أقل من المعتاد	أقل من المعتاد	أكثر من المعتاد	أكثر من المعتاد	أكثر من المعتاد	أكثر من المعتاد	أكثر من المعتاد	نعم	نعم	نعم	نعم	لا	نعم	نعم	لا	نعم	لا	نعم
538	فلسطين	أنثى	18-25	الدبلوم المهني	أسرة كبيرة	أعزب	7	لا اعمل ولكنني ابحث عن عمل	نعم	أذهب للتسوق بشكل أقل من المعتاد	أذهب للتسوق بشكل أقل من المعتاد	أذهب للتسوق بشكل أقل من المعتاد	أقوم بشراء كميات أكثر من المعتاد	أقوم بشراء كميات أكثر من المعتاد	أقوم بشراء كميات أكثر من المعتاد	تقريبا نفس الشيء	لم تتغير إطلاقاً	تقريبا نفس الشيء	تقريبا نفس الشيء	لم تتغير إطلاقاً	كالمعتاد	كالمعتاد	أقل من المعتاد	أكثر من المعتاد	أقل من المعتاد	كالمعتاد	أقل من المعتاد	كالمعتاد	أقل من المعتاد	أقل من المعتاد	أكثر من المعتاد	أقل من المعتاد	أقل من المعتاد	أكثر من المعتاد	كالمعتاد	كالمعتاد	أكثر من المعتاد	أكثر من المعتاد	نعم	نعم	نعم	نعم	لا	لا	نعم	لا	لا	لا	نعم
539	فلسطين	أنثى	18-25	الماجستير	في منزل مع والديّ	أعزب	سته	طالب	لا	أذهب للتسوق كما كنت معتاداً على ذلك قبل فترة الحجر المنزلي	أذهب للتسوق كما كنت معتاداً على ذلك قبل فترة الحجر المنزلي	أذهب للتسوق كما كنت معتاداً على ذلك قبل فترة الحجر المنزلي	أقوم بشراء كميات أكثر من المعتاد	أقوم بشراء كميات أكثر من المعتاد	أقوم بشراء كميات أكثر من المعتاد	أكثر من ذي قبل	أكثر من ذي قبل	تقريبا نفس الشيء	تقريبا نفس الشيء	أكثر من ذي قبل	أكثر من المعتاد	أكثر من المعتاد	أقل من المعتاد	أكثر من المعتاد	كالمعتاد	كالمعتاد	أقل من المعتاد	أكثر من المعتاد	أكثر من المعتاد	كالمعتاد	كالمعتاد	أكثر من المعتاد	كالمعتاد	أكثر من المعتاد	أكثر من المعتاد	كالمعتاد	أكثر من المعتاد	كالمعتاد	نعم	نعم	لا	لا	لا	لا	نعم	لا	لا	لا	لا
540	فلسطين	أنثى	18-25	البكلوريوس	اخرى	أعزب	4	طالب	لا	أذهب للتسوق بشكل أقل من المعتاد	أذهب للتسوق بشكل أقل من المعتاد	أذهب للتسوق بشكل أقل من المعتاد	أقوم بشراء كميات أكثر من المعتاد	أقوم بشراء كميات أكثر من المعتاد	أقوم بشراء كميات أكثر من المعتاد	أكثر من ذي قبل	أكثر من ذي قبل	أقل من ذي قبل	أقل من ذي قبل	تقريبا نفس الشيء	كالمعتاد	أكثر من المعتاد	كالمعتاد	كالمعتاد	كالمعتاد	كالمعتاد	كالمعتاد	كالمعتاد	كالمعتاد	كالمعتاد	أكثر من المعتاد	أقل من المعتاد	أقل من المعتاد	كالمعتاد	كالمعتاد	كالمعتاد	أكثر من المعتاد	كالمعتاد	نعم	نعم	نعم	نعم	لا	نعم	نعم	نعم	نعم	لا	لا
541	فلسطين	أنثى	18-25	البكلوريوس	في منزل مع والديّ	أعزب	٥ اشخاص	طالب	لا	أذهب للتسوق بشكل أقل من المعتاد	أذهب للتسوق بشكل أقل من المعتاد	أذهب للتسوق بشكل أقل من المعتاد	أقوم بشراء كميات أقل من المعتاد	أقوم بشراء كميات أقل من المعتاد	أقوم بشراء كميات أقل من المعتاد	أقل من ذي قبل	لم تتغير إطلاقاً	أقل من ذي قبل	أقل من ذي قبل	أكثر من ذي قبل	كالمعتاد	أقل من المعتاد	كالمعتاد	أكثر من المعتاد	أكثر من المعتاد	أكثر من المعتاد	أقل من المعتاد	كالمعتاد	أكثر من المعتاد	أكثر من المعتاد	أكثر من المعتاد	أقل من المعتاد	أقل من المعتاد	أكثر من المعتاد	أكثر من المعتاد	أكثر من المعتاد	أكثر من المعتاد	كالمعتاد	نعم	نعم	نعم	نعم	نعم	نعم	نعم	لا	لا	لا	لا
542	فلسطين	أنثى	18-25	الثانوية	في منزل مع والديّ	أعزب	4	طالب	نعم	أذهب للتسوق بشكل أقل من المعتاد	أذهب للتسوق بشكل أقل من المعتاد	أذهب للتسوق بشكل أقل من المعتاد	أقوم بشراء كميات أقل من المعتاد	أقوم بشراء كميات أقل من المعتاد	أقوم بشراء كميات أقل من المعتاد	لم تتغير إطلاقاً	المرة الأولى التي أقوم بها	تقريبا نفس الشيء	تقريبا نفس الشيء	أكثر من ذي قبل	كالمعتاد	أقل من المعتاد	كالمعتاد	أكثر من المعتاد	كالمعتاد	أقل من المعتاد	كالمعتاد	أقل من المعتاد	أقل من المعتاد	أكثر من المعتاد	أقل من المعتاد	أقل من المعتاد	أقل من المعتاد	أكثر من المعتاد	كالمعتاد	كالمعتاد	كالمعتاد	أقل من المعتاد	نعم	نعم	لا	نعم	لا	لا	نعم	لا	لا	لا	لا
543	فلسطين	أنثى	26-45	البكلوريوس	في منزل مع والديّ	أعزب	1	أعمل بدوام مدفوع الأجر (بدوام كامل أو بدوام جزئي)	لا	أذهب للتسوق بشكل أقل من المعتاد	أذهب للتسوق بشكل أقل من المعتاد	أذهب للتسوق بشكل أقل من المعتاد	أقوم بشراء كميات أقل من المعتاد	أقوم بشراء كميات أقل من المعتاد	أقوم بشراء كميات أقل من المعتاد	أقل من ذي قبل	لم تتغير إطلاقاً	لم تتغير إطلاقاً	لم تتغير إطلاقاً	لم تتغير إطلاقاً	أكثر من المعتاد	أكثر من المعتاد	أقل من المعتاد	أكثر من المعتاد	كالمعتاد	أكثر من المعتاد	أقل من المعتاد	كالمعتاد	أكثر من المعتاد	كالمعتاد	كالمعتاد	أقل من المعتاد	أقل من المعتاد	أكثر من المعتاد	كالمعتاد	كالمعتاد	كالمعتاد	كالمعتاد	نعم	نعم	نعم	نعم	لا	نعم	نعم	لا	لا	لا	لا
544	فلسطين	أنثى	18-25	البكلوريوس	اخرى	أعزب	3	طالب	لا	أذهب للتسوق كما كنت معتاداً على ذلك قبل فترة الحجر المنزلي	أذهب للتسوق كما كنت معتاداً على ذلك قبل فترة الحجر المنزلي	أذهب للتسوق كما كنت معتاداً على ذلك قبل فترة الحجر المنزلي	أقوم بشراء كميات أكثر من المعتاد	أقوم بشراء كميات أكثر من المعتاد	أقوم بشراء كميات أكثر من المعتاد	تقريبا نفس الشيء	لم تتغير إطلاقاً	تقريبا نفس الشيء	تقريبا نفس الشيء	تقريبا نفس الشيء	أكثر من المعتاد	كالمعتاد	كالمعتاد	أكثر من المعتاد	أكثر من المعتاد	كالمعتاد	كالمعتاد	كالمعتاد	كالمعتاد	كالمعتاد	أكثر من المعتاد	أقل من المعتاد	كالمعتاد	أكثر من المعتاد	كالمعتاد	كالمعتاد	كالمعتاد	كالمعتاد	لا	نعم	لا	نعم	لا	لا	نعم	لا	لا	لا	لا
545	فلسطين	أنثى	18-25	البكلوريوس	أسرة كبيرة	أعزب	7	طالب	لا	أذهب للتسوق بشكل أقل من المعتاد	أذهب للتسوق بشكل أقل من المعتاد	أذهب للتسوق بشكل أقل من المعتاد	أقوم بالتسوق بنفس الكميات التي اعتدت على شرائها قبل الجائحة	أقوم بالتسوق بنفس الكميات التي اعتدت على شرائها قبل الجائحة	أقوم بالتسوق بنفس الكميات التي اعتدت على شرائها قبل الجائحة	لم تتغير إطلاقاً	المرة الأولى التي أقوم بها	لم تتغير إطلاقاً	أقل من ذي قبل	لم تتغير إطلاقاً	كالمعتاد	كالمعتاد	كالمعتاد	كالمعتاد	كالمعتاد	كالمعتاد	كالمعتاد	كالمعتاد	كالمعتاد	أقل من المعتاد	كالمعتاد	أقل من المعتاد	أقل من المعتاد	أقل من المعتاد	كالمعتاد	أقل من المعتاد	أقل من المعتاد	كالمعتاد	نعم	نعم	نعم	نعم	نعم	نعم	نعم	نعم	نعم	نعم	لا
546	فلسطين	أنثى	18-25	الدبلوم المهني	أسرة كبيرة	أعزب	8	طالب	لا	أذهب للتسوق بشكل أقل من المعتاد	أذهب للتسوق بشكل أقل من المعتاد	أذهب للتسوق بشكل أقل من المعتاد	أقوم بالتسوق بنفس الكميات التي اعتدت على شرائها قبل الجائحة	أقوم بالتسوق بنفس الكميات التي اعتدت على شرائها قبل الجائحة	أقوم بالتسوق بنفس الكميات التي اعتدت على شرائها قبل الجائحة	لم تتغير إطلاقاً	أكثر من ذي قبل	تقريبا نفس الشيء	أكثر من ذي قبل	أقل من ذي قبل	كالمعتاد	كالمعتاد	كالمعتاد	كالمعتاد	كالمعتاد	أكثر من المعتاد	أكثر من المعتاد	أكثر من المعتاد	كالمعتاد	كالمعتاد	كالمعتاد	أقل من المعتاد	أقل من المعتاد	أقل من المعتاد	أكثر من المعتاد	أكثر من المعتاد	أكثر من المعتاد	أكثر من المعتاد	لا	نعم	لا	لا	لا	نعم	نعم	نعم	نعم	نعم	نعم
547	الأردن	أنثى	26-45	الدبلوم المهني	في منزل مع والديّ	أعزب	5	لا اعمل ولكنني ابحث عن عمل	نعم	أذهب للتسوق بشكل أقل من المعتاد	أذهب للتسوق بشكل أقل من المعتاد	أذهب للتسوق بشكل أقل من المعتاد	أقوم بشراء كميات أقل من المعتاد	أقوم بشراء كميات أقل من المعتاد	أقوم بشراء كميات أقل من المعتاد	أكثر من ذي قبل	أكثر من ذي قبل	أقل من ذي قبل	أكثر من ذي قبل	أكثر من ذي قبل	كالمعتاد	أكثر من المعتاد	أكثر من المعتاد	كالمعتاد	أكثر من المعتاد	أكثر من المعتاد	أكثر من المعتاد	كالمعتاد	أكثر من المعتاد	كالمعتاد	أكثر من المعتاد	كالمعتاد	كالمعتاد	كالمعتاد	كالمعتاد	أكثر من المعتاد	أكثر من المعتاد	أكثر من المعتاد	نعم	نعم	نعم	نعم	لا	لا	نعم	لا	لا	لا	لا
548	الأردن	ذكر	18-25	البكلوريوس	في منزل مع والديّ	أعزب	5	طالب	لا	أذهب للتسوق كما كنت معتاداً على ذلك قبل فترة الحجر المنزلي	أذهب للتسوق كما كنت معتاداً على ذلك قبل فترة الحجر المنزلي	أذهب للتسوق كما كنت معتاداً على ذلك قبل فترة الحجر المنزلي	أقوم بالتسوق بنفس الكميات التي اعتدت على شرائها قبل الجائحة	أقوم بالتسوق بنفس الكميات التي اعتدت على شرائها قبل الجائحة	أقوم بالتسوق بنفس الكميات التي اعتدت على شرائها قبل الجائحة	تقريبا نفس الشيء	تقريبا نفس الشيء	تقريبا نفس الشيء	تقريبا نفس الشيء	تقريبا نفس الشيء	كالمعتاد	كالمعتاد	كالمعتاد	كالمعتاد	كالمعتاد	كالمعتاد	كالمعتاد	كالمعتاد	كالمعتاد	كالمعتاد	كالمعتاد	كالمعتاد	كالمعتاد	كالمعتاد	كالمعتاد	كالمعتاد	كالمعتاد	كالمعتاد	نعم	نعم	نعم	نعم	نعم	نعم	نعم	لا	لا	لا	لا
549	الأردن	أنثى	18-25	البكلوريوس	في منزل مع والديّ	أعزب	5	طالب	لا	أذهب للتسوق كما كنت معتاداً على ذلك قبل فترة الحجر المنزلي	أذهب للتسوق كما كنت معتاداً على ذلك قبل فترة الحجر المنزلي	أذهب للتسوق كما كنت معتاداً على ذلك قبل فترة الحجر المنزلي	أقوم بالتسوق بنفس الكميات التي اعتدت على شرائها قبل الجائحة	أقوم بالتسوق بنفس الكميات التي اعتدت على شرائها قبل الجائحة	أقوم بالتسوق بنفس الكميات التي اعتدت على شرائها قبل الجائحة	تقريبا نفس الشيء	تقريبا نفس الشيء	تقريبا نفس الشيء	تقريبا نفس الشيء	تقريبا نفس الشيء	كالمعتاد	كالمعتاد	كالمعتاد	كالمعتاد	كالمعتاد	كالمعتاد	كالمعتاد	كالمعتاد	كالمعتاد	كالمعتاد	كالمعتاد	كالمعتاد	كالمعتاد	كالمعتاد	كالمعتاد	كالمعتاد	كالمعتاد	كالمعتاد	نعم	نعم	لا	نعم	لا	لا	نعم	لا	لا	لا	لا
550	الأردن	أنثى	26-45	البكلوريوس	في منزل مع والديّ	أعزب	4	أعمل بدوام مدفوع الأجر (بدوام كامل أو بدوام جزئي)	لا	أذهب للتسوق كما كنت معتاداً على ذلك قبل فترة الحجر المنزلي	أذهب للتسوق كما كنت معتاداً على ذلك قبل فترة الحجر المنزلي	أذهب للتسوق كما كنت معتاداً على ذلك قبل فترة الحجر المنزلي	أقوم بالتسوق بنفس الكميات التي اعتدت على شرائها قبل الجائحة	أقوم بالتسوق بنفس الكميات التي اعتدت على شرائها قبل الجائحة	أقوم بالتسوق بنفس الكميات التي اعتدت على شرائها قبل الجائحة	تقريبا نفس الشيء	تقريبا نفس الشيء	تقريبا نفس الشيء	تقريبا نفس الشيء	تقريبا نفس الشيء	كالمعتاد	كالمعتاد	كالمعتاد	كالمعتاد	كالمعتاد	كالمعتاد	كالمعتاد	كالمعتاد	كالمعتاد	كالمعتاد	كالمعتاد	كالمعتاد	كالمعتاد	كالمعتاد	كالمعتاد	كالمعتاد	كالمعتاد	كالمعتاد	نعم	لا	لا	نعم	لا	نعم	نعم	لا	لا	لا	لا
551	الأردن	أنثى	18-25	البكلوريوس	في منزل مع والديّ	أعزب	6	طالب	لا	أذهب للتسوق كما كنت معتاداً على ذلك قبل فترة الحجر المنزلي	أذهب للتسوق كما كنت معتاداً على ذلك قبل فترة الحجر المنزلي	أذهب للتسوق كما كنت معتاداً على ذلك قبل فترة الحجر المنزلي	أقوم بالتسوق بنفس الكميات التي اعتدت على شرائها قبل الجائحة	أقوم بالتسوق بنفس الكميات التي اعتدت على شرائها قبل الجائحة	أقوم بالتسوق بنفس الكميات التي اعتدت على شرائها قبل الجائحة	تقريبا نفس الشيء	تقريبا نفس الشيء	تقريبا نفس الشيء	تقريبا نفس الشيء	تقريبا نفس الشيء	كالمعتاد	كالمعتاد	كالمعتاد	كالمعتاد	كالمعتاد	كالمعتاد	كالمعتاد	كالمعتاد	كالمعتاد	كالمعتاد	كالمعتاد	كالمعتاد	كالمعتاد	كالمعتاد	كالمعتاد	كالمعتاد	كالمعتاد	كالمعتاد	نعم	نعم	لا	نعم	لا	نعم	نعم	نعم	لا	لا	نعم
552	الأردن	أنثى	18-25	البكلوريوس	في منزل مع والديّ	أعزب	5	طالب	لا	أذهب للتسوق كما كنت معتاداً على ذلك قبل فترة الحجر المنزلي	أذهب للتسوق كما كنت معتاداً على ذلك قبل فترة الحجر المنزلي	أذهب للتسوق كما كنت معتاداً على ذلك قبل فترة الحجر المنزلي	أقوم بالتسوق بنفس الكميات التي اعتدت على شرائها قبل الجائحة	أقوم بالتسوق بنفس الكميات التي اعتدت على شرائها قبل الجائحة	أقوم بالتسوق بنفس الكميات التي اعتدت على شرائها قبل الجائحة	تقريبا نفس الشيء	تقريبا نفس الشيء	تقريبا نفس الشيء	تقريبا نفس الشيء	تقريبا نفس الشيء	كالمعتاد	كالمعتاد	كالمعتاد	كالمعتاد	كالمعتاد	كالمعتاد	كالمعتاد	كالمعتاد	كالمعتاد	كالمعتاد	كالمعتاد	كالمعتاد	كالمعتاد	كالمعتاد	كالمعتاد	كالمعتاد	كالمعتاد	كالمعتاد	نعم	نعم	نعم	نعم	لا	لا	نعم	لا	لا	لا	لا
553	الإمارات	ذكر	18-25	الدبلوم المهني	متزوج وليس لدي أطفال	أعزب	و	أعمل بدوام مدفوع الأجر (بدوام كامل أو بدوام جزئي)	نعم	أذهب للتسوق بشكل أقل من المعتاد	أذهب للتسوق بشكل أقل من المعتاد	أذهب للتسوق بشكل أقل من المعتاد	أقوم بشراء كميات أقل من المعتاد	أقوم بشراء كميات أقل من المعتاد	أقوم بشراء كميات أقل من المعتاد	المرة الأولى التي أقوم بها	المرة الأولى التي أقوم بها	المرة الأولى التي أقوم بها	المرة الأولى التي أقوم بها	المرة الأولى التي أقوم بها	أقل من المعتاد	أقل من المعتاد	أقل من المعتاد	أكثر من المعتاد	أقل من المعتاد	كالمعتاد	أقل من المعتاد	أقل من المعتاد	أقل من المعتاد	أقل من المعتاد	أقل من المعتاد	أقل من المعتاد	كالمعتاد	كالمعتاد	أقل من المعتاد	أقل من المعتاد	أقل من المعتاد	أقل من المعتاد	لا	نعم	نعم	نعم	لا	نعم	نعم	نعم	نعم	نعم	نعم
[truncated: 39 more columns]

## Sheet: Coded
ID	Country	Q1	Q2	Q3	Q4	Q5	Q6	Q7	Q8	Q9	Q10	Q11	Q12	Q13	Q14	Q15	Q16	Q17	Q18	Q19	Q20	Q21	Q22	Q23	Q24	Q25	Q26	Q27	Q28	Q29	Q30	Q31	Q32	Q33	Q34	Q35	Q36	Q37	Q38	Q39	Q40	Q41	Q42	Q43	Q44	Q45	Q46	Q47	Q48
	1=Jordan				1=أسرة مكونة من شخص واحد		0=1	1=أعمل بدوام مدفوع الأجر (بدوام كامل أو بدوام جزئي)
	2=Palistine				2=في منزل مع والديّ		1=1	2=لا اعمل ولكنني ابحث عن عمل
	3=Saudia			1=HighSchool	3=متزوج ولدي أطفال	1=Single	2=2	3=طالب
	4=UAE		1=(18-25)	2=Diploma	4=متزوج وليس لدي أطفال	2=Married	3=3	4=ربة منزل		1=أذهب للتسوق بشكل أقل من المعتاد	أذهب للتسوق كما كنت معتاداً على ذلك قبل فترة الحجر المنزلي=1	1=لقد زادت عدد مرات ذهابي للتسوق	أقوم بشراء كميات أقل من المعتاد=1	1=أقوم بالتسوق بنفس الكميات التي اعتدت على شرائها قبل الجائحة	أقوم بشراء كميات أكثر من المعتاد=1	شراء الطعام المحلي (المنتج في بلدك)	طلب المشتريات عبر الإنترنت	شراء الطعام شخصياً من سوبر ماركت كبير	شراء الطعام شخصيا من سوبر ماركت صغير أو متجر بقالة	توصيل وجبات الطعام مباشرة إلى منزلي	الفواكه/ الخضروات	اللحوم والدجاج	الغذاء الصحي	الوجبات السريعة	الأطعمة المعلبة	الحلوى والكعك والمعجنات	الوجبات الخفيفة الصحية	الوجبات الخفيفة غير الصحية	الأطعمة المجمدة المعبأة	تناول الطعام في المنزل لوحدي	تناول الطعام مع أفراد العائلة	تناول الطعام في الخارج (مثل المطاعم / الكافيتريا / الوجبات السريعة)	تناول الطعام في منزل شخص آخر كصديق لك	طلب الوجبات السريعة مع توصيلها إلى منزلك	الطهي وإعداد الطعام	قضاء الكثير من الوقت في الطهي	إعداد وجبات سهلة مثل الأطعمة الفورية وما إلى ذلك	تناول الأكلات الخفيفة بين الوجبات الرئيسية		الحبوب ومنتجاتها (مثل الخبز والارز والمعكرونة والدقيق، إلخ)	الجذور والدرنات (مثل البطاطا والجزر، إلخ)	اللحوم والدجاج	الاسماك والمأكولات البحرية	الحليب ومنتجات الالبان	الاغذية المعلبة	الحبوب ومنتجاتها (مثل الخبز والارز والمعكرونة والدقيق، إلخ)	الجذور والدرنات (مثل البطاطا والجزر، إلخ)	البقوليات (مثل البازلاء والحمص)	السكر
	5=Turkey		2=(26-45)	3=Bachelorsdegree	5=أسرة كبيرة	3=Widowd	4=4	5=متقاعد/ ة
	6=Kwait	1 = Female	3=(46-65)	4= Masters	6=في سكن مع صديق أو مجموعة من الأصدقا		5=5	6=Others		1-Yes
	7=egypt		4=(Over 65)	5=PhD	7=اخرى	4=Divorced	6=6	Manually changed		2-No	1-Yes	1-Yes	1-Yes	1-Yes	1-Yes	1=لم تتغير إطلاقاً	1=لم تتغير إطلاقاً	1=لم تتغير إطلاقاً	1=لم تتغير إطلاقاً	1=لم تتغير إطلاقاً
	8=Malaysia	2 = Male		6=Uneducated			7=7	Volunteer	1=Yes		2-No	2-No	2-No	2-No	2-No	2=المرة الأولى التي أقوم بها	2=المرة الأولى التي أقوم بها	2=المرة الأولى التي أقوم بها	2=المرة الأولى التي أقوم بها	2=المرة الأولى التي أقوم بها	1=أقل من المعتاد	1=أقل من المعتاد	1=أقل من المعتاد	1=أقل من المعتاد	1=أقل من المعتاد	1=أقل من المعتاد	1=أقل من المعتاد	1=أقل من المعتاد	1=أقل من المعتاد	1=أقل من المعتاد	1=أقل من المعتاد	1=أقل من المعتاد	1=أقل من المعتاد	1=أقل من المعتاد	1=أقل من المعتاد	1=أقل من المعتاد	1=أقل من المعتاد	1=أقل من المعتاد	1=نعم	1=نعم	1=نعم	1=نعم	1=نعم	1=نعم	1=نعم	1=نعم	1=نعم	1=نعم	1=نعم
	9=Qatar						8=8	Footballer								3=أقل من ذي قبل	3=أقل من ذي قبل	3=أقل من ذي قبل	3=أقل من ذي قبل	3=أقل من ذي قبل	2=كالمعتاد	2=كالمعتاد	2=كالمعتاد	2=كالمعتاد	2=كالمعتاد	2=كالمعتاد	2=كالمعتاد	2=كالمعتاد	2=كالمعتاد	2=كالمعتاد	2=كالمعتاد	2=كالمعتاد	2=كالمعتاد	2=كالمعتاد	2=كالمعتاد	2=كالمعتاد	2=كالمعتاد	2=كالمعتاد	2=لا	2=لا	2=لا	2=لا	2=لا	2=لا	2=لا	2=لا	2=لا	2=لا	2=لا
	10=Iraq						9=9		2=No							4=تقريبا نفس الشيء	4=تقريبا نفس الشيء	4=تقريبا نفس الشيء	4=تقريبا نفس الشيء	4=تقريبا نفس الشيء	3=أكثر من المعتاد	3=أكثر من المعتاد	3=أكثر من المعتاد	3=أكثر من المعتاد	3=أكثر من المعتاد	3=أكثر من المعتاد	3=أكثر من المعتاد	3=أكثر من المعتاد	3=أكثر من المعتاد	3=أكثر من المعتاد	3=أكثر من المعتاد	3=أكثر من المعتاد	3=أكثر من المعتاد	3=أكثر من المعتاد	3=أكثر من المعتاد	3=أكثر من المعتاد	3=أكثر من المعتاد	3=أكثر من المعتاد
	11=Canada						10=10									5=أكثر من ذي قبل	5=أكثر من ذي قبل	5=أكثر من ذي قبل	5=أكثر من ذي قبل	5=أكثر من ذي قبل
	12=Syria						11=more than 10
	13=Lebanon
	14=Brasil
	15=USA
	16=Morocco
ID		Gender	AgeGroup	EducationLevel	Where do you live	MartialStatus	كم عدد الأشخاص الذين يعيشون في منزلك؟	المهنة الأساسية	هل فقدت وظيفتك أو تم تقليل راتبك خلال جائحة كورونا؟	ما الذي تغير في سلوك التسوق لديك في فترة الحجر المنزلي خلال جائحة كورونا؟	ما الذي تغير في سلوك التسوق لديك في فترة الحجر المنزلي خلال جائحة كورونا؟	ما الذي تغير في سلوك التسوق لديك في فترة الحجر المنزلي خلال جائحة كورونا؟	ما الذي تغير في كمية مشترياتك أثناء فترة الحجر المنزلي والإغلاق خلال جائحة كورونا؟	ما الذي تغير في كمية مشترياتك أثناء فترة الحجر المنزلي والإغلاق خلال جائحة كورونا؟	ما الذي تغير في كمية مشترياتك أثناء فترة الحجر المنزلي والإغلاق خلال جائحة كورونا؟	فيما يلي قائمة بالسلوكيات المتعلقة بكيفية الحصول على الأطعمة. يرجى الإشارة إلى كيفية تغير هذا السلوك نتيجة الحجر المنزلي خلال جائحة COVID-19؟	فيما يلي قائمة بالسلوكيات المتعلقة بكيفية الحصول على الأطعمة. يرجى الإشارة إلى كيفية تغير هذا السلوك نتيجة الحجر المنزلي خلال جائحة COVID-19؟	فيما يلي قائمة بالسلوكيات المتعلقة بكيفية الحصول على الأطعمة. يرجى الإشارة إلى كيفية تغير هذا السلوك نتيجة الحجر المنزلي خلال جائحة COVID-19؟	فيما يلي قائمة بالسلوكيات المتعلقة بكيفية الحصول على الأطعمة. يرجى الإشارة إلى كيفية تغير هذا السلوك نتيجة الحجر المنزلي خلال جائحة COVID-19؟	فيما يلي قائمة بالسلوكيات المتعلقة بكيفية الحصول على الأطعمة. يرجى الإشارة إلى كيفية تغير هذا السلوك نتيجة الحجر المنزلي خلال جائحة COVID-19؟	خلال فترة الحجر المنزلي في جائحة كورونا، كيف كان استهلاكك للأطعمة التالية	خلال فترة الحجر المنزلي في جائحة كورونا، كيف كان استهلاكك للأطعمة التالية	خلال فترة الحجر المنزلي في جائحة كورونا، كيف كان استهلاكك للأطعمة التالية	خلال فترة الحجر المنزلي في جائحة كورونا، كيف كان استهلاكك للأطعمة التالية	خلال فترة الحجر المنزلي في جائحة كورونا، كيف كان استهلاكك للأطعمة التالية	خلال فترة الحجر المنزلي في جائحة كورونا، كيف كان استهلاكك للأطعمة التالية	خلال فترة الحجر المنزلي في جائحة كورونا، كيف كان استهلاكك للأطعمة التالية	خلال فترة الحجر المنزلي في جائحة كورونا، كيف كان استهلاكك للأطعمة التالية	خلال فترة الحجر المنزلي في جائحة كورونا، كيف كان استهلاكك للأطعمة التالية	خلال فترة الحجر المنزلي في جائحة كورونا، ماذا تغير على سلوكيات تناولك للطعام وتحضيره:	خلال فترة الحجر المنزلي في جائحة كورونا، ماذا تغير على سلوكيات تناولك للطعام وتحضيره:	خلال فترة الحجر المنزلي في جائحة كورونا، ماذا تغير على سلوكيات تناولك للطعام وتحضيره:	خلال فترة الحجر المنزلي في جائحة كورونا، ماذا تغير على سلوكيات تناولك للطعام وتحضيره:	خلال فترة الحجر المنزلي في جائحة كورونا، ماذا تغير على سلوكيات تناولك للطعام وتحضيره:	خلال فترة الحجر المنزلي في جائحة كورونا، ماذا تغير على سلوكيات تناولك للطعام وتحضيره:	خلال فترة الحجر المنزلي في جائحة كورونا، ماذا تغير على سلوكيات تناولك للطعام وتحضيره:	خلال فترة الحجر المنزلي في جائحة كورونا، ماذا تغير على سلوكيات تناولك للطعام وتحضيره:	خلال فترة الحجر المنزلي في جائحة كورونا، ماذا تغير على سلوكيات تناولك للطعام وتحضيره:	هل قمت بتخزين الطعام خلال فترة الحجر المنزلي في جائحة كورونا؟	هل قمت بتخزين أي من الاطعمة التالية خلال فترة الحجر المنزلي في جائحة COVID-19؟	هل قمت بتخزين أي من الاطعمة التالية خلال فترة الحجر المنزلي في جائحة COVID-19؟	هل قمت بتخزين أي من الاطعمة التالية خلال فترة الحجر المنزلي في جائحة COVID-19؟	هل قمت بتخزين أي من الاطعمة التالية خلال فترة الحجر المنزلي في جائحة COVID-19؟	هل قمت بتخزين أي من الاطعمة التالية خلال فترة الحجر المنزلي في جائحة COVID-19؟	هل قمت بتخزين أي من الاطعمة التالية خلال فترة الحجر المنزلي في جائحة COVID-19؟	هل لاحظت وجود نقص في أي من الاطعمة التالية خلال فترة الحجر المنزلي في جائحة كورونا؟	هل لاحظت وجود نقص في أي من الاطعمة التالية خلال فترة الحجر المنزلي في جائحة كورونا؟	هل لاحظت وجود نقص في أي من الاطعمة التالية خلال فترة الحجر المنزلي في جائحة كورونا؟	هل لاحظت وجود نقص في أي من الاطعمة التالية خلال فترة الحجر المنزلي في جائحة كورونا؟
1	1	1	1	3	2	1	6	3	2	1	2	2	2	2	1	5	5	3	5	5	2	2	1	3	3	3	1	3	2	1	3	1	2	3	3	3	3	3	1	1	1	1	2	2	1	2	2	2	2
2	1	1	3	3	3	2	5	5	2	1	2	2	2	1	2	1	5	1	5	3	2	2	2	1	2	1	2	1	2	2	1	1	1	1	2	2	2	2	2	2	1	2	2	2	2	2	2	1	1
3	1	1	1	3	5	1	10	3	2	1	2	2	2	2	1	5	4	3	4	5	3	3	3	1	2	3	3	3	2	1	3	1	1	1	3	3	3	3	1	1	1	1	2	1	1	2	2	2	2
4	1	1	1	3	3	2	2	4	2	1	2	2	2	2	1	1	4	3	5	5	2	2	2	1	3	3	2	2	3	2	3	1	1	3	3	2	1	3	1	1	2	1	2	2	1	2	1	2	2
5	1	1	2	3	3	2	3	2	2	2	1	2	2	1	2	4	5	3	5	5	2	2	2	3	3	3	2	3	3	2	3	1	1	3	3	1	2	2	2	2	2	2	2	2	2	2	2	2	2
6	1	1	4	4	7	2	3	4	2	1	2	2	2	2	1	1	5	4	1	4	3	2	2	1	3	1	1	1	3	1	2	1	1	1	3	3	2	2	1	1	2	1	1	1	1	2	1	2	2
7	1	1	3	1	3	2	5	4	2	1	2	2	1	2	2	4	4	1	1	4	2	2	2	1	2	2	2	2	1	2	3	1	1	1	2	1	2	2	2	2	2	2	2	2	2	2	2	2	2
8	1	1	1	3	2	1	7	3	2	1	2	2	2	2	1	4	5	3	5	5	2	2	2	3	3	3	2	3	3	2	1	3	1	3	2	2	3	3	1	1	1	1	2	1	1	1	2	2	1
9	1	1	1	3	2	1	4	1	2	1	2	2	2	2	1	5	3	5	5	5	3	3	3	1	1	3	3	1	1	2	2	1	2	1	3	2	2	2	1	1	1	1	1	1	1	2	2	2	2
10	1	1	1	3	5	1	10	3	2	1	2	2	2	2	1	5	4	3	4	5	3	3	3	1	2	3	3	3	2	1	3	1	1	1	3	3	3	3	1	1	1	1	2	1	1	2	2	2	2
11	1	1	1	3	6	1	2	3	2	1	2	2	2	2	1	4	5	5	3	5	2	2	3	2	1	1	2	3	1	2	1	1	1	3	3	2	3	3	1	1	1	1	2	2	2	2	2	2	2
12	1	2	1	3	5	1	11	3	2	2	1	2	2	1	2	5	5	3	4	5	2	2	2	2	2	2	2	2	2	2	2	1	2	3	2	2	2	2	2	2	2	2	2	2	1	1	2	2	2
13	1	1	3	1	3	2	5	4	2	1	2	2	1	2	2	4	3	4	5	4	3	2	2	2	2	2	2	2	2	1	3	1	1	1	2	2	1	2	2	2	2	2	2	1	2	2	2	2	2
14	1	2	3	3	3	2	4	5	2	1	2	2	2	1	2	1	1	1	1	1	2	1	2	1	2	1	2	2	2	2	2	1	1	1	2	2	2	1	1	1	2	2	2	1	2	2	2	2	2
15	1	1	1	3	2	1	5	3	2	2	1	2	1	2	2	4	3	4	4	3	2	2	2	1	3	3	3	3	1	2	2	1	1	1	3	2	2	2	1	1	2	1	1	1	1	2	2	2	2
16	1	1	1	3	2	1	5	3	2	1	2	2	2	2	1	1	1	1	1	1	2	1	2	1	3	1	1	1	3	2	2	1	1	1	2	2	2	1	1	1	1	1	2	2	1	1	1	1	1
17	1	1	1	3	2	1	5	3	2	1	2	2	2	2	1	4	5	3	4	5	3	2	3	1	2	2	2	2	1	1	3	1	1	3	3	3	3	3	1	1	2	1	2	1	1	2	2	2	2
18	1	1	1	3	2	1	7	3	2	2	1	2	2	1	2	1	5	1	1	5	2	2	2	2	2	2	2	2	2	2	2	1	2	3	3	2	2	2	1	2	2	2	2	2	2	2	2	2	2
19	1	1	1	3	5	1	4	3	2	1	2	2	2	2	1	4	4	4	4	4	2	2	2	2	2	2	2	2	2	2	2	2	2	2	2	2	2	2	1	1	1	1	1	1	1	2	1	2	1
20	1	1	1	3	2	1	4	3	2	2	1	2	2	1	2	1	1	1	1	1	2	2	3	1	2	2	2	2	1	2	2	1	1	1	2	2	2	2	2	2	2	1	2	2	2	2	2	2	2
21	1	1	1	3	2	1	6	3	2	1	2	2	2	2	1	4	4	3	3	1	3	2	3	2	2	2	3	2	2	1	3	1	1	2	3	2	2	3	1	1	2	2	1	2	1	1	2	2	1
22	1	1	1	3	5	1	7	3	2	1	2	2	2	2	1	3	5	1	1	5	3	3	3	3	3	3	3	3	3	1	3	1	1	3	3	3	3	3	2	1	1	1	2	1	1	2	2	2	2
23	1	2	1	3	5	1	5	3	2	1	2	2	2	2	1	1	1	1	1	1	2	2	3	2	3	2	3	2	2	3	2	3	2	2	2	2	2	2	1	2	1	1	2	1	1	2	2	2	2
24	1	1	1	1	5	1	8	3	1	1	2	2	2	1	2	1	2	3	3	1	1	2	2	3	2	2	3	3	2	2	2	3	2	2	2	2	3	2	1	1	2	1	2	1	2	1	1	2	2
25	1	2	1	3	5	1	5	3	2	1	2	2	2	2	1	4	4	3	4	5	2	2	1	3	1	3	1	3	1	2	2	3	2	3	2	2	3	3	1	1	2	1	2	1	2	2	2	2	2
26	1	2	1	1	5	1	5	3	2	1	2	2	2	2	1	4	5	3	4	5	2	2	2	2	2	2	2	2	2	2	2	2	2	2	2	2	2	2	2	2	2	2	2	2	2	2	1	2	2
27	1	1	1	3	5	1	5	3	2	1	2	2	1	2	2	3	2	3	1	1	1	1	1	1	1	1	1	1	1	1	1	1	1	1	1	1	1	1	1	1	1	1	1	1	1	1	1	2	1
28	1	2	1	1	5	1	6	3	2	1	2	2	2	2	1	3	5	4	5	5	2	2	1	3	2	2	1	2	1	2	2	3	2	3	3	3	3	3	2	1	1	1	2	2	2	2	2	1	2
29	1	1	1	3	6	1	5	3	2	1	2	2	2	2	1	4	5	3	3	5	3	2	2	1	2	2	2	2	2	1	3	1	1	1	3	3	3	3	1	1	2	1	2	1	2	2	2	2	2
30	1	1	1	4	5	1	7	1	1	1	2	2	1	2	2	5	5	1	1	5	3	3	2	3	3	3	1	3	3	2	3	1	1	3	3	3	1	3	1	1	1	1	1	1	1	2	2	2	2
31	1	1	1	3	2	4	5	1	1	1	2	2	1	2	2	1	2	2	2	2	1	2	2	2	2	1	2	2	2	2	3	2	2	3	3	2	2	3	2	1	2	2	2	2	2	2	1	1	1
32	1	1	3	3	1	1	1	1	2	2	1	2	2	2	1	4	3	4	4	1	2	3	1	1	3	2	2	1	3	1	3	1	2	1	3	3	1	1	1	1	1	1	2	1	1	2	2	2	2
33	1	1	1	3	5	1	6	3	2	1	2	2	2	1	2	4	5	4	3	4	2	2	2	2	2	2	3	2	3	2	2	2	2	3	2	2	3	3	2	1	2	2	2	2	1	2	2	2	2
34	1	1	2	4	2	1	6	3	1	2	1	2	2	1	2	4	1	1	1	1	2	2	2	1	2	2	2	2	1	1	3	1	1	1	2	2	2	2	2	2	2	2	2	2	2	2	2	2	2
35	1	2	1	3	5	1	8	2	2	1	2	2	1	2	2	4	5	4	4	5	2	2	2	2	2	3	2	2	2	2	2	1	1	3	2	2	3	3	1	1	1	1	1	1	1	2	2	2	2
36	1	2	1	3	2	1	7	3	1	2	1	2	1	2	2	1	2	3	4	5	2	2	2	2	2	2	2	2	2	2	2	2	2	2	2	2	2	2	1	1	1	1	1	1	1	1	1	1	1
37	1	2	1	3	2	1	5	3	2	2	1	2	2	2	1	3	4	5	5	5	1	3	2	3	2	2	2	2	1	1	3	1	2	3	3	2	3	3	1	1	1	1	1	1	1	2	1	1	2
38	1	2	2	3	6	1	2	1	1	1	2	2	1	2	2	5	5	3	4	5	2	2	3	1	2	1	3	1	2	2	2	1	2	3	2	1	3	3	2	2	2	1	2	2	2	2	2	2	2
39	1	2	1	1	5	3	6	3	2	2	1	2	2	1	2	5	5	4	2	5	1	2	3	3	1	3	1	3	1	1	3	1	3	1	3	1	3	1	2	2	1	2	1	2	1	1	2	1	1
40	1	2	1	3	2	1	5	3	2	1	2	2	2	2	1	5	5	4	4	5	2	2	2	3	2	3	2	2	2	2	2	1	1	2	2	2	2	2	1	2	2	2	2	2	2	2	2	2	2
41	1	1	1	3	5	1	8	3	2	1	2	2	2	2	1	1	1	1	1	1	3	2	2	2	2	2	2	2	2	2	2	2	1	2	2	2	2	2	1	1	2	2	2	2	2	2	2	2	2
42	1	1	3	4	5	2	4	2	1	1	2	2	1	2	2	1	1	1	1	1	2	2	2	2	2	2	2	2	2	3	3	3	3	3	3	3	3	3	1	1	1	1	1	1	1	1	1	1	1
43	1	1	1	3	5	1	6	3	2	1	2	2	2	2	1	1	2	1	2	1	2	2	2	1	2	3	2	3	1	1	2	1	1	1	3	3	1	3	2	2	2	2	2	2	2	2	2	2	2
44	1	1	1	3	2	1	6	3	2	1	2	2	2	1	2	3	4	3	4	5	1	1	1	1	3	3	2	3	3	2	2	1	1	3	1	2	3	3	1	1	1	2	2	2	1	2	2	2	2
45	1	2	1	3	2	1	9	3	1	1	2	2	2	1	2	3	4	2	4	2	3	2	2	2	1	3	2	3	2	2	3	2	3	2	3	2	3	2	2	2	1	2	1	2	1	1	2	1	2
46	1	1	1	3	2	1	3	3	2	2	1	2	2	1	2	1	1	1	1	1	2	2	2	2	2	2	2	2	2	2	2	2	2	2	2	2	2	2	2	2	2	2	2	2	2	2	2	2	2
47	1	1	2	3	3	2	4	1	2	2	1	2	2	2	1	3	1	3	1	5	3	3	3	1	3	1	1	1	3	3	3	1	1	1	3	3	3	3	1	1	1	1	1	1	1	2	1	2	2
48	1	2	2	3	2	1	4	6	2	1	2	2	2	1	2	4	4	4	4	4	2	2	2	2	2	2	2	2	2	2	2	2	2	2	2	2	2	2	1	2	2	1	2	2	2	1	1	1	1
49	1	1	1	3	2	1	4	3	2	1	2	2	2	1	2	1	1	3	5	1	1	2	2	3	2	3	2	3	2	2	3	1	1	3	3	2	2	2	1	1	2	1	2	2	1	2	2	2	2
50	1	2	1	3	2	1	5	2	2	2	1	2	2	2	1	1	5	1	1	1	2	2	2	3	3	2	2	1	3	2	3	1	1	3	3	2	2	3	1	1	1	1	2	1	1	1	1	1	1
51	1	1	1	1	4	2	2	4	2	1	2	2	2	2	1	4	5	3	3	4	3	2	3	1	2	3	3	1	2	1	3	1	1	1	3	2	2	2	1	1	1	1	1	1	1	1	2	2	2
52	1	1	1	1	5	1	5	3	2	1	2	2	2	2	1	4	3	5	5	5	2	2	2	1	2	3	1	1	3	1	3	1	1	1	3	3	3	3	1	1	1	1	2	1	1	2	2	2	2
53	1	2	1	3	2	1	7	3	1	2	1	2	2	1	2	5	4	4	4	5	2	2	2	2	2	2	2	2	2	2	2	2	2	2	2	2	2	2	1	2	2	2	2	2	2	2	2	2	2
54	1	1	1	3	2	1	9	3	2	1	2	2	2	2	1	3	2	3	3	2	3	3	3	1	2	3	3	1	1	3	3	1	1	3	3	3	3	3	1	1	1	1	1	1	1	2	2	2	2
55	1	1	1	1	3	2	4	4	2	2	1	2	2	1	2	1	1	3	3	1	2	2	2	1	3	3	3	2	2	2	2	2	2	2	2	2	2	2	1	1	2	1	2	2	1	2	2	2	2
56	1	1	1	1	1	1	2	3	2	2	2	1	1	2	2	1	1	1	1	1	3	2	2	2	2	2	2	2	2	2	2	2	2	2	2	2	2	2	1	1	1	1	2	1	1	1	1	2	2
57	1	1	1	3	1	1	6	3	2	1	2	2	1	2	2	3	1	3	1	3	2	2	1	2	2	3	2	1	2	1	2	3	2	1	2	3	1	2	1	1	2	1	2	1	2	1	2	1	2
58	1	1	1	2	5	1	3	3	1	1	2	2	2	2	1	1	3	1	1	4	3	1	2	1	3	3	1	2	3	1	2	1	1	3	3	3	1	3	1	1	1	1	2	1	1	2	2	1	2
59	1	1	2	1	3	2	4	4	2	1	2	2	1	2	2	1	2	2	1	2	1	1	3	1	1	1	3	3	3	1	3	1	1	1	3	3	3	3	1	1	2	1	2	2	1	2	2	2	2
60	1	1	1	3	5	1	9	3	2	1	2	2	2	1	2	4	5	4	3	5	2	2	2	2	1	2	2	2	2	2	3	1	1	3	3	3	3	3	1	1	2	1	2	2	2	2	2	1	2
61	1	1	3	3	5	2	7	4	2	1	2	2	2	1	2	4	5	4	2	5	2	2	2	3	2	2	2	2	2	1	2	1	1	3	3	3	3	3	2	2	2	2	2	2	2	2	2	2	2
62	1	2	2	4	5	1	6	1	2	1	2	2	2	1	2	1	5	4	4	5	2	2	2	1	2	2	2	2	2	1	3	1	2	3	3	3	2	2	1	1	2	1	2	2	1	2	1	2	2
63	1	1	1	3	2	1	5	3	2	1	2	2	2	1	2	1	4	1	1	4	2	2	1	1	3	1	1	3	3	1	3	1	2	3	3	1	2	3	1	2	2	2	2	2	2	2	2	2	2
64	2	1	3	3	3	2	6	2	1	1	2	2	1	2	2	2	2	2	2	2	1	2	2	2	2	1	2	1	1	1	1	2	2	1	1	2	2	1	2	1	1	2	2	1	1	1	1	1	1
65	1	1	3	3	5	2	7	4	2	1	2	2	2	1	2	4	5	4	2	5	2	2	2	3	2	2	2	2	2	1	2	1	1	3	3	3	3	3	2	2	2	2	2	2	2	2	2	2	2
66	1	1	1	1	5	1	6	3	2	2	2	1	2	1	2	1	3	1	1	4	2	2	1	3	2	1	1	2	2	1	2	3	3	2	2	2	2	1	1	1	1	1	1	1	1	2	2	2	2
67	3	2	2	3	6	1	3	1	2	2	1	2	2	2	1	4	5	4	1	5	3	3	1	2	2	2	2	2	2	2	2	2	2	3	3	3	2	3	2	2	2	2	2	2	2	2	2	2	2
68	1	2	1	3	2	1	3	3	2	2	1	2	2	1	2	3	3	3	3	3	2	2	2	2	2	2	2	2	2	2	2	2	1	1	1	1	1	1	2	1	2	2	2	1	1	1	1	2	2
69	1	1	1	3	2	1	7	3	2	2	2	1	2	2	1	5	5	3	3	5	2	2	2	2	2	3	3	3	2	3	3	1	1	2	2	2	2	2	1	1	2	2	2	2	1	1	1	1	1
70	1	1	1	3	2	1	5	3	2	1	2	2	1	2	2	4	4	4	4	4	2	2	2	2	2	2	2	2	2	2	2	2	2	2	2	2	2	2	1	1	1	1	2	1	1	2	2	2	2
71	1	2	1	3	2	1	5	2	2	1	2	2	2	2	1	4	5	4	4	4	1	2	1	3	3	3	1	3	3	2	2	1	1	2	3	3	1	3	1	1	1	1	1	1	1	2	2	2	2
72	1	1	1	3	2	1	5	3	1	2	1	2	2	1	2	1	1	1	1	1	3	3	2	1	2	3	3	2	2	1	3	1	1	1	3	3	3	3	1	1	1	1	1	1	1	2	2	2	2
73	1	1	1	1	5	1	3	2	2	2	2	1	2	2	1	1	1	5	5	5	2	2	1	3	1	3	1	3	1	3	2	1	2	3	1	1	2	2	1	1	1	1	2	2	2	1	2	2	1
74	1	2	1	3	5	1	4	3	2	1	2	2	2	1	2	4	4	4	4	4	2	2	2	2	2	2	2	2	2	2	2	2	2	2	2	2	2	2	1	1	1	1	2	1	1	2	2	2	2
75	1	2	1	3	5	1	5	3	2	1	2	2	2	1	2	1	2	1	2	2	2	2	3	1	2	1	1	2	3	1	2	1	3	2	2	1	3	2	1	1	2	1	2	1	1	1	2	1	1
76	1	1	1	1	5	1	5	3	2	2	2	1	2	2	1	4	3	5	5	4	2	2	2	1	2	3	2	2	2	2	3	1	1	1	3	3	3	3	1	1	1	1	1	1	1	1	2	2	1
77	1	2	3	3	3	2	6	5	2	1	2	2	2	2	1	4	3	5	4	4	2	1	2	1	1	1	2	1	1	1	2	1	1	2	2	2	2	1	1	1	2	1	2	1	1	2	2	2	2
78	1	2	1	3	2	1	5	3	1	1	2	2	2	1	2	1	1	1	1	1	1	1	1	1	1	1	1	1	1	1	1	2	2	2	2	2	2	2	2	1	1	1	2	1	1	1	1	1	1
79	1	2	1	3	5	1	6	2	2	2	2	1	2	2	1	4	3	4	4	4	3	3	3	3	3	3	3	3	3	1	3	1	1	1	3	3	3	3	1	1	1	1	1	1	1	2	1	2	2
80	1	2	1	3	2	1	8	1	2	1	2	2	1	2	2	4	5	4	5	5	2	2	2	3	3	2	2	2	2	2	2	2	2	3	2	2	2	2	1	2	2	1	2	1	1	2	2	2	2
81	1	1	3	2	7	2	7	4	2	1	2	2	2	1	2	3	2	3	1	3	2	2	2	1	2	2	2	2	1	2	2	1	3	2	2	2	2	2	2	1	2	1	2	2	1	2	2	2	2
82	1	1	1	1	5	1	6	3	2	2	1	2	2	1	2	4	3	4	4	4	3	2	1	2	3	3	1	1	2	1	2	1	2	2	3	3	2	3	1	1	2	1	1	2	1	2	2	2	2
83	1	1	1	3	2	1	7	3	2	1	2	2	2	1	2	4	5	1	1	4	3	2	2	1	2	3	3	2	2	1	2	1	1	1	2	3	3	3	1	1	1	1	2	1	2	2	2	2	2
84	1	2	1	3	2	1	6	3	2	2	1	2	2	1	2	1	1	1	1	1	2	2	2	2	2	2	2	2	2	2	2	2	2	2	2	2	2	2	1	1	1	1	1	1	1	2	2	2	2
85	1	2	1	3	2	1	5	3	2	1	2	2	2	1	2	4	4	4	4	4	2	2	1	3	1	2	1	3	2	2	2	3	2	2	2	2	2	3	2	1	1	1	2	1	1	2	2	2	2
86	1	1	1	3	5	1	8	3	2	2	2	1	2	2	1	3	2	1	1	1	1	2	1	3	2	1	1	1	1	1	2	2	1	1	2	2	1	1	1	1	1	1	1	2	1	2	1	2	1
87	1	1	1	3	2	1	5	3	2	1	2	2	1	2	2	1	2	3	4	3	3	3	3	1	2	3	3	1	1	2	3	1	1	1	2	2	2	2	2	1	2	1	2	1	1	2	2	2	2
88	1	1	1	3	2	1	4	3	2	1	2	2	2	2	1	1	5	4	4	1	3	2	2	1	2	3	2	2	2	1	2	1	1	1	2	2	3	3	1	1	1	1	2	1	1	2	2	2	2
89	5	1	1	3	6	1	2	3	2	1	2	2	2	2	1	5	5	3	3	5	2	2	2	3	3	2	2	3	3	3	1	1	2	3	3	3	3	1	1	1	2	2	2	1	1	2	2	2	2
90	1	1	1	3	2	1	5	2	2	1	2	2	2	2	1	1	4	5	1	3	3	2	3	1	1	1	2	1	1	1	3	1	1	1	3	3	2	3	1	1	1	1	2	1	1	1	2	2	2
91	1	2	1	3	2	1	5	1	1	2	1	2	2	1	2	5	5	4	4	4	2	1	2	1	2	3	3	1	1	2	3	1	2	2	3	2	2	2	1	1	2	1	1	2	2	1	1	2	2
92	1	1	1	1	7	1	4	5	2	2	2	1	2	2	1	5	5	4	5	5	3	3	2	3	2	3	2	3	3	2	3	3	3	3	3	1	3	3	1	1	1	1	1	1	1	2	2	2	1
93	1	1	2	4	2	1	6	2	2	1	2	2	1	2	2	1	5	3	3	4	3	2	2	1	2	2	2	2	2	2	2	1	1	2	2	2	2	2	1	1	1	1	1	2	1	2	2	2	2
94	6	1	3	3	3	2	2	1	2	1	2	2	2	1	2	5	2	5	1	2	3	2	3	1	1	3	2	1	1	3	3	1	1	2	3	3	1	3	1	1	1	1	1	1	1	2	1	1	2
95	6	2	3	4	1	2	1	1	2	1	2	2	2	1	2	1	1	1	1	1	2	2	2	2	2	1	2	1	3	2	2	1	1	1	2	2	2	1	1	1	1	1	2	1	1	2	2	2	2
96	1	1	1	4	5	1	9	1	1	1	2	2	1	2	2	1	5	3	3	5	2	2	1	3	2	3	2	3	1	3	1	1	1	3	3	3	3	3	1	1	1	1	2	1	1	2	2	2	2
97	6	1	2	5	3	2	4	1	2	1	2	2	2	2	1	4	5	3	3	3	3	3	3	1	2	1	3	1	2	3	2	1	1	1	3	3	1	1	1	1	1	1	1	1	1	1	2	2	2
98	1	1	1	1	7	1	2	3	2	1	2	2	2	2	1	1	5	3	3	5	2	2	1	3	2	3	1	3	2	1	3	3	2	3	2	2	1	2	1	1	2	1	1	1	1	2	2	2	2
99	1	2	1	3	2	1	5	3	2	2	1	2	2	1	2	1	1	1	1	1	2	2	2	2	2	2	2	2	2	2	2	2	2	2	2	2	2	2	2	1	2	2	2	2	1	1	2	2	2
100	6	1	3	3	3	2	6	5	2	2	1	2	1	2	2	4	4	4	4	4	2	2	2	2	2	2	2	2	2	2	2	1	1	1	2	1	2	1	2	2	2	1	1	1	2	2	2	2	2
101	1	2	1	3	2	1	5	3	2	1	2	2	2	2	1	4	4	4	4	4	3	3	3	2	2	3	2	2	2	3	3	1	1	1	3	2	2	1	1	1	1	1	2	1	1	2	2	2	2
102	1	1	1	3	5	1	6	3	2	2	1	2	1	2	2	4	3	1	1	1	3	2	3	1	2	2	2	2	1	1	3	1	2	1	3	2	2	2	1	1	1	1	1	1	1	2	1	1	1
103	1	2	1	1	5	1	5	3	1	1	2	2	2	2	1	1	3	3	5	5	1	1	1	1	1	1	1	1	1	2	2	1	1	1	1	1	1	1	1	1	1	1	2	1	1	1	1	1	1
104	1	1	1	3	2	1	7	3	2	1	2	2	1	2	2	1	5	4	4	5	2	2	2	2	2	2	2	2	2	2	2	1	1	3	2	2	2	2	1	1	1	1	2	2	1	2	2	2	2
105	1	1	1	1	5	1	8	3	2	1	2	2	2	2	1	3	5	2	3	3	1	2	1	3	3	3	2	3	1	2	3	1	1	3	1	2	3	3	1	1	1	1	2	1	1	2	2	2	2
106	1	1	1	3	2	1	7	3	2	1	2	2	2	2	1	1	2	3	4	2	1	2	3	1	3	1	2	3	1	2	2	2	1	1	1	3	3	3	1	1	2	1	2	2	1	1	1	2	1
107	1	2	1	3	2	1	6	3	2	1	2	2	1	2	2	5	5	5	5	5	3	3	3	3	3	3	3	3	3	3	3	3	3	3	3	3	3	3	1	2	2	2	2	2	2	2	2	2	2
108	1	1	1	3	5	1	10	3	2	1	2	2	2	2	1	3	5	5	5	5	3	3	3	1	1	1	3	1	1	2	3	1	1	3	3	3	3	2	1	1	1	1	1	1	1	1	1	1	1
109	6	1	2	4	3	2	5	1	2	1	2	2	2	1	2	4	4	4	4	4	2	2	3	1	1	2	2	1	2	2	2	1	1	1	2	2	3	2	1	1	2	1	1	2	1	1	2	2	2
110	1	1	1	3	2	1	7	3	2	1	2	2	1	2	2	4	1	5	5	1	1	2	2	1	2	2	3	2	2	2	3	2	2	2	2	3	2	2	2	2	2	2	2	2	2	2	2	1	2
111	1	2	1	3	2	1	4	1	2	2	1	2	2	1	2	1	2	1	1	1	2	3	2	3	3	2	3	2	1	1	3	1	2	2	2	2	2	2	2	2	2	2	2	2	2	1	2	2	2
112	1	1	1	3	1	1	2	3	2	1	2	2	2	2	1	3	3	4	3	3	2	2	3	1	2	3	2	1	2	2	2	1	1	1	3	2	2	2	1	1	1	2	2	2	1	2	2	2	2
113	3	1	3	2	3	2	3	4	2	1	2	2	2	1	2	1	1	1	1	1	2	2	2	1	1	3	2	1	1	2	2	1	1	1	3	2	2	1	1	1	1	1	1	1	2	2	2	2	2
114	3	1	1	1	2	1	3	1	2	1	2	2	2	1	2	4	3	1	3	4	2	3	2	1	2	1	2	2	1	1	2	1	1	1	2	1	2	2	1	1	1	2	2	2	1	2	2	2	2
115	1	1	1	3	2	1	7	3	2	1	2	2	2	2	1	1	1	1	1	1	2	2	2	3	2	3	2	3	2	2	2	2	2	3	2	2	2	2	2	2	2	2	2	2	2	2	2	2	2
116	6	2	3	4	3	2	2	1	2	1	2	2	1	2	2	4	2	4	3	4	1	2	2	1	2	1	1	1	2	1	3	1	1	1	3	3	1	2	1	1	2	1	1	1	1	2	2	2	2
117	1	1	1	3	2	1	5	1	2	1	2	2	1	2	2	3	5	4	4	4	2	2	2	1	2	2	2	2	2	1	3	1	1	1	3	3	2	2	2	2	2	2	2	2	2	2	2	2	2
118	1	1	1	3	5	1	7	3	2	1	2	2	1	2	2	1	1	1	1	1	1	1	1	1	1	1	1	1	1	1	1	1	1	1	1	1	1	1	2	2	1	2	1	2	1	1	2	1	2
119	1	1	1	4	2	1	3	3	2	2	2	1	2	1	2	5	5	3	5	5	3	2	2	3	2	3	2	2	1	1	3	1	1	3	3	3	3	3	2	2	2	2	2	2	2	2	2	2	2
120	1	1	1	3	2	1	7	3	2	1	2	2	2	2	1	4	1	3	5	1	3	2	3	1	1	3	3	3	3	1	3	1	1	1	3	3	2	3	1	1	1	1	2	1	1	2	2	2	2
121	1	1	1	3	5	1	6	2	2	1	2	2	2	1	2	1	5	1	1	5	3	2	2	2	1	2	2	1	1	2	3	1	1	1	2	2	2	2	2	2	2	2	2	2	2	2	2	2	2
122	6	1	2	3	3	2	5	1	2	2	2	1	1	2	2	5	5	4	4	5	2	2	2	3	2	2	2	2	3	2	2	1	1	1	3	3	3	3	1	2	2	1	2	2	2	2	2	2	2
123	1	1	1	3	2	1	4	1	2	1	2	2	1	2	2	2	4	2	4	3	1	1	2	2	2	2	2	1	1	2	2	1	2	1	2	1	2	1	1	1	2	1	1	1	2	2	2	2	2
124	1	1	1	3	2	1	6	3	2	1	2	2	2	1	2	3	5	3	4	5	3	2	3	1	1	2	3	1	1	1	3	1	1	1	3	3	3	2	1	1	1	1	2	2	2	2	2	2	2
125	1	1	1	3	2	1	5	3	2	1	2	2	1	2	2	5	3	3	4	2	1	3	1	3	2	3	1	3	2	3	2	2	1	2	3	2	3	3	1	1	1	1	1	1	1	2	2	2	2
126	1	1	1	1	5	1	7	3	2	1	2	2	1	2	2	2	2	3	3	3	2	1	1	2	2	2	2	2	2	2	2	1	1	1	1	1	1	1	1	2	2	2	2	2	2	2	2	2	2
127	1	1	1	3	2	1	6	3	2	1	2	2	2	1	2	1	5	3	4	4	2	2	3	1	2	2	3	2	2	1	3	1	1	1	2	2	1	2	1	1	1	1	2	2	2	2	2	2	2
128	1	1	1	3	2	1	7	3	2	2	1	2	2	1	2	4	5	1	1	5	2	2	2	2	2	3	2	2	2	2	2	1	1	3	2	2	2	2	2	2	2	2	2	2	2	2	2	2	2
129	6	1	1	3	5	1	4	3	2	1	2	2	2	2	1	1	2	4	1	1	2	2	2	1	1	3	2	3	2	1	3	1	1	1	3	3	3	3	1	1	1	1	2	1	2	2	2	2	2
130	1	1	1	3	2	1	7	3	2	1	2	2	2	2	1	1	1	1	1	1	2	2	2	2	2	2	2	2	2	1	2	1	1	2	3	3	3	3	1	1	1	1	1	2	1	1	1	1	1
131	7	1	1	3	5	1	4	3	2	1	2	2	2	2	1	5	3	4	5	5	2	2	2	3	2	2	2	2	2	3	1	3	2	3	2	2	2	3	1	1	2	2	2	1	1	2	2	2	2
132	1	1	1	3	5	1	6	3	2	1	2	2	1	2	2	5	5	3	3	5	1	1	1	2	2	1	1	3	2	2	3	1	1	3	2	2	2	2	1	1	1	1	2	1	2	2	2	2	2
133	1	1	2	1	3	2	6	4	2	1	2	2	1	2	2	3	3	4	3	4	1	2	2	1	2	3	2	2	1	1	3	1	1	1	2	2	2	2	1	1	2	2	2	2	2	2	1	2	2
134	1	1	1	3	2	1	6	3	2	2	1	2	2	1	2	5	4	4	4	5	3	3	3	3	1	2	2	2	1	2	3	2	1	3	2	2	3	3	1	1	1	1	1	1	1	2	2	2	2
135	1	1	2	4	3	2	5	1	2	1	2	2	2	2	1	4	5	1	1	1	3	2	2	3	1	1	2	3	1	1	2	1	1	1	3	3	1	3	1	1	1	1	1	1	1	2	2	2	2
136	1	1	1	3	5	1	10	3	2	1	2	2	1	2	2	3	1	1	1	3	2	2	2	1	1	1	2	1	1	1	3	1	1	1	3	2	2	2	1	1	1	1	2	1	2	2	2	2	2
137	1	1	1	3	5	1	7	3	2	1	2	2	2	1	2	3	5	4	4	5	3	2	3	2	2	2	3	1	1	2	1	1	1	1	2	2	3	3	1	1	1	2	2	2	1	2	2	2	2
138	1	1	1	3	2	1	6	3	2	1	2	2	1	2	2	4	5	3	3	5	2	2	3	1	1	1	2	2	1	1	3	1	1	3	3	2	1	1	1	1	1	1	2	2	2	2	2	2	2
139	1	1	1	3	5	1	6	3	2	1	2	2	2	2	1	1	4	3	3	3	2	2	2	1	2	3	2	3	2	2	2	1	1	1	2	3	3	3	1	1	1	1	1	1	1	2	2	2	2
140	6	1	2	4	4	2	1	1	2	1	2	2	2	1	2	4	1	1	1	1	2	2	2	2	2	3	2	2	2	2	2	1	1	1	2	2	1	2	2	2	2	2	2	2	2	2	2	2	2
141	8	2	1	4	6	1	1	3	2	1	2	2	2	1	2	4	1	4	4	4	2	3	2	3	2	2	2	2	2	3	1	1	1	3	2	2	2	2	2	2	2	2	2	2	2	2	2	2	2
142	1	1	1	3	2	1	8	3	2	1	2	2	2	1	2	1	5	3	3	5	3	2	2	3	3	3	2	3	2	2	2	1	1	3	2	3	3	3	2	2	2	2	2	2	1	2	1	2	2
143	1	1	1	1	3	2	4	4	2	1	2	2	1	2	2	3	4	3	3	3	2	2	3	1	2	2	2	1	1	2	2	1	1	1	3	3	3	3	1	1	2	1	2	1	2	2	2	2	2
[truncated: 410 more rows]
[truncated: 39 more columns]
